# Supplementary material for: Temporal clustering of gene expression links the metabolic transcription factor HNF4α to the ER stress-dependent gene regulatory network
Source: Front Genet. 2013 Sep 24;4:188. doi: 10.3389/fgene.2013.00188 (PMC3781334; doi:10.3389/fgene.2013.00188)
Supplement: Table S1 — Table is a spreadsheet listing each of the probesets from the Affymetrix microarray used in this study, and the average expression values and group classification for each. [file DataSheet1.XLSX]

## Sheet: Sheet1
Upreg'd MEFs
						8-hour data						24-hour data						8-hour comps		24-hour comps
ID	Symbol	Name	EntrezGene	UniGene	RefSeq	Coef.WT treated vs WT control	Coef.KO treated vs WT treated	t.WT treated vs WT control	t.KO treated vs WT treated	p.value.WT treated vs WT control	p.value.KO treated vs WT treated	Coef.WT treated vs WT control	Coef.KO treated vs WT treated	t.WT treated vs WT control	t.KO treated vs WT treated	p.value.WT treated vs WT control	p.value.KO treated vs WT treated
1434264_at	Ank2	ankyrin 2, brain	109676	Mm.220242//Mm.461850	NM_001034168//NM_178655//NP_001029340//NP_848770	-0.117	0.033	-0.95	0.27	0.59484	0.94982	0.027	-0.097	0.29	-0.97	0.91334	0.58747	NC	NC	NC	NC
1434265_s_at	Ank2	ankyrin 2, brain	109676	Mm.220242//Mm.461850	NM_001034168//NM_178655//NP_001029340//NP_848770	-0.129	-0.1	-0.98	-0.75	0.57875	0.82141	0.017	0.002	0.17	0.02	0.95038	0.99525	NC	NC	NC	NC
1436597_at	Ankhd1	ankyrin repeat and KH domain containing 1	108857	Mm.24790	NM_175375//NP_780584//XM_892728//XM_900248//XM_900256//XM_900265//XM_900273//XP_897821//XP_905341//XP_905349//XP_905358//XP_905366	1.123	0.116	8	0.81	9e-05	0.80139	-0.049	-0.448	-0.25	-2.23	0.92244	0.14725	Up TM WT	NC	NC	NC
1442641_at	Ankhd1	ankyrin repeat and KH domain containing 1	108857	Mm.24790	NM_175375//NP_780584//XM_892728//XM_900248//XM_900256//XM_900265//XM_900273//XP_897821//XP_905341//XP_905349//XP_905358//XP_905366	1.133	-0.371	8.19	-2.64	8e-05	0.20236	0.629	-0.098	2.8	-0.42	0.1179	0.84309	Up TM WT	NC	NC	NC
1452116_s_at	Atf2	activating transcription factor 2	11909	Mm.209903	NM_001025093//NM_009715//NP_001020264//NP_033845	1.03	-0.281	9.16	-2.46	3e-05	0.24545	0.365	0.145	2.54	0.97	0.15962	0.59123	Up TM WT	NC	NC	NC	cAMP-responsive element binding; c-Jun heterodimer; also a histone acetyltransferase; JNK singaling; carcinoma
1459237_at	Atf2	activating transcription factor 2	11909	Mm.209903	NM_001025093//NM_009715//NP_001020264//NP_033845	0.234	0.194	0.98	0.79	0.58279	0.80608	-0.131	0.086	-1.21	0.77	0.55149	0.68281	NC	NC	NC	NC
1426582_at	Atf2	activating transcription factor 2	11909	Mm.209903	NM_001025093//NM_009715//NP_001020264//NP_033845	1.216	-0.286	7.09	-1.64	0.00024	0.50799	0.624	0.333	5.43	2.78	0.00482	0.06819	Up TM WT	NC	Up TM WT	NC
1426583_at	Atf2	activating transcription factor 2	11909	Mm.209903	NM_001025093//NM_009715//NP_001020264//NP_033845	1.044	-0.149	8.53	-1.2	5e-05	0.66919	0.487	0.285	3.23	1.81	0.07111	0.2514	Up TM WT	NC	NC	NC
1449363_at	Atf3	activating transcription factor 3	11910	Mm.2706	NM_007498//NP_031524	5.6	1.236	35.16	7.63	0	0.00082	4.04	2.721	3.94	2.54	0.02946	0.0963	Up TM WT	NC	Up TM WT	Up TM KO
1438992_x_at	Atf4	activating transcription factor 4	11911	Mm.641	NM_009716//NP_033846	3.061	0.052	18.17	0.3	0	0.94291	0.74	1.85	2.94	7.04	0.10073	0.00023	Up TM WT	NC	NC	NC
1439258_at	Atf4	activating transcription factor 4	11911	Mm.641	NM_009716//NP_033846	0.252	-0.175	2.21	-1.51	0.1546	0.55483	0.222	0.13	2.12	1.19	0.24902	0.48603	NC	NC	NC	NC
1448135_at	Atf4	activating transcription factor 4	11911	Mm.641	NM_009716//NP_033846	2.577	0.08	21.03	0.65	0	0.85367	0.624	1.505	3.49	8.06	0.05146	8e-05	Up TM WT	NC	NC	NC
1435444_at	Atf6	activating transcription factor 6	226641	Mm.377046	NM_001081304//NP_001074773	1.994	-0.805	9.02	-3.58	3e-05	0.06635	1.004	0.103	7.51	0.74	0.00058	0.69747	Up TM WT	NC	Up TM WT	NC
1453288_at	Atf6	activating transcription factor 6	226641	Mm.377046	NM_001081304//NP_001074773	2.941	-0.708	16.66	-3.95	0	0.04271	1.73	1.567	14.01	12.16	1e-05	0	Up TM WT	Dn TM KO	Up TM WT	NC
1456021_at	Atf6	activating transcription factor 6	226641	Mm.377046	NM_001081304//NP_001074773	2.354	-0.201	16.56	-1.39	0	0.59601	1.114	0.626	10.37	5.58	7e-05	0.00122	Up TM WT	NC	Up TM WT	NC
1421001_a_at	Car6	carbonic anhydrase 6	12353	Mm.232523	NM_009802//NP_033932	0.399	-0.61	2.66	-4	0.08457	0.04014	-0.043	-0.118	-0.54	-1.41	0.82425	0.39155	NC	Dn TM KO	NC	NC
1427088_at	Ccnt2	cyclin T2	72949	Mm.268672//Mm.392269	NM_028399//NP_082675	-0.246	0.375	-2.26	3.38	0.14603	0.0843	0.289	0.358	2.31	2.75	0.2027	0.07095	NC	NC	NC	NC
1427089_at	Ccnt2	cyclin T2	72949	Mm.268672//Mm.392269	NM_028399//NP_082675	-0.116	0.705	-0.75	4.5	0.68851	0.02181	0.057	0.078	0.45	0.59	0.85651	0.76539	NC	NC	NC	NC
1435445_at	Ccnt2	cyclin T2	72949	Mm.268672//Mm.392269	NM_028399//NP_082675	-0.848	0.306	-8.87	3.15	4e-05	0.11082	-0.479	-0.711	-2.3	-3.27	0.20601	0.03271	Dn Tm WT	NC	NC	Dn TM KO
1452297_at	Ccnt2	cyclin T2	72949	Mm.268672//Mm.392269	NM_028399//NP_082675	-0.638	0.302	-5.13	2.39	0.00252	0.26379	0.035	0.125	0.24	0.8	0.92873	0.66504	Dn Tm WT	NC	NC	NC
1453399_at	Ccnt2	cyclin T2	72949	Mm.268672//Mm.392269	NM_028399//NP_082675	-0.34	0.319	-2.79	2.57	0.071	0.21754	-0.083	0.494	-0.48	2.7	0.84695	0.07681	NC	NC	NC	NC
1457439_at	Ccnt2	cyclin T2	72949	Mm.268672//Mm.392269	NM_028399//NP_082675	-0.019	0.086	-0.19	0.84	0.93366	0.79157	0.022	-0.125	0.24	-1.36	0.92581	0.41294	NC	NC	NC	NC
1418901_at	Cebpb	CCAAT/enhancer binding protein (C/EBP), beta	12608	Mm.439656	NM_009883//NP_034013	0.383	0.908	2.4	5.6	0.12096	0.00609	-0.216	-0.11	-1.35	-0.66	0.49526	0.73358	NC	NC	NC	NC
1427843_at	Cebpb	CCAAT/enhancer binding protein (C/EBP), beta	12608	Mm.439656	NM_009883//NP_034013	-0.072	0.002	-0.66	0.02	0.73098	0.99694	0.355	-0.265	3.12	-2.23	0.08189	0.14761	NC	NC	NC	NC
1427844_a_at	Cebpb	CCAAT/enhancer binding protein (C/EBP), beta	12608	Mm.439656	NM_009883//NP_034013	0.465	1.027	2.58	5.6	0.09527	0.00608	-0.274	-0.209	-1.84	-1.34	0.32573	0.42309	NC	NC	NC	NC
1425261_at	Cebpg	CCAAT/enhancer binding protein (C/EBP), gamma	12611	Mm.273090	NM_009884//NP_034014	0.75	0.071	4.66	0.44	0.00473	0.91187	0.192	0.368	1.27	2.33	0.52717	0.12826	Up TM WT	NC	NC	NC
1425262_at	Cebpg	CCAAT/enhancer binding protein (C/EBP), gamma	12611	Mm.273090	NM_009884//NP_034014	1.213	0.477	10.89	4.21	1e-05	0.03076	0.724	0.116	3.47	0.53	0.05292	0.79193	Up TM WT	NC	NC	NC
1451639_at	Cebpg	CCAAT/enhancer binding protein (C/EBP), gamma	12611	Mm.273090	NM_009884//NP_034014	1.444	0.348	11.95	2.83	0	0.16234	0.808	0.662	4.86	3.82	0.00937	0.01422	Up TM WT	NC	Up TM WT	NC
1422887_a_at	Ctbp2	C-terminal binding protein 2	13017	Mm.246240//Mm.389984	NM_009980//NP_034110	-0.592	-0.074	-3.74	-0.46	0.01756	0.90635	-0.251	0.101	-2.09	0.8	0.25697	0.66504	Dn Tm WT	NC	NC	NC
1434705_at	Ctbp2	C-terminal binding protein 2	13017	Mm.246240//Mm.389984	NM_009980//NP_034110	-0.246	-0.181	-1.74	-1.26	0.27571	0.64584	-0.099	0.173	-0.93	1.57	0.66427	0.3337	NC	NC	NC	NC
1439823_at	Ctbp2	C-terminal binding protein 2	13017	Mm.246240//Mm.389984	NM_009980//NP_034110	-0.123	-0.136	-1.15	-1.25	0.50517	0.64954	-0.134	0.023	-1.03	0.17	0.6225	0.9413	NC	NC	NC	NC
1417516_at	Ddit3	DNA-damage inducible transcript 3	13198	Mm.110220	NM_007837//NP_031863	6.806	-1.024	63.3	-9.37	0	0.00019	3.95	1.976	10.15	4.86	8e-05	0.00316	Up TM WT	Dn TM KO	Up TM WT	NC
1443897_at	Ddit3	DNA-damage inducible transcript 3	13198	Mm.110220	NM_007837//NP_031863	1.896	-0.955	15.46	-7.66	0	0.0008	1.759	0.318	7.68	1.33	0.00048	0.42631	Up TM WT	Dn TM KO	Up TM WT	NC
1421881_a_at	Elavl2	ELAV (embryonic lethal, abnormal vision, Drosophila)-like 2 (Hu antigen B)	15569	Mm.318042	NM_010486//NM_207685//NM_207686//NP_034616//NP_997568//NP_997569	0.106	-0.122	1.13	-1.28	0.5118	0.63627	0.132	0.051	1.12	0.41	0.58865	0.84439	NC	NC	NC	NC
1421882_a_at	Elavl2	ELAV (embryonic lethal, abnormal vision, Drosophila)-like 2 (Hu antigen B)	15569	Mm.318042	NM_010486//NM_207685//NM_207686//NP_034616//NP_997568//NP_997569	0.011	-0.044	0.08	-0.31	0.97289	0.94182	-0.146	0.063	-1.67	0.69	0.38087	0.72062	NC	NC	NC	NC
1421883_at	Elavl2	ELAV (embryonic lethal, abnormal vision, Drosophila)-like 2 (Hu antigen B)	15569	Mm.318042	NM_010486//NM_207685//NM_207686//NP_034616//NP_997568//NP_997569	0.043	0.002	0.44	0.02	0.83065	0.99694	-0.053	0.121	-0.6	1.31	0.79844	0.43487	NC	NC	NC	NC
1433052_at	Elavl2	ELAV (embryonic lethal, abnormal vision, Drosophila)-like 2 (Hu antigen B)	15569	Mm.318042	NM_010486//NM_207685//NM_207686//NP_034616//NP_997568//NP_997569	-0.03	-0.064	-0.23	-0.48	0.91799	0.90151	0.211	-0.112	2.03	-1.03	0.27168	0.55841	NC	NC	NC	NC
1416268_at	Ets2	E26 avian leukemia oncogene 2, 3' domain	23872	Mm.290207	NM_011809//NP_035939	1.219	0.7	7.38	4.17	0.00017	0.03236	0.833	1.378	2.8	4.44	0.1178	0.00569	Up TM WT	NC	NC	NC
1437809_x_at	Ets2	E26 avian leukemia oncogene 2, 3' domain	23872	Mm.290207	NM_011809//NP_035939	0.141	-0.046	1.29	-0.41	0.44309	0.91723	0.31	0.105	2.75	0.89	0.12589	0.6259	NC	NC	NC	NC
1447685_x_at	Ets2	E26 avian leukemia oncogene 2, 3' domain	23872	Mm.290207	NM_011809//NP_035939	0.722	0.369	3.76	1.89	0.01701	0.41638	0.454	0.697	2.78	4.09	0.12115	0.00949	Up TM WT	NC	NC	NC
1428890_at	Fem1c	fem-1 homolog c (C.elegans)	240263	Mm.38249//Mm.393068	NM_173423//NP_775599	0.329	0.915	2.85	7.8	0.06479	0.00073	0.007	1.487	0.04	7.64	0.98959	0.00012	NC	NC	NC	NC
1438075_at	Fem1c	fem-1 homolog c (C.elegans)	240263	Mm.38249//Mm.393068	NM_173423//NP_775599	0.77	1.397	5.08	9.07	0.00268	0.00024	0.18	2.472	0.82	10.84	0.71275	1e-05	Up TM WT	NC	NC	NC
1418526_at	Fusip1	FUS interacting protein (serine-arginine rich) 1	14105	Mm.10229//Mm.472035	NM_001080387//NM_010178//NP_001073856//NP_034308	0.702	0.35	3.33	1.63	0.03209	0.51108	0.367	0.583	1.81	2.75	0.33303	0.07041	Up TM WT	NC	NC	Up TM KO
1418527_a_at	Fusip1	FUS interacting protein (serine-arginine rich) 1	14105	Mm.10229//Mm.472035	NM_001080387//NM_010178//NP_001073856//NP_034308	0.422	0.243	2.19	1.24	0.15996	0.65348	0.65	0.604	3.65	3.25	0.04201	0.03363	NC	NC	Up TM WT	NC
1423982_at	Fusip1	FUS interacting protein (serine-arginine rich) 1	14105	Mm.10229//Mm.472035	NM_001080387//NM_010178//NP_001073856//NP_034308	0.465	0.654	2.96	4.1	0.05491	0.03533	0.154	1.289	0.65	5.24	0.77891	0.00191	NC	NC	NC	NC
1449121_at	Fusip1	FUS interacting protein (serine-arginine rich) 1	14105	Mm.10229//Mm.472035	NM_001080387//NM_010178//NP_001073856//NP_034308	0.664	0.163	4.09	0.99	0.01069	0.74253	-0.082	0.454	-0.33	1.75	0.89957	0.26862	Up TM WT	NC	NC	NC
1418106_at	Hey2	hairy/enhancer-of-split related with YRPW motif 2	15214	Mm.103573	NM_013904//NP_038932	2.408	-2.293	10.51	-9.85	1e-05	0.00014	0.088	-0.135	0.99	-1.46	0.64031	0.37475	Up TM WT	Dn TM KO	NC	NC
1424789_at	Zscan22 (Hkr2)	zinc finger and SCAN domain containing 22	232878	Mm.40706	NM_001001447//NP_001001447	1.161	0.271	9.75	2.24	2e-05	0.30703	0.409	0.216	3.1	1.57	0.08289	0.33305	Up TM WT	NC	NC	NC
1436360_at	Zscan22 (Hkr2)	zinc finger and SCAN domain containing 22	232878	Mm.40706	NM_001001447//NP_001001447	0.924	-0.239	7.01	-1.78	0.00026	0.45461	0.287	0.25	1.28	1.07	0.52394	0.54298	Up TM WT	NC	NC	NC
1420565_at	Hoxa1	homeo box A1	15394	Mm.197	NM_010449//NP_034579	-0.305	-0.011	-2.56	-0.09	0.0968	0.98273	0.01	0.13	0.08	1.03	0.97687	0.55833	NC	NC	NC	NC
1420414_at	Hoxa11	homeo box A11	15396	Mm.26954	NM_010450//NP_034580	-0.06	-0.21	-0.44	-1.52	0.82926	0.55081	-0.001	-0.124	-0.01	-0.95	0.99661	0.59594	NC	NC	NC	NC
1421016_at	Ighmbp2	immunoglobulin mu binding protein 2	20589	Mm.3179	NM_009212//NP_033238	0.168	0.098	1.83	1.06	0.24811	0.71866	0.051	0.303	0.23	1.3	0.93041	0.43848	NC	NC	NC	NC
1441825_x_at	Ighmbp2	immunoglobulin mu binding protein 2	20589	Mm.3179	NM_009212//NP_033238	0	0.089	0	0.88	0.99908	0.77979	0.175	-0.019	1.16	-0.12	0.56971	0.95844	NC	NC	NC	NC
1450091_at	Ighmbp2	immunoglobulin mu binding protein 2	20589	Mm.3179	NM_009212//NP_033238	0.015	0.089	0.1	0.61	0.96581	0.86379	0.149	-0.245	1.66	-2.61	0.38437	0.08638	NC	NC	NC	NC
1450092_at	Ighmbp2	immunoglobulin mu binding protein 2	20589	Mm.3179	NM_009212//NP_033238	-0.034	0.267	-0.37	2.84	0.86143	0.16011	0.332	-0.037	2.61	-0.28	0.14728	0.89921	NC	NC	NC	NC
1419308_at	Invs	inversin	16348	Mm.317706	NM_010569//NP_034699	0.906	-0.257	7.99	-2.23	9e-05	0.30957	0.706	0.951	3.94	5.08	0.02946	0.00235	Up TM WT	NC	Up TM WT	NC
1444709_at	Invs	inversin	16348	Mm.317706	NM_010569//NP_034699	0.825	-0.241	4.65	-1.33	0.00483	0.61735	0.085	0.194	0.77	1.67	0.73412	0.29561	Up TM WT	NC	NC	NC
1460491_at	Invs	inversin	16348	Mm.317706	NM_010569//NP_034699	0.158	0.205	1.01	1.29	0.56558	0.63214	-0.071	0.243	-0.66	2.17	0.77666	0.1611	NC	NC	NC	NC
1448181_at	Klf15	Kruppel-like factor 15	66277	Mm.41389	NM_023184//NP_075673	-0.009	0.193	-0.07	1.39	0.97757	0.59679	-0.039	-1.646	-0.14	-5.81	0.95795	0.00092	NC	NC	NC	Dn TM KO
1456551_at	Klf15	Kruppel-like factor 15	66277	Mm.41389	NM_023184//NP_075673	-0.123	-0.229	-0.97	-1.77	0.58457	0.45728	-0.411	-0.393	-2.24	-2.05	0.21976	0.18863	NC	NC	NC	NC
1417394_at	Klf4	Kruppel-like factor 4 (gut)	16600	Mm.4325	NM_010637//NP_034767	-0.072	0.023	-0.38	0.12	0.8571	0.97798	0.438	2.234	0.97	4.72	0.65111	0.00384	NC	NC	NC	NC
1417395_at	Klf4	Kruppel-like factor 4 (gut)	16600	Mm.4325	NM_010637//NP_034767	-0.077	0.225	-0.63	1.81	0.74637	0.44505	0.076	2.328	0.15	4.29	0.95757	0.00705	NC	NC	NC	NC
1430255_at	Klf5	Kruppel-like factor 5	12224	Mm.30262	NM_009769//NP_033899	-0.029	0.063	-0.28	0.59	0.89892	0.86972	0.092	-0.124	0.66	-0.86	0.77442	0.63868	NC	NC	NC	NC
1451021_a_at	Klf5	Kruppel-like factor 5	12224	Mm.30262	NM_009769//NP_033899	-0.062	0.06	-0.51	0.49	0.79825	0.89917	-0.602	0.41	-2.77	1.81	0.1225	0.25156	NC	NC	NC	NC
1451739_at	Klf5	Kruppel-like factor 5	12224	Mm.30262	NM_009769//NP_033899	-0.173	-0.067	-1.45	-0.56	0.37943	0.88093	0.181	-0.185	1.66	-1.62	0.38496	0.31297	NC	NC	NC	NC
1422002_at	Mxd1	MAX dimerization protein 1	17119	Mm.279580//Mm.392980	NM_010751//NP_034881	0.55	-0.55	3.55	-3.49	0.02325	0.07395	0.11	-0.1	1.14	-0.99	0.57944	0.58123	NC	NC	NC	NC
1434830_at	Mxd1	MAX dimerization protein 1	17119	Mm.279580//Mm.392980	NM_010751//NP_034881	1.403	-1.825	15.17	-19.41	0	0	0.121	-0.357	0.78	-2.21	0.72911	0.1513	Up TM WT	Dn TM KO	NC	NC
1455104_at	Mxd1	MAX dimerization protein 1	17119	Mm.279580//Mm.392980	NM_010751//NP_034881	1.642	-1.833	9.93	-10.9	2e-05	6e-05	0.127	-0.151	0.98	-1.12	0.64334	0.51857	Up TM WT	Dn TM KO	NC	NC
1429557_at	Mcm8	minichromosome maintenance deficient 8 (S. cerevisiae)	66634	Mm.157070	NM_025676//NP_079952	0.649	-0.29	3.92	-1.72	0.01356	0.47411	0.4	0.644	2.05	3.17	0.26528	0.03779	Up TM WT	NC	NC	NC
1422025_at	Mitf	microphthalmia-associated transcription factor	17342	Mm.333284//Mm.454504	NM_001113198//NM_008601//NP_001106669//NP_032627	0.522	0.025	3.91	0.19	0.01375	0.96766	0.1	0.177	0.93	1.56	0.66845	0.33515	NC	NC	NC	NC
1455214_at	Mitf	microphthalmia-associated transcription factor	17342	Mm.333284//Mm.454504	NM_001113198//NM_008601//NP_001106669//NP_032627	1.819	-0.236	19.09	-2.44	0	0.25072	0.551	0.502	3	2.61	0.09345	0.08618	Up TM WT	NC	NC	NC
1418192_at	Mnt	max binding protein	17428	Mm.3759	NM_010813//NP_034943	0.508	0.384	4.85	3.61	0.00368	0.06473	0.44	0.645	1.59	2.24	0.40762	0.14564	NC	NC	NC	Up TM KO
1418193_at	Mnt	max binding protein	17428	Mm.3759	NM_010813//NP_034943	-0.12	-0.024	-0.94	-0.19	0.59988	0.96718	0.062	-0.211	0.69	-2.23	0.76449	0.14693	NC	NC	NC	NC
1424942_a_at	Myc	myelocytomatosis oncogene	17869	Mm.2444	NM_010849//NP_034979	1.474	2.032	7.38	10.01	0.00017	0.00012	1.439	2.371	5.97	9.42	0.00259	2e-05	Up TM WT	NC	Up TM WT	NC
1423508_at	Myst4	MYST histone acetyltransferase monocytic leukemia 4	54169	Mm.248967	NM_017479//NP_059507	1.376	-0.049	10.46	-0.37	1e-05	0.92777	0.833	0.475	6.22	3.39	0.00201	0.02696	Up TM WT	NC	Up TM WT	NC
1446189_at	Myst4	MYST histone acetyltransferase monocytic leukemia 4	54169	Mm.248967	NM_017479//NP_059507	-0.1	-0.234	-1	-2.28	0.5726	0.29262	0.024	-0.063	0.31	-0.77	0.90666	0.68043	NC	NC	NC	NC
1447258_at	Myst4	MYST histone acetyltransferase monocytic leukemia 4	54169	Mm.248967	NM_017479//NP_059507	0.193	-0.2	1.68	-1.71	0.29672	0.47765	0.111	-0.029	1.55	-0.38	0.42198	0.85807	NC	NC	NC	NC
1447758_x_at	Myst4	MYST histone acetyltransferase monocytic leukemia 4	54169	Mm.248967	NM_017479//NP_059507	0.108	-0.008	1.08	-0.07	0.5364	0.98623	0.217	-0.012	2.15	-0.11	0.23995	0.96127	NC	NC	NC	NC
1418932_at	Nfil3	nuclear factor, interleukin 3, regulated	18030	Mm.136604	NM_017373//NP_059069	1.441	1.135	4.29	3.32	0.00809	0.0906	2.067	0.989	4.84	2.22	0.00959	0.1498	Up TM WT	Up TM KO	Up TM WT	Up TM KO	bZip; Circadian rhythms
1431843_a_at	Nfkbie	nuclear factor of kappa light polypeptide gene enhancer in B-cells inhibitor, epsilon	18037	Mm.57043	NM_008690//NP_032716	-0.371	0.169	-2.37	1.07	0.12655	0.71533	0.027	-0.02	0.19	-0.13	0.94239	0.95447	NC	NC	NC	NC
1458299_s_at	Nfkbie	nuclear factor of kappa light polypeptide gene enhancer in B-cells inhibitor, epsilon	18037	Mm.57043	NM_008690//NP_032716	-0.633	0.123	-3.3	0.63	0.0334	0.85859	-0.413	0.518	-3.59	4.31	0.04539	0.00686	Dn Tm WT	NC	NC	NC
1447863_s_at	Nr4a2	nuclear receptor subfamily 4, group A, member 2	18227	Mm.3507	NM_013613//NP_038641	0.221	-0.46	1.76	-3.6	0.26828	0.06509	0.674	-0.224	1.99	-0.63	0.28159	0.74592	NC	NC	NC	NC	Retinoid receptor family
1450749_a_at	Nr4a2	nuclear receptor subfamily 4, group A, member 2	18227	Mm.3507	NM_013613//NP_038641	-0.037	-0.171	-0.37	-1.66	0.86077	0.49874	0.095	-0.083	1.17	-0.98	0.56679	0.58502	NC	NC	NC	NC
1450750_a_at	Nr4a2	nuclear receptor subfamily 4, group A, member 2	18227	Mm.3507	NM_013613//NP_038641	0.327	-0.153	2.15	-0.98	0.1679	0.74314	0.559	-0.226	1.34	-0.52	0.49941	0.79587	NC	NC	NC	NC
1455034_at	Nr4a2	nuclear receptor subfamily 4, group A, member 2	18227	Mm.3507	NM_013613//NP_038641	0.892	-0.772	5.41	-4.6	0.00174	0.01939	1.606	-0.518	2.56	-0.79	0.15525	0.67026	Up TM WT	Dn TM KO	NC	NC
1425239_at	Setd4 (ORF21)	SET domain containing 4	224440	Mm.10628	NM_145482//NP_663457	-1.41	0.97	-8.1	5.49	8e-05	0.0068	-0.225	0.46	-1.83	3.57	0.32859	0.02052	Dn Tm WT	NC	NC	NC
1435405_at	Setd4 (ORF21)	SET domain containing 4	224440	Mm.10628	NM_145482//NP_663457	-0.643	0.229	-3.74	1.31	0.01763	0.62541	-0.212	0.028	-1.27	0.16	0.52998	0.9444	Dn Tm WT	NC	NC	NC
1449851_at	Per1	period homolog 1 (Drosophila)	18626	Mm.7373	NM_011065//NP_035195	1.977	-1.193	11.98	-7.11	0	0.00131	0.324	-0.203	0.77	-0.46	0.73265	0.82241	Up TM WT	Dn TM KO	NC	NC	Circadian rhythms
1449085_at	Phf10	PHD finger protein 10	72057	Mm.440085	NM_024250//NP_077212	0.378	0.419	2.14	2.34	0.16908	0.27791	0.167	1.213	0.65	4.54	0.77959	0.00496	NC	NC	NC	NC
1439806_at	Pogk	pogo transposable element with KRAB domain	71592	Mm.192094	NM_175170//NP_780379	-0.234	0.199	-2.15	1.8	0.16849	0.44788	0.002	0.054	0.01	0.33	0.99628	0.88059	NC	NC	NC	NC
1447864_s_at	Pogk	pogo transposable element with KRAB domain	71592	Mm.192094	NM_175170//NP_780379	1.309	0.69	4.72	2.45	0.00437	0.24784	0.33	1.469	1.22	5.19	0.54777	0.00203	Up TM WT	Up TM KO	NC	NC
1456782_at	Pogk	pogo transposable element with KRAB domain	71592	Mm.192094	NM_175170//NP_780379	0.239	0.58	2.55	6.07	0.099	0.00378	0.163	0.692	1.49	6.08	0.44423	0.00066	NC	NC	NC	NC
1459896_at	Pogk	pogo transposable element with KRAB domain	71592	Mm.192094	NM_175170//NP_780379	0.22	0.535	1.64	3.93	0.30958	0.04354	-0.294	0.796	-1.83	4.74	0.32809	0.00372	NC	NC	NC	NC
1418114_at	Rbpj (Rbpsuh)	recombination signal binding protein for immunoglobulin kappa J region	19664	Mm.209292	NM_001080927//NM_001080928//NM_009035//NP_001074396//NP_001074397//NP_033061	0.407	0.11	3.1	0.83	0.04508	0.79651	0.244	0.151	1.82	1.08	0.33197	0.53749	NC	NC	NC	NC
1438848_at	Rbpj (Rbpsuh)	recombination signal binding protein for immunoglobulin kappa J region	19664	Mm.209292	NM_001080927//NM_001080928//NM_009035//NP_001074396//NP_001074397//NP_033061	2.14	-0.25	10.94	-1.26	1e-05	0.6467	-0.011	1.194	-0.04	4.37	0.98884	0.00631	Up TM WT	NC	NC	NC
1446436_at	Rbpj (Rbpsuh)	recombination signal binding protein for immunoglobulin kappa J region	19664	Mm.209292	NM_001080927//NM_001080928//NM_009035//NP_001074396//NP_001074397//NP_033061	-0.065	-0.171	-0.61	-1.59	0.752	0.52486	-0.159	0.143	-1.44	1.23	0.46462	0.46967	NC	NC	NC	NC
1448957_at	Rbpj (Rbpsuh)	recombination signal binding protein for immunoglobulin kappa J region	19664	Mm.209292	NM_001080927//NM_001080928//NM_009035//NP_001074396//NP_001074397//NP_033061	0.49	0.061	4.39	0.54	0.00697	0.8847	0.252	0.423	2.06	3.3	0.26395	0.03092	NC	NC	NC	NC
1416126_at	Rpo1-2	RNA polymerase 1-2	20017	Mm.259078	NM_009086//NP_033112	1.039	0.762	5.25	3.79	0.00214	0.0519	0.301	0.715	2.06	4.7	0.26339	0.00398	Up TM WT	Up TM KO	NC	NC	Transcription of rRNA (protein synthesis)
1422482_at	Ruvbl2	RuvB-like protein 2	20174	Mm.34410	NM_011304//NP_035434	0.833	0.206	7.81	1.9	0.00011	0.41249	0.108	0.942	0.72	6	0.75213	0.00072	Up TM WT	NC	NC	NC
1416007_at	Satb1	special AT-rich sequence binding protein 1	20230	Mm.311655	NM_009122//NP_033148	-0.353	-0.115	-2.13	-0.69	0.17104	0.84004	-0.083	0.218	-0.48	1.2	0.84728	0.48379	NC	NC	NC	NC
1416008_at	Satb1	special AT-rich sequence binding protein 1	20230	Mm.311655	NM_009122//NP_033148	-0.41	-0.101	-4.01	-0.97	0.01186	0.74874	-0.226	0.456	-2.08	4.03	0.25768	0.01035	NC	NC	NC	NC
1437699_at	Satb1	special AT-rich sequence binding protein 1	20230	Mm.311655	NM_009122//NP_033148	-0.132	-0.035	-0.96	-0.25	0.59006	0.95387	0.074	-0.129	0.75	-1.26	0.73991	0.45602	NC	NC	NC	NC
1439203_at	Satb1	special AT-rich sequence binding protein 1	20230	Mm.311655	NM_009122//NP_033148	0.179	-0.24	1.81	-2.38	0.25651	0.265	0.126	0.028	1.02	0.22	0.62688	0.92431	NC	NC	NC	NC
1439315_at	Satb1	special AT-rich sequence binding protein 1	20230	Mm.311655	NM_009122//NP_033148	-0.033	-0.161	-0.31	-1.5	0.88382	0.5588	-0.103	0.094	-1.03	0.89	0.62541	0.62433	NC	NC	NC	NC
1439449_at	Satb1	special AT-rich sequence binding protein 1	20230	Mm.311655	NM_009122//NP_033148	0.047	-0.01	0.33	-0.06	0.87874	0.98784	0.191	-0.244	1.06	-1.3	0.61257	0.4416	NC	NC	NC	NC
1443284_at	Satb1	special AT-rich sequence binding protein 1	20230	Mm.311655	NM_009122//NP_033148	-0.044	-0.01	-0.41	-0.1	0.84232	0.98247	0.009	-0.039	0.06	-0.27	0.98218	0.90108	NC	NC	NC	NC
1456902_at	Satb1	special AT-rich sequence binding protein 1	20230	Mm.311655	NM_009122//NP_033148	-0.063	-0.1	-0.7	-1.09	0.7128	0.70786	0.037	-0.092	0.41	-0.98	0.87198	0.58585	NC	NC	NC	NC
1420106_at	Siah1a	seven in absentia 1A	20437	Mm.324553	NM_009172//NP_033198	0.198	-0.102	1.24	-0.63	0.46534	0.85822	-0.043	0.303	-0.21	1.43	0.9368	0.38521	NC	NC	NC	NC
1423390_at	Siah1a	seven in absentia 1A	20437	Mm.324553	NM_009172//NP_033198	0.496	0.566	3.97	4.46	0.01256	0.02277	0.091	0.768	0.59	4.75	0.80314	0.00367	NC	NC	NC	NC
1449733_s_at	Siah1a	seven in absentia 1A	20437	Mm.324553	NM_009172//NP_033198	0.357	0.635	2.93	5.13	0.05762	0.01038	0.003	0.602	0.02	4.41	0.99434	0.00596	NC	NC	NC	NC
1416541_at	Clpb (Skd3)	ClpB caseinolytic peptidase B homolog (E. coli)	20480	Mm.3990	NM_009191//NP_033217	0.13	0.17	1.36	1.76	0.41498	0.46266	0.379	0.541	4.72	6.45	0.01119	0.00043	NC	NC	NC	NC
1443550_at	Clpb (Skd3)	ClpB caseinolytic peptidase B homolog (E. coli)	20480	Mm.3990	NM_009191//NP_033217	-0.033	0.1	-0.41	1.22	0.84456	0.65991	0.227	0.161	2.07	1.41	0.26206	0.39448	NC	NC	NC	NC
1454168_a_at	Clpb (Skd3)	ClpB caseinolytic peptidase B homolog (E. coli)	20480	Mm.3990	NM_009191//NP_033217	0.354	0.258	2.1	1.51	0.17827	0.55572	0.373	1.049	2.09	5.61	0.25696	0.00117	NC	NC	NC	NC
1416045_a_at	Smarcb1	SWI/SNF related, matrix associated, actin dependent regulator of chromatin, subfamily b, member 1	20587	Mm.279751//Mm.405473	NM_011418//NP_035548	-2.125	2.277	-13.39	14.11	0	1e-05	-0.684	1.77	-6.89	17.07	0.00104	0	Dn Tm WT	NC	Dn Tm WT	NC	Relieving of repressive chromatin structures
1435856_x_at	Smarcb1	SWI/SNF related, matrix associated, actin dependent regulator of chromatin, subfamily b, member 1	20587	Mm.279751//Mm.405473	NM_011418//NP_035548	-0.139	0.053	-1.46	0.55	0.37521	0.88094	0.181	0.349	1.56	2.89	0.41825	0.05778	NC	NC	NC	NC
1456938_at	Smarcb1	SWI/SNF related, matrix associated, actin dependent regulator of chromatin, subfamily b, member 1	20587	Mm.279751//Mm.405473	NM_011418//NP_035548	4.469	-4.271	34.23	-32.17	0	0	2.949	-2.139	17.16	-11.92	0	0	Up TM WT	Dn TM KO	Up TM WT	Dn TM KO
1439754_at	Sox12	SRY-box containing gene 12	20667	Mm.28424	NM_011438//NP_035568	-0.107	-0.14	-1.03	-1.33	0.55716	0.61741	-0.115	0.007	-1.43	0.08	0.46715	0.97147	NC	NC	NC	NC
1455562_at	Sox12	SRY-box containing gene 12	20667	Mm.28424	NM_011438//NP_035568	-0.442	-0.221	-5.63	-2.76	0.00131	0.1752	-0.269	-0.444	-1.76	-2.78	0.34919	0.06731	NC	NC	NC	NC
1456882_at	Sox12	SRY-box containing gene 12	20667	Mm.28424	NM_011438//NP_035568	0.118	-0.052	0.92	-0.4	0.60933	0.92009	0.032	-0.074	0.3	-0.67	0.90914	0.72861	NC	NC	NC	NC
1440076_at	Sqstm1	sequestosome 1	18412	Mm.471607	NM_011018//NP_035148	0.381	0.941	2.71	6.58	0.07874	0.00222	0.588	1.515	4.98	12.28	0.0081	0	NC	NC	Up TM WT	NC	NF-kB/inflammation response
1442237_at	Sqstm1	sequestosome 1	18412	Mm.471607	NM_011018//NP_035148	-0.065	0.036	-0.76	0.41	0.68387	0.91727	0.376	-0.237	3.66	-2.2	0.04152	0.15284	NC	NC	NC	NC
1450957_a_at	Sqstm1	sequestosome 1	18412	Mm.471607	NM_011018//NP_035148	1.252	0.369	10.41	3.02	1e-05	0.13032	0.07	1.607	0.38	8.27	0.88516	7e-05	Up TM WT	NC	NC	NC
1435474_at	Taf5	TAF5 RNA polymerase II, TATA box binding protein (TBP)-associated factor	226182	Mm.301522	NM_177342//NP_796316	0.569	0.798	3.54	4.88	0.02374	0.01403	0.413	0.753	2.05	3.58	0.26688	0.02044	NC	NC	NC	NC
1431415_a_at	Tbpl1	TATA box binding protein-like 1	237336	Mm.86670	NM_011603//NP_035733	1.916	0.481	14.79	3.65	0	0.06121	0.793	1.399	3.64	6.15	0.04231	0.0006	Up TM WT	NC	Up TM WT	NC	Basal PolII transcription
1434907_at	Tbpl1	TATA box binding protein-like 1	237336	Mm.86670	NM_011603//NP_035733	1.386	0.674	9.09	4.35	3e-05	0.02597	0.453	1.088	1.89	4.36	0.30895	0.00642	Up TM WT	NC	NC	NC
1421148_a_at	Tial1	Tia1 cytotoxic granule-associated RNA binding protein-like 1	21843	Mm.242072	NM_009383//NP_033409	0.648	0.306	5.6	2.6	0.00136	0.21064	0.568	-0.172	5.02	-1.46	0.00769	0.37492	Up TM WT	NC	NC	NC
1426352_s_at	Tial1	Tia1 cytotoxic granule-associated RNA binding protein-like 1	21843	Mm.242072	NM_009383//NP_033409	-0.118	-0.076	-0.9	-0.57	0.61737	0.87531	0.122	-0.217	1.41	-2.4	0.47249	0.11664	NC	NC	NC	NC
1446713_at	Tial1	Tia1 cytotoxic granule-associated RNA binding protein-like 1	21843	Mm.242072	NM_009383//NP_033409	0.028	-0.07	0.2	-0.51	0.9276	0.895	0.094	-0.102	1.03	-1.07	0.62362	0.54122	NC	NC	NC	NC
1452821_at	Tial1	Tia1 cytotoxic granule-associated RNA binding protein-like 1	21843	Mm.242072	NM_009383//NP_033409	0.035	0.128	0.21	0.75	0.92627	0.82165	-0.332	-0.56	-1.48	-2.38	0.44993	0.12022	NC	NC	NC	NC
1455675_a_at	Tial1	Tia1 cytotoxic granule-associated RNA binding protein-like 1	21843	Mm.242072	NM_009383//NP_033409	0.242	0.195	2.55	2.02	0.09904	0.37387	0.2	-0.304	1.81	-2.63	0.33327	0.08372	NC	NC	NC	NC
1455676_x_at	Tial1	Tia1 cytotoxic granule-associated RNA binding protein-like 1	21843	Mm.242072	NM_009383//NP_033409	0.289	0.202	2.19	1.51	0.15909	0.55572	0.286	-0.31	2.49	-2.59	0.1685	0.0893	NC	NC	NC	NC
1422751_at	Tle1	transducin-like enhancer of split 1, homolog of Drosophila E(spl)	21885	Mm.278444//Mm.388819//Mm.399716	NM_011599//NP_035729	1.197	0.022	6.7	0.12	0.00037	0.97817	0.365	0.293	1.39	1.07	0.48248	0.54385	Up TM WT	NC	NC	NC
1434033_at	Tle1	transducin-like enhancer of split 1, homolog of Drosophila E(spl)	21885	Mm.278444//Mm.388819//Mm.399716	NM_011599//NP_035729	1.114	-0.172	9.15	-1.39	3e-05	0.59663	0.112	-0.099	1.15	-0.97	0.5755	0.58878	Up TM WT	NC	NC	NC
1426065_a_at	Trib3	tribbles homolog 3 (Drosophila)	228775	Mm.276018	NM_175093//NP_780302	4.771	0.778	11.05	1.77	1e-05	0.45786	3.2	1.842	9.76	5.38	0.0001	0.00159	Up TM WT	Up TM KO	Up TM WT	NC	Pparg and C/EBPb negative regulator
1456225_x_at	Trib3	tribbles homolog 3 (Drosophila)	228775	Mm.276018	NM_175093//NP_780302	4.735	0.839	14.31	2.49	0	0.23686	3.291	1.88	9.97	5.45	9e-05	0.00144	Up TM WT	Up TM KO	Up TM WT	NC
1460252_s_at	Zfp105	zinc finger protein 105	22646	Mm.290595	NM_009544//NP_033570	0.401	0.812	1.68	3.34	0.29707	0.088	-0.196	0.162	-1.54	1.22	0.42741	0.47565	NC	Up TM KO	NC	NC	Often deleted in cancers
1437236_a_at	Zfp110 (NRIF)	zinc finger protein 110	65020	Mm.292297	NM_022981//NP_075357	1.018	0.688	9.71	6.46	2e-05	0.00251	0.118	0.449	0.67	2.45	0.77071	0.10932	Up TM WT	NC	NC	NC	Cell death
1437237_x_at	Zfp110 (NRIF)	zinc finger protein 110	65020	Mm.292297	NM_022981//NP_075357	0.954	0.667	8.47	5.82	6e-05	0.00492	-0.039	0.473	-0.25	2.91	0.92366	0.05558	Up TM WT	NC	NC	NC
1450998_at	Zfp110 (NRIF)	zinc finger protein 110	65020	Mm.292297	NM_022981//NP_075357	1.165	0.781	8.25	5.44	7e-05	0.00724	0.36	0.369	2.19	2.15	0.23118	0.16433	Up TM WT	NC	NC	NC
1417010_at	Zfp238 (RP58)	zinc finger protein 238	30928	Mm.330700	NM_001012330//NM_013915//NP_001012330//NP_038943	1.015	0.306	7.07	2.1	0.00024	0.34748	0.434	0.199	2.09	0.92	0.2551	0.61252	Up TM WT	NC	NC	NC	Trxnl repressor and chromatin organization
1447432_s_at	Zfp263 (NT2)	zinc finger protein 263	74120	Mm.29081	NM_148924//NP_683726	0.59	0.68	3.69	4.19	0.01879	0.03161	-0.035	0.365	-0.24	2.41	0.92595	0.11562	Up TM WT	NC	NC	NC	Inhibition of collagen expression
1453105_at	Zfp263 (NT2)	zinc finger protein 263	74120	Mm.29081	NM_148924//NP_683726	0.781	0.707	3.54	3.15	0.02362	0.11056	0.134	0.692	1.1	5.45	0.59552	0.00144	Up TM WT	Up TM KO	NC	NC
1450929_at	Zfp57	zinc finger protein 57	22715	Mm.305561	NM_001013745//NM_009559//NP_001013767//NP_033585	0.238	-0.436	1.8	-3.24	0.25824	0.0999	0.788	0.011	2.7	0.03	0.1329	0.98902	NC	NC	NC	NC
1417363_at	Zfp61	zinc finger protein 61	22719	Mm.12832	NM_009561//NP_033587	-0.117	0.212	-1.17	2.09	0.4963	0.35015	-0.073	-0.005	-0.52	-0.03	0.82809	0.99002	NC	NC	NC	NC
1452319_at	Zfp82	zinc finger protein 82	330502	Mm.295906	NM_177889//NP_808557	0.039	-0.029	0.43	-0.31	0.83281	0.94144	0.212	0.191	1.38	1.19	0.48379	0.48559	NC	NC	NC	NC
1458925_at	Zfp82	zinc finger protein 82	330502	Mm.295906	NM_177889//NP_808557	-0.098	0.119	-0.7	0.83	0.71564	0.79651	-0.098	0.06	-1.18	0.69	0.56214	0.72025	NC	NC	NC	NC
1456483_at	Zfp9	zinc finger protein 9	22750	Mm.106970	NM_011763//NP_035893	3.358	0.523	17.92	2.75	0	0.17851	1.189	0.954	5.16	3.96	0.00658	0.01146	Up TM WT	NC	Up TM WT	NC
Downreg'd
1424667_a_at	Cux1 (Cutl1)	cut-like homeobox 1	13047	Mm.320317	NM_009986//NM_198602//NP_034116//NP_941004	-0.264	0.034	-2.04	0.26	0.1932	0.95149	-0.172	-0.104	-1.34	-0.78	0.4999	0.67829	NC	NC	NC	NC
1424668_a_at	Cux1 (Cutl1)	cut-like homeobox 1	13047	Mm.320317	NM_009986//NM_198602//NP_034116//NP_941004	-0.054	0.134	-0.36	0.87	0.86594	0.78299	-0.119	0.017	-1.35	0.18	0.49542	0.93755	NC	NC	NC	NC
1425611_a_at	Cux1 (Cutl1)	cut-like homeobox 1	13047	Mm.320317	NM_009986//NM_198602//NP_034116//NP_941004	0.282	0.111	2.56	0.99	0.0978	0.74014	-0.003	0.158	-0.03	1.72	0.9912	0.28037	NC	NC	NC	NC
1425612_at	Cux1 (Cutl1)	cut-like homeobox 1	13047	Mm.320317	NM_009986//NM_198602//NP_034116//NP_941004	-0.014	0.043	-0.13	0.39	0.95323	0.92145	0.09	-0.076	0.93	-0.75	0.66823	0.6928	NC	NC	NC	NC
1434683_at	Cux1 (Cutl1)	cut-like homeobox 1	13047	Mm.320317	NM_009986//NM_198602//NP_034116//NP_941004	-0.092	0.457	-0.62	2.99	0.75155	0.13483	-0.467	0.521	-3.77	4.03	0.03624	0.01037	NC	NC	NC	NC
1437431_at	Cux1 (Cutl1)	cut-like homeobox 1	13047	Mm.320317	NM_009986//NM_198602//NP_034116//NP_941004	0.141	0.421	0.93	2.74	0.60385	0.18066	0.131	-0.015	1.16	-0.13	0.57156	0.95649	NC	NC	NC	NC
1437686_x_at	Cux1 (Cutl1)	cut-like homeobox 1	13047	Mm.320317	NM_009986//NM_198602//NP_034116//NP_941004	-0.026	-0.026	-0.29	-0.29	0.89081	0.94484	-0.027	0.072	-0.26	0.66	0.9217	0.73044	NC	NC	NC	NC
1440465_at	Cux1 (Cutl1)	cut-like homeobox 1	13047	Mm.320317	NM_009986//NM_198602//NP_034116//NP_941004	0.034	0.061	0.28	0.49	0.8974	0.89959	-0.028	0.081	-0.31	0.85	0.9063	0.64367	NC	NC	NC	NC
1447295_at	Cux1 (Cutl1)	cut-like homeobox 1	13047	Mm.320317	NM_009986//NM_198602//NP_034116//NP_941004	0.153	0.003	1.58	0.03	0.33194	0.99493	0.044	-0.032	0.31	-0.22	0.90577	0.92227	NC	NC	NC	NC
1451435_at	Cux1 (Cutl1)	cut-like homeobox 1	13047	Mm.320317	NM_009986//NM_198602//NP_034116//NP_941004	-0.345	-0.046	-2.71	-0.36	0.07887	0.93029	-0.358	-0.162	-2.35	-1.02	0.19443	0.5659	NC	NC	NC	NC
1417662_at	Elk3	ELK3, member of ETS oncogene family	13713	Mm.4454	NM_013508//NM_205536//NP_038536//NP_991099	-0.332	-0.027	-2.31	-0.18	0.13641	0.96769	0.14	-0.209	1.45	-2.08	0.45822	0.17935	NC	NC	NC	NC
1435143_at	Elk3	ELK3, member of ETS oncogene family	13713	Mm.4454	NM_013508//NM_205536//NP_038536//NP_991099	-0.581	-0.063	-3.02	-0.32	0.05065	0.93945	-0.315	-0.18	-2.84	-1.56	0.1128	0.33594	NC	NC	NC	NC
1442986_at	Elk3	ELK3, member of ETS oncogene family	13713	Mm.4454	NM_013508//NM_205536//NP_038536//NP_991099	0.059	-0.073	0.49	-0.6	0.80652	0.86673	-0.298	0.239	-2.05	1.57	0.26724	0.33117	NC	NC	NC	NC
1445886_at	Elk3	ELK3, member of ETS oncogene family	13713	Mm.4454	NM_013508//NM_205536//NP_038536//NP_991099	-0.016	0.069	-0.14	0.58	0.95148	0.87353	0.324	0.012	3.66	0.13	0.04172	0.95768	NC	NC	NC	NC
1448797_at	Elk3	ELK3, member of ETS oncogene family	13713	Mm.4454	NM_013508//NM_205536//NP_038536//NP_991099	-0.529	-0.029	-3.53	-0.19	0.02398	0.96718	-0.405	-0.078	-2.09	-0.38	0.25539	0.85765	NC	NC	NC	NC
1437820_at	Fkhl18	forkhead-like 18 (Drosophila)	14239	Mm.205798	NM_010226//NP_034356	-0.011	-0.14	-0.08	-1	0.9739	0.73721	0.109	-0.082	0.95	-0.68	0.65799	0.72284	NC	NC	NC	NC
1422851_at	Hmga2	high mobility group AT-hook 2	15364	Mm.157190	NM_010441//NP_034571	-0.066	0.179	-0.48	1.29	0.81309	0.63391	0.165	0.029	1.82	0.31	0.33037	0.88854	NC	NC	NC	NC
1443394_at	Hmga2	high mobility group AT-hook 2	15364	Mm.157190	NM_010441//NP_034571	-0.045	0.057	-0.51	0.62	0.80112	0.86008	0.039	-0.11	0.49	-1.31	0.84346	0.4367	NC	NC	NC	NC
1446196_at	Hmga2	high mobility group AT-hook 2	15364	Mm.157190	NM_010441//NP_034571	-0.289	0.009	-2.12	0.07	0.17411	0.98721	-0.047	0.073	-0.49	0.74	0.84034	0.69324	NC	NC	NC	NC
1450780_s_at	Hmga2	high mobility group AT-hook 2	15364	Mm.157190	NM_010441//NP_034571	-0.128	-0.095	-1.44	-1.05	0.38161	0.72056	0.202	-0.138	1.84	-1.21	0.32339	0.47732	NC	NC	NC	NC
1450781_at	Hmga2	high mobility group AT-hook 2	15364	Mm.157190	NM_010441//NP_034571	0.292	-0.096	1.64	-0.53	0.31164	0.88846	0.291	0.075	2.47	0.61	0.17235	0.75783	NC	NC	NC	NC
1458241_at	Hmga2	high mobility group AT-hook 2	15364	Mm.157190	NM_010441//NP_034571	-0.058	-0.173	-0.5	-1.45	0.8054	0.57409	0.019	0.053	0.19	0.51	0.94317	0.79888	NC	NC	NC	NC
1416155_at	Hmgb3	high mobility group box 3	15354	Mm.336087	NM_008253//NP_032279	-0.053	0.477	-0.42	3.71	0.84078	0.05701	-0.627	0.635	-3.95	3.83	0.02887	0.01395	NC	NC	Dn Tm WT	NC
1439885_at	Hoxc5	homeo box C5	15424	Mm.103825	NM_175730//NP_783857	0.06	-0.154	0.59	-1.48	0.76383	0.56567	-0.056	0.01	-0.42	0.07	0.86917	0.97659	NC	NC	NC	NC
1450832_at	Hoxc5	homeo box C5	15424	Mm.103825	NM_175730//NP_783857	-0.013	-0.119	-0.15	-1.29	0.94723	0.63179	-0.039	-0.185	-0.42	-1.89	0.86891	0.22888	NC	NC	NC	NC
1456301_at	Hoxc5	homeo box C5	15424	Mm.103825	NM_175730//NP_783857	-0.102	0.002	-1	0.02	0.5702	0.99694	0.056	-0.022	0.46	-0.18	0.85347	0.9388	NC	NC	NC	NC
1417409_at	Jun	Jun oncogene	16476	Mm.275071	NM_010591//NP_034721	1.118	2.056	4.34	7.84	0.00749	0.00071	0.389	1.482	0.81	2.97	0.71577	0.05097	Up TM WT	NC	NC	Up TM KO
1448694_at	Jun	Jun oncogene	16476	Mm.275071	NM_010591//NP_034721	1.089	1.578	5.24	7.47	0.00217	0.00097	0.372	1.21	1.26	3.93	0.53148	0.01206	Up TM WT	NC	NC	NC
1426464_at	Nr1d1	nuclear receptor subfamily 1, group D, member 1	217166	Mm.390397	NM_145434//NP_663409	-0.815	0.943	-2.28	2.59	0.14227	0.2124	-0.588	-0.033	-3.58	-0.19	0.04633	0.93285	NC	Up TM KO	Dn Tm WT	NC
1449148_a_at	Phtf1	putative homeodomain transcription factor 1	18685	Mm.385178	NM_013629//NP_038657	-0.485	0.066	-4.55	0.61	0.00556	0.86547	0.058	0.228	0.55	2.06	0.81915	0.18492	NC	NC	NC	NC
1421646_a_at	Pias3	protein inhibitor of activated STAT 3	229615	Mm.1635	NM_018812//NM_146135//NP_061282//NP_666247	-0.272	0.054	-2.49	0.49	0.10671	0.89926	-0.086	-0.205	-1.07	-2.45	0.60864	0.10823	NC	NC	NC	NC
1451115_at	Pias3	protein inhibitor of activated STAT 3	229615	Mm.1635	NM_018812//NM_146135//NP_061282//NP_666247	-0.415	0.07	-3.15	0.52	0.04178	0.88977	-0.269	0.491	-2.32	4.04	0.20257	0.0102	NC	NC	NC	NC
1448757_at	Pml	promyelocytic leukemia	18854	Mm.392123	NM_008884//NM_178087//NP_032910//NP_835188	0.199	0.351	1.06	1.83	0.5445	0.43688	-0.092	-0.341	-0.85	-3.01	0.703	0.0479	NC	NC	NC	NC
1456103_at	Pml	promyelocytic leukemia	18854	Mm.392123	NM_008884//NM_178087//NP_032910//NP_835188	0.411	0.277	2.27	1.5	0.14406	0.55603	-0.373	-0.044	-2.55	-0.29	0.15781	0.8955	NC	NC	NC	NC
1459137_at	Pml	promyelocytic leukemia	18854	Mm.392123	NM_008884//NM_178087//NP_032910//NP_835188	0.097	-0.208	0.74	-1.57	0.6925	0.53316	0.009	-0.044	0.07	-0.37	0.97921	0.86483	NC	NC	NC	NC
1425526_a_at	Prrx1	paired related homeobox 1	18933	Mm.288642	NM_001025570//NM_011127//NM_175686//NP_001020741//NP_035257//NP_783617	0.19	-0.042	1.42	-0.3	0.39165	0.94235	0.099	0.056	1.22	0.66	0.54877	0.73213	NC	NC	NC	NC
1425527_at	Prrx1	paired related homeobox 1	18933	Mm.288642	NM_001025570//NM_011127//NM_175686//NP_001020741//NP_035257//NP_783617	0.042	-0.055	0.43	-0.56	0.83254	0.8781	-0.19	0.173	-1.4	1.22	0.47729	0.47365	NC	NC	NC	NC
1425528_at	Prrx1	paired related homeobox 1	18933	Mm.288642	NM_001025570//NM_011127//NM_175686//NP_001020741//NP_035257//NP_783617	-0.146	-0.218	-0.58	-0.85	0.768	0.78807	-0.411	0.335	-2.8	2.19	0.1178	0.15591	NC	NC	NC	NC
1432129_a_at	Prrx1	paired related homeobox 1	18933	Mm.288642	NM_001025570//NM_011127//NM_175686//NP_001020741//NP_035257//NP_783617	-0.203	-0.083	-1.96	-0.79	0.21395	0.8088	-0.13	-0.227	-1.23	-2.06	0.54252	0.18393	NC	NC	NC	NC
1439774_at	Prrx1	paired related homeobox 1	18933	Mm.288642	NM_001025570//NM_011127//NM_175686//NP_001020741//NP_035257//NP_783617	-0.113	0.112	-1.26	1.23	0.45547	0.65533	0.019	0.052	0.24	0.63	0.92709	0.7452	NC	NC	NC	NC
1458004_at	Prrx1	paired related homeobox 1	18933	Mm.288642	NM_001025570//NM_011127//NM_175686//NP_001020741//NP_035257//NP_783617	0.063	-0.079	0.6	-0.75	0.75703	0.82052	-0.073	0.108	-0.75	1.06	0.73977	0.54452	NC	NC	NC	NC
1419640_at	Purb	purine rich element binding protein B	19291	Mm.296150//Mm.390332	NM_011221//NP_035351	0.282	0.178	1.71	1.07	0.28508	0.71524	-0.181	0.126	-2.04	1.35	0.2693	0.41631	NC	NC	NC	NC
1419641_at	Purb	purine rich element binding protein B	19291	Mm.296150//Mm.390332	NM_011221//NP_035351	-0.091	-0.173	-0.86	-1.61	0.63813	0.51819	-0.263	-0.083	-1.57	-0.47	0.41475	0.81761	NC	NC	NC	NC
1419642_at	Purb	purine rich element binding protein B	19291	Mm.296150//Mm.390332	NM_011221//NP_035351	0.182	0.293	1.24	1.96	0.46563	0.39217	-0.027	0.366	-0.26	3.41	0.92034	0.02641	NC	NC	NC	NC
1428254_at	Purb	purine rich element binding protein B	19291	Mm.296150//Mm.390332	NM_011221//NP_035351	0.061	0.456	0.55	3.99	0.7831	0.04067	-0.253	0.396	-2.27	3.4	0.21259	0.02657	NC	NC	NC	NC
1436940_at	Purb	purine rich element binding protein B	19291	Mm.296150//Mm.390332	NM_011221//NP_035351	-0.079	-0.188	-0.75	-1.74	0.69069	0.4685	-0.139	0.114	-1.46	1.14	0.4555	0.50859	NC	NC	NC	NC
1422864_at	Runx1	runt related transcription factor 1	12394	Mm.4081//Mm.470227	NM_001111021//NM_001111022//NM_001111023//NM_009821//NP_001104491//NP_001104492//NP_001104493//NP_033951	-0.087	0.016	-0.82	0.14	0.65866	0.97439	0.045	0.168	0.31	1.09	0.90781	0.53404	NC	NC	NC	NC
1422865_at	Runx1	runt related transcription factor 1	12394	Mm.4081//Mm.470227	NM_001111021//NM_001111022//NM_001111023//NM_009821//NP_001104491//NP_001104492//NP_001104493//NP_033951	0.133	-0.065	1.17	-0.56	0.49566	0.88005	-0.01	0.077	-0.11	0.83	0.96863	0.65468	NC	NC	NC	NC
1427650_a_at	Runx1	runt related transcription factor 1	12394	Mm.4081//Mm.470227	NM_001111021//NM_001111022//NM_001111023//NM_009821//NP_001104491//NP_001104492//NP_001104493//NP_033951	-0.026	-0.094	-0.21	-0.72	0.92714	0.82926	0.063	0.025	0.51	0.19	0.83294	0.93345	NC	NC	NC	NC
1427847_at	Runx1	runt related transcription factor 1	12394	Mm.4081//Mm.470227	NM_001111021//NM_001111022//NM_001111023//NM_009821//NP_001104491//NP_001104492//NP_001104493//NP_033951	0.111	-0.184	0.97	-1.58	0.58537	0.52873	0.109	0.065	1.06	0.6	0.61104	0.75912	NC	NC	NC	NC
1440878_at	Runx1	runt related transcription factor 1	12394	Mm.4081//Mm.470227	NM_001111021//NM_001111022//NM_001111023//NM_009821//NP_001104491//NP_001104492//NP_001104493//NP_033951	-0.188	0.014	-1.92	0.14	0.22406	0.97504	-0.138	0.207	-1	1.44	0.63473	0.38045	NC	NC	NC	NC
1444527_at	Runx1	runt related transcription factor 1	12394	Mm.4081//Mm.470227	NM_001111021//NM_001111022//NM_001111023//NM_009821//NP_001104491//NP_001104492//NP_001104493//NP_033951	-0.039	0.078	-0.46	0.91	0.82058	0.77077	-0.159	0.046	-1.26	0.35	0.53204	0.87362	NC	NC	NC	NC
1446930_at	Runx1	runt related transcription factor 1	12394	Mm.4081//Mm.470227	NM_001111021//NM_001111022//NM_001111023//NM_009821//NP_001104491//NP_001104492//NP_001104493//NP_033951	-0.073	0.116	-0.69	1.07	0.71921	0.7132	-0.315	0.107	-2.54	0.82	0.15957	0.65652	NC	NC	NC	NC
1452530_a_at	Runx1	runt related transcription factor 1	12394	Mm.4081//Mm.470227	NM_001111021//NM_001111022//NM_001111023//NM_009821//NP_001104491//NP_001104492//NP_001104493//NP_033951	-0.081	-0.247	-0.72	-2.18	0.70157	0.32351	-0.059	-0.228	-0.62	-2.31	0.79075	0.13311	NC	NC	NC	NC
1452531_at	Runx1	runt related transcription factor 1	12394	Mm.4081//Mm.470227	NM_001111021//NM_001111022//NM_001111023//NM_009821//NP_001104491//NP_001104492//NP_001104493//NP_033951	-0.135	-0.044	-1.15	-0.37	0.50462	0.92852	0.038	0.061	0.33	0.5	0.90067	0.80518	NC	NC	NC	NC
1452578_at	Runx1	runt related transcription factor 1	12394	Mm.4081//Mm.470227	NM_001111021//NM_001111022//NM_001111023//NM_009821//NP_001104491//NP_001104492//NP_001104493//NP_033951	-0.041	-0.163	-0.45	-1.77	0.82506	0.45859	0.021	0.023	0.21	0.23	0.93654	0.92032	NC	NC	NC	NC
1459470_at	Runx1	runt related transcription factor 1	12394	Mm.4081//Mm.470227	NM_001111021//NM_001111022//NM_001111023//NM_009821//NP_001104491//NP_001104492//NP_001104493//NP_033951	-0.068	0.018	-0.46	0.12	0.823	0.97817	0.024	0.023	0.24	0.22	0.92775	0.92342	NC	NC	NC	NC
1424950_at	Sox9	SRY-box containing gene 9	20682	Mm.286407	NM_011448//NP_035578	-0.4	-0.135	-2.53	-0.84	0.10178	0.79157	0.324	-0.403	1.01	-1.2	0.63369	0.48239	NC	NC	NC	NC
1433889_at	Sox9	SRY-box containing gene 9	20682	Mm.286407	NM_011448//NP_035578	-0.065	-0.047	-0.67	-0.47	0.72888	0.90209	0.156	-0.082	1.76	-0.89	0.35086	0.62691	NC	NC	NC	NC
1451538_at	Sox9	SRY-box containing gene 9	20682	Mm.286407	NM_011448//NP_035578	-0.23	-0.094	-1.78	-0.71	0.26483	0.83198	0.393	-0.381	1.98	-1.84	0.28339	0.24312	NC	NC	NC	NC
1424272_at	Stat3	signal transducer and activator of transcription 3	20848	Mm.249934	NM_011486//NM_213659//NM_213660//NP_035616//NP_998824//NP_998825	-0.055	-0.086	-0.56	-0.87	0.77553	0.78234	0.239	-0.317	1.75	-2.23	0.35111	0.14718	NC	NC	NC	NC
1426587_a_at	Stat3	signal transducer and activator of transcription 3	20848	Mm.249934	NM_011486//NM_213659//NM_213660//NP_035616//NP_998824//NP_998825	-1.523	-0.005	-8.61	-0.03	5e-05	0.99476	0.343	-1.164	1.96	-6.36	0.28981	0.00047	Dn Tm WT	NC	NC	Dn TM KO
1459961_a_at	Stat3	signal transducer and activator of transcription 3	20848	Mm.249934	NM_011486//NM_213659//NM_213660//NP_035616//NP_998824//NP_998825	-0.671	0.002	-3.96	0.01	0.01279	0.99736	0.767	-0.637	3.53	-2.81	0.0489	0.0648	Dn Tm WT	NC	Up TM WT	NC
1460700_at	Stat3	signal transducer and activator of transcription 3	20848	Mm.249934	NM_011486//NM_213659//NM_213660//NP_035616//NP_998824//NP_998825	-1.575	0.229	-7.25	1.04	0.0002	0.72443	0.338	-1.168	2.13	-7.07	0.24414	0.00022	Dn Tm WT	NC	NC	Dn TM KO
1437479_x_at	Tbx3	T-box 3	21386	Mm.219139	NM_011535//NM_198052//NP_035665//NP_932169	1.094	-0.121	4.66	-0.51	0.00472	0.89482	-2.476	-0.982	-12.1	-4.6	2e-05	0.00458	Up TM WT	NC	Dn Tm WT	Dn TM KO
1439567_at	Tbx3	T-box 3	21386	Mm.219139	NM_011535//NM_198052//NP_035665//NP_932169	0.385	-0.124	2.06	-0.65	0.18682	0.85071	-0.034	-0.072	-0.35	-0.71	0.89131	0.70716	NC	NC	NC	NC
1444594_at	Tbx3	T-box 3	21386	Mm.219139	NM_011535//NM_198052//NP_035665//NP_932169	-0.132	-0.013	-1	-0.09	0.57193	0.98273	-0.059	0.094	-0.63	0.96	0.78641	0.5934	NC	NC	NC	NC
1445757_at	Tbx3	T-box 3	21386	Mm.219139	NM_011535//NM_198052//NP_035665//NP_932169	0.227	-0.176	1.19	-0.91	0.48503	0.76901	-0.428	-0.087	-3.07	-0.6	0.08568	0.76268	NC	NC	NC	NC
1448029_at	Tbx3	T-box 3	21386	Mm.219139	NM_011535//NM_198052//NP_035665//NP_932169	0.831	0.082	4.97	0.48	0.00312	0.90087	-2.016	-0.133	-10.53	-0.67	6e-05	0.7292	Up TM WT	NC	Dn Tm WT	NC
1452519_a_at	Zfp36	zinc finger protein 36	22695	Mm.389856	NM_011756//NP_035886	-0.862	0.991	-3.52	3.98	0.02432	0.04101	0.094	-0.323	0.36	-1.18	0.89009	0.49112	Dn Tm WT	NC	NC	NC
1422528_a_at	Zfp36l1	zinc finger protein 36, C3H type-like 1	12192	Mm.235132	NM_007564//NP_031590	-1.192	1.137	-6.48	6.08	0.00047	0.00376	0.6	-0.841	2.48	-3.33	0.16992	0.02966	Dn Tm WT	NC	NC	Dn TM KO
1450644_at	Zfp36l1	zinc finger protein 36, C3H type-like 1	12192	Mm.235132	NM_007564//NP_031590	-1.007	0.924	-5.98	5.39	0.00086	0.00761	0.349	-0.582	1.29	-2.06	0.52046	0.18401	Dn Tm WT	NC	NC	NC
1419564_at	Zfp467	zinc finger protein 467	68910	Mm.2464	NM_001085415//NM_001085416//NM_001085417//NM_020589//NP_001078884//NP_001078885//NP_001078886//NP_065614	-1.443	0.138	-9.2	0.87	3e-05	0.78362	-0.343	-0.51	-2.03	-2.89	0.27076	0.05715	Dn Tm WT	NC	NC	NC
1441727_s_at	Zfp467	zinc finger protein 467	68910	Mm.2464	NM_001085415//NM_001085416//NM_001085417//NM_020589//NP_001078884//NP_001078885//NP_001078886//NP_065614	-1.917	0.291	-8.96	1.34	4e-05	0.61477	-0.783	-1.564	-4.63	-8.86	0.0124	4e-05	Dn Tm WT	NC	Dn Tm WT	Dn TM KO
1449510_at	Zfp467	zinc finger protein 467	68910	Mm.2464	NM_001085415//NM_001085416//NM_001085417//NM_020589//NP_001078884//NP_001078885//NP_001078886//NP_065614	-1.326	0.345	-8.4	2.15	6e-05	0.3325	-0.484	-0.567	-3.74	-4.2	0.03762	0.00808	Dn Tm WT	NC	NC	NC

## Sheet: All data comps - 24 hrs
Table S1: Breakdown of genes into expression categories
Notes:
The indication for columns S and U (Up, Dn, NC) indicates how that gene is expressed in wild-type animals after TM treatment relative to untreated wild-type animals
The indication for columns T and V (Up, Dn, NC) iincidates how that gene is expressed in Atf6a-/- animals after TM treatment relative to TM-treated wild-type animals. Thus, if column S = Up and column T = NC, then the gene is upregulated to similar extents in both genotypes
Each experimental condition used 3 animals, with each animal being profiled on a separate array
The data presented here can be filtered to show only genes from any given group
						8-hour data						34-hour data						8-hour comps		34-hour comps
ID	Symbol	Name	EntrezGene	UniGene	RefSeq	Coef.WT treated vs WT control	Coef.KO treated vs WT treated	t.WT treated vs WT control	t.KO treated vs WT treated	p.value.WT treated vs WT control	p.value.KO treated vs WT treated	Coef.WT treated vs WT control	Coef.KO treated vs WT treated	t.WT treated vs WT control	t.KO treated vs WT treated	p.value.WT treated vs WT control	p.value.KO treated vs WT treated
1434906_at	0610005C13Rik	RIKEN cDNA 0610005C13 gene	71661	Mm.439894	NA	-0.444	-0.173	-4.65	-1.78	0.00483	0.45564	0.525	-1.582	3.43	-9.9	0.05567	2e-05	NC	NC	NC	Dn TM KO
1416628_at	0610006I08Rik	RIKEN cDNA 0610006I08 gene	66836	Mm.440071	NM_025791//NP_080067	0.086	-0.249	0.86	-2.45	0.6372	0.2488	0.197	-0.385	1.13	-2.12	0.58204	0.17008	NC	NC	NC	NC
1430444_at	0610006L08Rik	RIKEN cDNA 0610006L08 gene	76253	Mm.396258	XM_001479005//XM_921571//XP_001479055//XP_926664	-0.207	-0.057	-1.49	-0.41	0.36249	0.91958	0.007	-0.034	0.09	-0.42	0.97623	0.84191	NC	NC	NC	NC
1428380_at	0610007C21Rik	RIKEN cDNA 0610007C21 gene	381629	Mm.28144	NM_027855//NM_212470//NP_082131//NP_997635	-0.153	-0.271	-1.44	-2.51	0.38344	0.23245	0.293	-2.202	2.11	-15.14	0.25181	0	NC	NC	NC	Dn TM KO
1428544_at	0610007L01Rik	RIKEN cDNA 0610007L01 gene	71667	Mm.258508	NM_001081394//NP_001074863	1.317	0.104	11.61	0.9	0	0.7716	1.409	1.205	10.03	8.22	8e-05	7e-05	Up TM WT	NC	Up TM WT	Up TM KO
1428545_at	0610007L01Rik	RIKEN cDNA 0610007L01 gene	71667	Mm.258508	NM_001081394//NP_001074863	1.706	0.145	7.62	0.64	0.00014	0.85573	0.993	0.488	7.82	3.68	0.00043	0.01744	Up TM WT	NC	Up TM WT	NC
1433900_at	0610007L01Rik	RIKEN cDNA 0610007L01 gene	71667	Mm.258508	NM_001081394//NP_001074863	1.784	0.014	8.32	0.06	7e-05	0.98816	0.843	0.37	7.46	3.14	0.0006	0.0395	Up TM WT	NC	Up TM WT	NC
1458603_at	0610007L01Rik	RIKEN cDNA 0610007L01 gene	71667	Mm.258508	NM_001081394//NP_001074863	0.418	0.116	3.66	0.99	0.01985	0.73992	0.005	0.214	0.05	1.95	0.98625	0.21252	NC	NC	NC	NC
1429027_at	0610007N19Rik	RIKEN cDNA 0610007N19 gene	66835	Mm.391938	XM_001475347//XM_001475444//XP_001475397//XP_001475494	0.449	-0.138	3.66	-1.1	0.01974	0.70355	0.232	0.573	1.08	2.55	0.60559	0.09502	NC	NC	NC	NC
1427836_at	0610007P08Rik	RIKEN cDNA 0610007P08 gene	76251	Mm.186610//Mm.386935	NM_001013608//NM_023507//NP_001013626//NP_075996	0.156	-0.152	1.37	-1.31	0.41306	0.62529	0.194	-0.132	2.27	-1.47	0.21223	0.3688	NC	NC	NC	NC
1452447_at	0610007P08Rik	RIKEN cDNA 0610007P08 gene	76251	Mm.186610//Mm.386935	NM_001013608//NM_023507//NP_001013626//NP_075996	0.185	0.041	1.42	0.31	0.39074	0.94076	0.409	-0.006	4.41	-0.06	0.01634	0.97976	NC	NC	NC	NC
1452573_a_at	0610007P08Rik	RIKEN cDNA 0610007P08 gene	76251	Mm.186610//Mm.386935	NM_001013608//NM_023507//NP_001013626//NP_075996	0.496	0.422	3.12	2.61	0.04382	0.20746	0.217	0.389	1.79	3.08	0.33919	0.04336	NC	NC	NC	NC
1453985_at	0610007P08Rik	RIKEN cDNA 0610007P08 gene	76251	Mm.186610//Mm.386935	NM_001013608//NM_023507//NP_001013626//NP_075996	-0.259	0.458	-1.78	3.09	0.26452	0.11965	0.508	-0.557	3.02	-3.17	0.0921	0.03784	NC	NC	NC	NC
1460404_at	0610007P08Rik	RIKEN cDNA 0610007P08 gene	76251	Mm.186610//Mm.386935	NM_001013608//NM_023507//NP_001013626//NP_075996	0.61	0.138	7	1.56	0.00026	0.53742	0.305	0.243	1.99	1.52	0.28102	0.34945	Up TM WT	NC	NC	NC
1454161_s_at	0610007P14Rik	RIKEN cDNA 0610007P14 gene	58520	Mm.143795	NM_021446//NP_067421	-0.409	-1.342	-2.91	-9.39	0.05949	0.00019	-0.798	-0.468	-4.87	-2.73	0.00932	0.07259	NC	Dn TM KO	Dn Tm WT	NC
1458286_at	0610007P14Rik	RIKEN cDNA 0610007P14 gene	58520	Mm.143795	NM_021446//NP_067421	0.022	-0.471	0.23	-4.87	0.91714	0.01414	-0.056	-0.148	-0.48	-1.2	0.84595	0.48183	NC	NC	NC	NC
1431132_x_at	0610007P22Rik	RIKEN cDNA 0610007P22 gene	68327	Mm.180687	NM_026676//NP_080952	0.655	0.074	5.3	0.59	0.00202	0.87015	0.309	0.98	2.41	7.32	0.18387	0.00017	Up TM WT	NC	NC	Up TM KO
1437969_s_at	0610007P22Rik	RIKEN cDNA 0610007P22 gene	68327	Mm.180687	NM_026676//NP_080952	0.693	0.428	5.6	3.4	0.00135	0.08224	0.238	1.703	1.6	10.99	0.40508	1e-05	Up TM WT	NC	NC	Up TM KO
1425246_at	0610008F07Rik	RIKEN cDNA 0610008F07 gene	68314	Mm.46190	NM_197983//NP_932100	-0.578	-0.544	-2.14	-1.98	0.16962	0.38725	-0.657	-0.478	-2.68	-1.86	0.13624	0.23567	NC	NC	NC	NC
1431446_at	0610009B14Rik	RIKEN cDNA 0610009B14 gene	68354	Mm.46194	NA	-0.003	0.037	-0.02	0.31	0.99198	0.94202	0.113	-0.075	1.45	-0.92	0.46022	0.61219	NC	NC	NC	NC
1418083_at	0610009B22Rik	RIKEN cDNA 0610009B22 gene	66050	Mm.35693	NM_025319//NP_079595	0.337	-0.173	2.65	-1.34	0.08613	0.6154	-0.099	0.848	-0.65	5.31	0.78117	0.00173	NC	NC	NC	Up TM KO
1417054_a_at	0610009D07Rik	RIKEN cDNA 0610009D07 gene	66055	Mm.102627	NM_025323//NP_079599	0.353	-0.163	2.53	-1.15	0.10175	0.68685	-0.139	1.109	-1.01	7.7	0.63344	0.00012	NC	NC	NC	Up TM KO
1417055_at	0610009D07Rik	RIKEN cDNA 0610009D07 gene	66055	Mm.102627	NM_025323//NP_079599	0.345	-0.189	2.03	-1.09	0.19446	0.70716	-0.016	1.115	-0.11	7.67	0.96844	0.00012	NC	NC	NC	Up TM KO
1435508_x_at	0610009D07Rik	RIKEN cDNA 0610009D07 gene	66055	Mm.102627	NM_025323//NP_079599	0.14	-0.008	1.08	-0.06	0.53416	0.98825	0.027	0.159	0.28	1.53	0.91646	0.34791	NC	NC	NC	NC
1436681_x_at	0610009D07Rik	RIKEN cDNA 0610009D07 gene	66055	Mm.102627	NM_025323//NP_079599	0.218	-0.096	1.6	-0.69	0.32461	0.83858	-0.178	0.954	-1.43	7.33	0.46749	0.00017	NC	NC	NC	Up TM KO
1434118_at	0610009K11Rik	RIKEN cDNA 0610009K11 gene	68350	Mm.103413	NM_026689//NP_080965	0.06	0.174	0.53	1.51	0.79064	0.55278	0.141	-0.657	0.97	-4.34	0.65037	0.0066	NC	NC	NC	Dn TM KO
1451401_a_at	0610009K11Rik	RIKEN cDNA 0610009K11 gene	68350	Mm.103413	NM_026689//NP_080965	0.29	0.202	2.77	1.9	0.07264	0.41368	0.229	0.455	1.52	2.89	0.43284	0.05751	NC	NC	NC	NC
1453141_at	0610009L18Rik	RIKEN cDNA 0610009L18 gene	66838	Mm.375010	NA	-0.224	-0.029	-1.43	-0.18	0.38759	0.96801	0.325	-0.054	2.15	-0.34	0.24157	0.8764	NC	NC	NC	NC
1421049_at	0610009O20Rik	RIKEN cDNA 0610009O20 gene	66839	Mm.281086	NM_024179//NP_077141	0.102	0.032	0.99	0.3	0.57667	0.94278	0.071	-0.099	0.85	-1.14	0.69939	0.50952	NC	NC	NC	NC
1452685_at	0610009O20Rik	RIKEN cDNA 0610009O20 gene	66839	Mm.281086	NM_024179//NP_077141	0.731	0.014	7.18	0.13	0.00022	0.97578	0.3	-0.614	2.28	-4.47	0.21128	0.00553	Up TM WT	NC	NC	Dn TM KO
1450098_at	0610010D20Rik	RIKEN cDNA 0610010D20 gene	67432	Mm.24196	NM_026152//NP_080428	-0.021	-0.119	-0.16	-0.9	0.94284	0.77258	-0.282	-0.433	-1.63	-2.39	0.39536	0.11794	NC	NC	NC	NC
1433936_at	0610010E21Rik	RIKEN cDNA 0610010E21 gene	68332	Mm.6844	NM_001033140//NP_001028312	1.028	-0.431	5	-2.06	0.003	0.36018	0.514	0.08	3.49	0.52	0.05149	0.7975	Up TM WT	NC	NC	NC
1428652_at	0610010F05Rik	RIKEN cDNA 0610010F05 gene	71675	Mm.48031	NM_027860//NP_082136	-0.281	-0.166	-2.61	-1.51	0.09115	0.55262	-0.014	-0.297	-0.09	-1.89	0.9754	0.22969	NC	NC	NC	NC
1456660_a_at	0610010F05Rik	RIKEN cDNA 0610010F05 gene	71675	Mm.48031	NM_027860//NP_082136	-0.218	-0.087	-1.42	-0.56	0.39162	0.87961	0.002	0.587	0.02	4.66	0.99528	0.00418	NC	NC	NC	Up TM KO
1430671_a_at	0610010K06Rik	RIKEN cDNA 0610010K06 gene	71678	Mm.294813	NM_027861//NP_082137	0.403	0.211	2.22	1.15	0.15314	0.68806	0.149	0.088	1.46	0.82	0.45594	0.65546	NC	NC	NC	NC
1433463_at	0610010K06Rik	RIKEN cDNA 0610010K06 gene	71678	Mm.294813	NM_027861//NP_082137	0.113	0.216	1.13	2.13	0.51287	0.33919	-0.277	0.826	-2.28	6.51	0.2113	0.0004	NC	NC	NC	Up TM KO
1428679_s_at	0610010K14Rik	RIKEN cDNA 0610010K14 gene	104457	Mm.39265	NM_026757//NP_081033	0.357	0.124	3.11	1.07	0.0444	0.71533	0.455	0.995	3.56	7.45	0.04748	0.00015	NC	NC	NC	Up TM KO
1429252_at	0610010K14Rik	RIKEN cDNA 0610010K14 gene	104457	Mm.39265	NM_026757//NP_081033	0.208	0.358	1.4	2.37	0.39826	0.26921	0.699	1.221	4.75	7.95	0.01072	9e-05	NC	NC	Up TM WT	Up TM KO
1427878_at	0610010O12Rik	RIKEN cDNA 0610010O12 gene	66060	Mm.272527	NM_001081365//NP_001074834	0.006	-0.042	0.05	-0.34	0.98282	0.93409	-0.561	1.036	-3.84	6.78	0.03339	0.0003	NC	NC	NC	Up TM KO
1441883_at	0610010O12Rik	RIKEN cDNA 0610010O12 gene	66060	Mm.272527	NM_001081365//NP_001074834	-0.297	0.081	-3.96	1.06	0.01276	0.71848	-0.065	0.285	-0.58	2.41	0.80798	0.11536	NC	NC	NC	NC
1431126_a_at	0610011F06Rik	RIKEN cDNA 0610011F06 gene	68347	Mm.35098	NM_026686//NP_080962	-0.423	-0.195	-2.41	-1.09	0.12002	0.7067	-0.959	-0.76	-5.23	-3.97	0.00607	0.01139	NC	NC	Dn Tm WT	Dn TM KO
1434771_at	0610011F06Rik	RIKEN cDNA 0610011F06 gene	68347	Mm.35098	NM_026686//NP_080962	-0.562	-0.243	-4.55	-1.93	0.00557	0.40139	-0.452	-0.957	-3.03	-6.14	0.09066	0.00062	NC	NC	NC	Dn TM KO
1426017_a_at	0610011L14Rik	RIKEN cDNA 0610011L14 gene	68295	Mm.253648	NM_026661//NP_080937	0.074	0.257	0.67	2.31	0.72591	0.28542	-0.093	0.063	-0.87	0.57	0.69202	0.77574	NC	NC	NC	NC
1437835_a_at	0610011L14Rik	RIKEN cDNA 0610011L14 gene	68295	Mm.253648	NM_026661//NP_080937	0.127	0.208	0.78	1.25	0.67431	0.64762	-0.373	0.076	-2.97	0.58	0.09712	0.77135	NC	NC	NC	NC
1437836_x_at	0610011L14Rik	RIKEN cDNA 0610011L14 gene	68295	Mm.253648	NM_026661//NP_080937	0.087	0.112	0.59	0.75	0.76283	0.82	-0.136	0.017	-0.74	0.09	0.74579	0.96936	NC	NC	NC	NC
1459456_at	0610011L14Rik	RIKEN cDNA 0610011L14 gene	68295	Mm.253648	NM_026661//NP_080937	-0.077	0.038	-0.6	0.29	0.75673	0.94443	0.093	-0.159	0.96	-1.57	0.65651	0.33427	NC	NC	NC	NC
1425117_at	0610012D14Rik	RIKEN cDNA 0610012D14 gene	68352	Mm.88478	NM_026690//NP_080966	-0.367	-0.141	-3.77	-1.43	0.01675	0.58228	-0.846	-1.796	-4.16	-8.45	0.02214	6e-05	NC	NC	Dn Tm WT	Dn TM KO
1417002_at	0610012G03Rik	RIKEN cDNA 0610012G03 gene	106264	Mm.347369	XR_035420	-0.184	-0.184	-1.78	-1.75	0.26299	0.46674	-0.003	-0.097	-0.03	-0.94	0.9927	0.60494	NC	NC	NC	NC
1417003_at	0610012G03Rik	RIKEN cDNA 0610012G03 gene	106264	Mm.347369	XR_035420	0.064	-0.164	0.41	-1.03	0.84407	0.72715	0.109	-0.233	0.89	-1.82	0.68446	0.24804	NC	NC	NC	NC
1448540_a_at	0610012G03Rik	RIKEN cDNA 0610012G03 gene	106264	Mm.347369	XR_035420	-0.337	-0.037	-2.36	-0.25	0.12739	0.95262	0.218	-0.035	2.28	-0.36	0.21015	0.8709	NC	NC	NC	NC
1453043_at	0610012H03Rik	RIKEN cDNA 0610012H03 gene	74088	Mm.46188	NM_028747//NP_083023	1.109	-0.581	4.21	-2.17	0.00904	0.32747	0.134	0.417	0.66	1.97	0.77707	0.2088	Up TM WT	NC	NC	NC
1432532_at	0610025J13Rik	RIKEN cDNA 0610025J13 gene	78687	Mm.160113	XM_355548//XM_923427//XP_355548//XP_928520	0.084	0.07	1.04	0.85	0.55403	0.78955	0.024	0.097	0.27	1.05	0.91791	0.54917	NC	NC	NC	NC
1430417_s_at	0610025P10Rik	RIKEN cDNA 0610025P10 gene	216860	Mm.268347	NM_001013414//NP_001013432	0.391	0.545	4.44	6.09	0.00646	0.00371	0.057	0.271	0.27	1.24	0.91727	0.46685	NC	NC	NC	NC
1435538_at	0610030E20Rik	RIKEN cDNA 0610030E20 gene	68364	Mm.52711//Mm.457683	XM_132614//XM_910556//XP_132614//XP_915649	-0.303	0.181	-1.85	1.09	0.24423	0.70827	-0.177	0.443	-1.02	2.43	0.62917	0.11133	NC	NC	NC	NC
1453243_at	0610030E20Rik	RIKEN cDNA 0610030E20 gene	68364	Mm.52711//Mm.457683	XM_132614//XM_910556//XP_132614//XP_915649	0.143	0.045	0.71	0.22	0.71066	0.9602	0.081	0.519	0.5	3.07	0.83893	0.04404	NC	NC	NC	NC
1431199_at	0610031G08Rik	RIKEN cDNA 0610031G08 gene	75393	Mm.440437	NA	-0.331	-0.461	-1.68	-2.3	0.29672	0.28727	-0.387	-0.873	-2.8	-6.05	0.11851	0.00069	NC	NC	NC	Dn TM KO
1416830_at	0610031J06Rik	RIKEN cDNA 0610031J06 gene	56700	Mm.439922	NM_020003//NP_064387	-0.16	-0.13	-1.79	-1.43	0.25985	0.58307	-0.011	0.064	-0.12	0.67	0.96622	0.7274	NC	NC	NC	NC
1432291_at	0610033M10Rik	RIKEN cDNA 0610033M10 gene	74093	Mm.410871	NA	-0.024	-0.151	-0.24	-1.46	0.91292	0.57223	0.311	-0.195	2.73	-1.64	0.1282	0.30741	NC	NC	NC	NC
1425043_s_at	0610037D15Rik	RIKEN cDNA 0610037D15 gene	68394	Mm.458093	NM_026714//NP_080990	-0.035	0.008	-0.26	0.06	0.90615	0.98871	0.778	-0.25	5.11	-1.57	0.00699	0.33103	NC	NC	Up TM WT	NC
1453639_s_at	0610037D15Rik	RIKEN cDNA 0610037D15 gene	68394	Mm.458093	NM_026714//NP_080990	-0.182	0.062	-1.48	0.49	0.36943	0.89846	0.492	-0.099	4.9	-0.94	0.00899	0.60374	NC	NC	NC	NC
1426467_s_at	0610037L13Rik	RIKEN cDNA 0610037L13 gene	74098	Mm.274853	NM_028754//NP_083030	0.406	-0.117	3.96	-1.12	0.01285	0.69636	0.538	0.736	3.89	5.1	0.0312	0.00229	NC	NC	NC	Up TM KO
1426468_at	0610037L13Rik	RIKEN cDNA 0610037L13 gene	74098	Mm.274853	NM_028754//NP_083030	0.995	0.145	10.37	1.49	1e-05	0.56293	0.011	1.044	0.07	6.72	0.97988	0.00032	Up TM WT	NC	NC	Up TM KO
1429879_at	0610037L13Rik	RIKEN cDNA 0610037L13 gene	74098	Mm.274853	NM_028754//NP_083030	-0.3	0.13	-2.88	1.22	0.06225	0.65819	0.035	-0.246	0.27	-1.83	0.91791	0.24568	NC	NC	NC	NC
1438343_at	0610037L13Rik	RIKEN cDNA 0610037L13 gene	74098	Mm.274853	NM_028754//NP_083030	-0.063	-0.118	-0.55	-1.01	0.78344	0.73275	0.262	-0.083	2.78	-0.84	0.12146	0.64869	NC	NC	NC	NC
1456370_s_at	0610037L13Rik	RIKEN cDNA 0610037L13 gene	74098	Mm.274853	NM_028754//NP_083030	-0.104	0.085	-0.84	0.67	0.64755	0.84356	0.05	0.122	0.4	0.94	0.87407	0.60477	NC	NC	NC	NC
1431008_at	0610037M15Rik	RIKEN cDNA 0610037M15 gene	68395	Mm.431282//Mm.440195	XM_903697//XP_908790	0.328	-0.021	1.43	-0.09	0.38746	0.98319	-0.17	0.917	-0.55	2.83	0.81965	0.06284	NC	NC	NC	NC
1451187_at	0610037P05Rik	RIKEN cDNA 0610037P05 gene	66086	Mm.42072	NM_025345//NP_079621	-0.115	-0.289	-1.16	-2.86	0.5006	0.15783	-0.003	0.482	-0.03	4.28	0.9927	0.00715	NC	NC	NC	NC
1430930_at	0610038B21Rik	RIKEN cDNA 0610038B21 gene	70345	Mm.411813	NA	-0.042	-0.03	-0.52	-0.36	0.79374	0.92975	0.098	0.022	1.13	0.24	0.5841	0.91535	NC	NC	NC	NC
1425299_s_at	0610038D11Rik	RIKEN cDNA 0610038D11 gene	67674	Mm.318804//Mm.371597	NM_026306//NP_080582	0.389	0.25	3.88	2.45	0.01447	0.24762	0.131	1.041	1.1	8.35	0.59587	6e-05	NC	NC	NC	Up TM KO
1460375_at	0610038D11Rik	RIKEN cDNA 0610038D11 gene	67674	Mm.318804//Mm.371597	NM_026306//NP_080582	-0.022	0.291	-0.21	2.69	0.92691	0.18979	0.254	0.815	2.24	6.88	0.21911	0.00027	NC	NC	NC	Up TM KO
1428880_at	0610038F07Rik	RIKEN cDNA 0610038F07 gene	66072	Mm.180063//Mm.293980	NM_025333//NP_079609	0.17	-0.066	1.93	-0.73	0.21977	0.82575	-0.188	0.209	-1.58	1.68	0.41285	0.29142	NC	NC	NC	NC
1452941_at	0610038F07Rik	RIKEN cDNA 0610038F07 gene	66072	Mm.180063//Mm.293980	NM_025333//NP_079609	0.237	0.138	2.56	1.47	0.0967	0.56876	0.22	0.434	2.45	4.64	0.17517	0.00427	NC	NC	NC	NC
1431583_at	0610038L08Rik	RIKEN cDNA 0610038L08 gene	74092	Mm.396264	NA	0.128	-0.007	1.27	-0.07	0.45433	0.98751	0.101	-0.075	0.95	-0.68	0.65934	0.72503	NC	NC	NC	NC
1430761_at	0610039K10Rik	RIKEN cDNA 0610039K10 gene	68386	Mm.435797	NA	0.103	-0.01	0.99	-0.1	0.57524	0.98212	-0.107	0.244	-1	2.18	0.63651	0.1583	NC	NC	NC	NC
1432770_at	0610040A22Rik	RIKEN cDNA 0610040A22 gene	68376	Mm.261564	NA	0.032	-0.17	0.23	-1.24	0.91518	0.65149	0.118	-0.156	0.99	-1.25	0.64224	0.46062	NC	NC	NC	NC
1432771_at	0610040A22Rik	RIKEN cDNA 0610040A22 gene	68376	Mm.261564	NA	-0.166	0.065	-1.96	0.75	0.21296	0.8202	-0.071	-0.049	-0.89	-0.59	0.68419	0.76634	NC	NC	NC	NC
1447886_at	0610040B09Rik	RIKEN cDNA 0610040B09 gene	75395	Mm.440014	NA	0.081	-0.158	0.83	-1.59	0.65371	0.52639	-0.267	-0.349	-1.52	-1.9	0.43243	0.22561	NC	NC	NC	NC
1445557_at	0610040B10Rik	RIKEN cDNA 0610040B10 gene	67672	Mm.30983	XM_001479510//XP_001479560	0.151	-0.104	1.54	-1.04	0.34683	0.72352	0.142	0.476	1.15	3.7	0.57566	0.01693	NC	NC	NC	NC
1456161_at	0610040B10Rik	RIKEN cDNA 0610040B10 gene	67672	Mm.30983	XM_001479510//XP_001479560	0.043	-0.05	0.38	-0.44	0.85574	0.91122	0.293	1.488	1.2	5.84	0.55476	0.00088	NC	NC	NC	Up TM KO
1442672_at	0610040F04Rik	RIKEN cDNA 0610040F04 gene	75394	Mm.395061	NA	0.051	-0.173	0.44	-1.46	0.83142	0.57257	-0.008	0.023	-0.09	0.24	0.97529	0.91415	NC	NC	NC	NC
1424404_at	0610040J01Rik	RIKEN cDNA 0610040J01 gene	76261	Mm.38143	NM_029554//NP_083830	-0.695	-0.124	-6.85	-1.21	0.00031	0.66417	0.029	-0.561	0.26	-4.75	0.92217	0.00368	Dn Tm WT	NC	NC	NC
1449639_at	0610040J01Rik	RIKEN cDNA 0610040J01 gene	76261	Mm.38143	NM_029554//NP_083830	-0.287	-0.023	-2.95	-0.24	0.05577	0.95632	0.086	-0.273	0.83	-2.52	0.70939	0.09895	NC	NC	NC	NC
1432661_at	0610042E11Rik	RIKEN cDNA 0610042E11 gene	74095	NA	NA	-0.224	0.215	-1.82	1.72	0.25301	0.47485	-0.251	0.059	-2.88	0.65	0.10823	0.73696	NC	NC	NC	NC
1432662_at	0610042E11Rik	RIKEN cDNA 0610042E11 gene	74095	NA	NA	-0.05	-0.035	-0.46	-0.31	0.82298	0.94096	-0.141	-0.143	-1.06	-1.04	0.61005	0.55752	NC	NC	NC	NC
1454126_at	0710001A04Rik	RIKEN cDNA 0710001A04 gene	68402	Mm.443321	NA	0.191	-0.027	1.25	-0.18	0.46228	0.96872	-0.166	0.06	-1.77	0.61	0.34712	0.75614	NC	NC	NC	NC
1428989_at	0710001D07Rik	RIKEN cDNA 0710001D07 gene	67679	Mm.392588	NA	-0.008	-0.174	-0.06	-1.23	0.97905	0.65533	0.104	0.57	0.59	3.12	0.80058	0.04092	NC	NC	NC	NC
1424311_at	0710008K08Rik	RIKEN cDNA 0710008K08 gene	69225	Mm.64911	NM_026995//NP_081271	-0.139	0.005	-1.73	0.06	0.27878	0.98912	-0.151	0.122	-1.62	1.26	0.39699	0.45647	NC	NC	NC	NC
1423829_at	0910001A06Rik	RIKEN cDNA 0910001A06 gene	223601	Mm.246108	NM_144846//NP_659095	-0.596	-0.016	-5.2	-0.14	0.00229	0.9756	-0.033	0.802	-0.16	3.6	0.95359	0.01974	Dn Tm WT	NC	NC	Up TM KO
1436088_at	0910001A06Rik	RIKEN cDNA 0910001A06 gene	223601	Mm.246108	NM_144846//NP_659095	-0.219	0.066	-1.66	0.49	0.30374	0.89846	0.068	-0.107	0.75	-1.14	0.73998	0.50996	NC	NC	NC	NC
1440461_at	0910001A06Rik	RIKEN cDNA 0910001A06 gene	223601	Mm.246108	NM_144846//NP_659095	0.139	-0.052	0.87	-0.32	0.63356	0.93945	0.06	0.16	0.56	1.43	0.81405	0.38523	NC	NC	NC	NC
1446414_at	0910001A06Rik	RIKEN cDNA 0910001A06 gene	223601	Mm.246108	NM_144846//NP_659095	-0.115	-0.223	-0.97	-1.84	0.58752	0.4315	-0.167	-0.056	-1.9	-0.61	0.30824	0.75554	NC	NC	NC	NC
1434214_at	0910001L09Rik	RIKEN cDNA 0910001L09 gene	66096	Mm.206901	NM_001081108//NP_001074577	-0.491	-0.106	-4.01	-0.85	0.01195	0.78797	-0.314	0.253	-3.65	2.82	0.04201	0.06373	NC	NC	NC	NC
1457715_at	1010001B22Rik	RIKEN cDNA 1010001B22 gene	75403	Mm.427742	NA	-0.082	-0.005	-0.82	-0.05	0.65415	0.99036	0.062	-0.031	0.48	-0.23	0.84524	0.91892	NC	NC	NC	NC
1454127_at	1010001I08Rik	RIKEN cDNA 1010001I08 gene	68433	NA	NA	-0.079	0.168	-0.66	1.36	0.73431	0.60686	0.175	-0.13	1.52	-1.08	0.43273	0.53605	NC	NC	NC	NC
1454660_at	1100001E04Rik	RIKEN cDNA 1100001E04 gene	75404	Mm.44305	NM_001081123//NP_001074592	0.02	-0.021	0.17	-0.18	0.93857	0.96874	-0.005	0.009	-0.05	0.09	0.9873	0.96879	NC	NC	NC	NC
1434484_at	1100001G20Rik	RIKEN cDNA 1100001G20 gene	66107	Mm.902	NM_183249//NP_899072	-0.035	-0.195	-0.28	-1.58	0.89519	0.53014	-1.582	-2.543	-8.39	-12.92	0.00027	0	NC	NC	Dn Tm WT	Dn TM KO
1448786_at	1100001H23Rik	RIKEN cDNA 1100001H23 gene	66857	Mm.3311	NM_025806//NP_080082	0.211	-0.09	1.38	-0.58	0.40732	0.87329	0.055	0.065	0.31	0.35	0.9063	0.87301	NC	NC	NC	NC
1423440_at	1110001A07Rik	RIKEN cDNA 1110001A07 gene	66140	Mm.45008	NM_025377//NP_079653	0.229	-0.156	1.82	-1.22	0.25272	0.66042	0.016	0.19	0.18	1.95	0.94757	0.21436	NC	NC	NC	NC
1437480_at	1110001A07Rik	RIKEN cDNA 1110001A07 gene	66140	Mm.45008	NM_025377//NP_079653	-0.03	-0.285	-0.17	-1.61	0.93945	0.52073	0.09	0.167	0.66	1.18	0.77574	0.49219	NC	NC	NC	NC
1447413_at	1110001A07Rik	RIKEN cDNA 1110001A07 gene	66140	Mm.45008	NM_025377//NP_079653	-0.033	-0.102	-0.31	-0.96	0.88411	0.75194	-0.108	-0.132	-0.93	-1.09	0.66462	0.53043	NC	NC	NC	NC
1458130_at	1110001A07Rik	RIKEN cDNA 1110001A07 gene	66140	Mm.45008	NM_025377//NP_079653	0.137	-0.239	1.36	-2.34	0.41424	0.27781	-0.012	-0.042	-0.11	-0.39	0.96828	0.85652	NC	NC	NC	NC
1435755_at	1110001A16Rik	RIKEN cDNA 1110001A16 gene	68554	Mm.391820	NA	-0.471	-0.169	-3.91	-1.38	0.01377	0.60074	-0.124	0.264	-0.85	1.73	0.70063	0.2775	NC	NC	NC	NC
1429072_at	1110001D15Rik	RIKEN cDNA 1110001D15 gene	68553	Mm.28854	NM_026763//NP_081039	-0.155	0.019	-1.2	0.14	0.48381	0.97443	-0.173	0.05	-1.73	0.48	0.35965	0.81451	NC	NC	NC	NC
1445470_at	1110001D15Rik	RIKEN cDNA 1110001D15 gene	68553	Mm.28854	NM_026763//NP_081039	0.114	-0.206	0.82	-1.45	0.65742	0.57451	0.174	-0.073	1.35	-0.54	0.49594	0.78695	NC	NC	NC	NC
1416367_at	1110001J03Rik	RIKEN cDNA 1110001J03 gene	66117	Mm.158971	NM_025363//NP_079639	-0.037	-0.276	-0.39	-2.87	0.85031	0.15574	0.633	-0.213	4.13	-1.33	0.02295	0.42588	NC	NC	Up TM WT	NC
1448388_a_at	1110002B05Rik	RIKEN cDNA 1110002B05 gene	104725	Mm.292775	NM_134054//NP_598815	0.166	-0.929	1.44	-7.94	0.38188	0.00064	0.04	-1.446	0.3	-10.28	0.90996	1e-05	NC	Dn TM KO	NC	Dn TM KO
1430786_at	1110002E22Rik	RIKEN cDNA 1110002E22 gene	67816	Mm.45669//Mm.409060	NA	-0.026	0.066	-0.27	0.69	0.90072	0.83867	-0.1	0.002	-0.63	0.01	0.78699	0.99717	NC	NC	NC	NC
1447870_x_at	1110002E22Rik	RIKEN cDNA 1110002E22 gene	67816	Mm.45669//Mm.409060	NA	0.375	0.061	2.91	0.46	0.05911	0.90444	-0.071	0.089	-0.29	0.35	0.91078	0.87105	NC	NC	NC	NC
1419050_at	1110002H13Rik	RIKEN cDNA 1110002H13 gene	66139	Mm.330087	NM_025376//NP_079652	-0.07	-0.041	-0.74	-0.42	0.69592	0.91422	-0.191	-0.225	-1.73	-1.95	0.36041	0.2134	NC	NC	NC	NC
1452256_at	1110002N22Rik	RIKEN cDNA 1110002N22 gene	68550	Mm.18466	NM_183275//NP_899098	-0.171	0.539	-1.47	4.56	0.37208	0.0205	-0.323	0.656	-2.21	4.3	0.2252	0.00696	NC	NC	NC	Up TM KO
1416767_a_at	1110003E01Rik	RIKEN cDNA 1110003E01 gene	68552	Mm.10709//Mm.393232	NM_133697//NP_598458	0.942	0.093	4.23	0.41	0.00881	0.91856	1.082	0.775	7.24	4.97	0.00073	0.00274	Up TM WT	NC	Up TM WT	Up TM KO
1416768_at	1110003E01Rik	RIKEN cDNA 1110003E01 gene	68552	Mm.10709//Mm.393232	NM_133697//NP_598458	0.98	0.152	6.15	0.94	0.0007	0.75969	1.191	0.824	10.18	6.74	8e-05	0.00031	Up TM WT	NC	Up TM WT	Up TM KO
1435464_at	1110003E01Rik	RIKEN cDNA 1110003E01 gene	68552	Mm.10709//Mm.393232	NM_133697//NP_598458	0.826	-0.057	3.21	-0.22	0.03849	0.96022	0.003	0.968	0.04	11	0.99032	1e-05	Up TM WT	NC	NC	Up TM KO
1447218_at	1110003F02Rik	RIKEN cDNA 1110003F02 gene	68466	Mm.442571	NA	-0.056	-0.017	-0.56	-0.16	0.77707	0.97048	-0.175	-0.313	-1.76	-3.01	0.34967	0.04834	NC	NC	NC	NC
1429735_at	1110003F05Rik	RIKEN cDNA 1110003F05 gene	66145	Mm.130694	NA	-0.272	-0.263	-1.47	-1.39	0.37273	0.59435	-0.301	-0.014	-2.43	-0.11	0.18057	0.96305	NC	NC	NC	NC
1429736_at	1110003F05Rik	RIKEN cDNA 1110003F05 gene	66145	Mm.130694	NA	-0.223	-0.194	-1.39	-1.19	0.40314	0.6729	-0.089	0.002	-0.92	0.02	0.67075	0.99287	NC	NC	NC	NC
1441964_at	1110003F05Rik	RIKEN cDNA 1110003F05 gene	66145	Mm.130694	NA	-0.601	-0.225	-4.57	-1.68	0.00543	0.49023	-0.53	-0.191	-3.46	-1.19	0.05322	0.48548	Dn Tm WT	NC	NC	NC
1428926_at	1110003O08Rik	RIKEN cDNA 1110003O08 gene	76291	Mm.24829	NA	-0.162	0.396	-0.72	1.73	0.7054	0.47368	-0.219	-2.696	-1.64	-19.35	0.39045	0	NC	NC	NC	Dn TM KO
1424315_at	1110004E09Rik	RIKEN cDNA 1110004E09 gene	68001	Mm.45374	NM_026502//NP_080778	0.149	0.005	1.01	0.04	0.56793	0.99308	0.045	0.161	0.39	1.35	0.87779	0.41901	NC	NC	NC	NC
1435301_at	1110004E09Rik	RIKEN cDNA 1110004E09 gene	68001	Mm.45374	NM_026502//NP_080778	-0.149	-0.058	-1.3	-0.5	0.43995	0.89682	0.098	-0.181	0.74	-1.31	0.74291	0.43534	NC	NC	NC	NC
1437682_x_at	1110004E09Rik	RIKEN cDNA 1110004E09 gene	68001	Mm.45374	NM_026502//NP_080778	0.196	-0.026	2.18	-0.29	0.16146	0.94594	-0.057	0.166	-0.49	1.38	0.84072	0.40556	NC	NC	NC	NC
1455276_x_at	1110004E09Rik	RIKEN cDNA 1110004E09 gene	68001	Mm.45374	NM_026502//NP_080778	-0.058	-0.046	-0.45	-0.35	0.82638	0.93293	-0.02	-0.079	-0.14	-0.55	0.95781	0.78181	NC	NC	NC	NC
1423335_at	1110004F10Rik	RIKEN cDNA 1110004F10 gene	56372	Mm.24231	NM_019772//NP_062746	0.649	-0.013	5.38	-0.1	0.0018	0.9812	-0.056	1.189	-0.36	7.3	0.88902	0.00017	Up TM WT	NC	NC	Up TM KO
1432584_at	1110004M10Rik	RIKEN cDNA 1110004M10 gene	68464	NA	NA	-0.047	-0.125	-0.46	-1.21	0.82246	0.6654	-0.036	-0.28	-0.42	-3.11	0.86891	0.04117	NC	NC	NC	NC
1454286_at	1110004M10Rik	RIKEN cDNA 1110004M10 gene	68464	NA	NA	-0.068	-0.028	-0.72	-0.29	0.7027	0.94481	0.033	-0.218	0.31	-1.93	0.90631	0.21856	NC	NC	NC	NC
1453023_at	1110004O12Rik	RIKEN cDNA 1110004O12 gene	71783	Mm.24790	NA	0.755	0.377	3.14	1.54	0.04263	0.54339	-0.381	0.691	-0.74	1.28	0.74537	0.44852	Up TM WT	NC	NC	NC
1430331_at	1110005A03Rik	RIKEN cDNA 1110005A03 gene	74319	Mm.348004	NM_028865//NP_083141	-0.05	-0.01	-0.54	-0.11	0.78511	0.97954	-0.221	0.036	-1.68	0.26	0.37699	0.90703	NC	NC	NC	NC
1441602_at	1110005A03Rik	RIKEN cDNA 1110005A03 gene	74319	Mm.348004	NM_028865//NP_083141	-0.014	0.01	-0.12	0.08	0.95904	0.98472	-0.004	-0.094	-0.04	-0.86	0.98979	0.63868	NC	NC	NC	NC
1451448_a_at	1110005A03Rik	RIKEN cDNA 1110005A03 gene	74319	Mm.348004	NM_028865//NP_083141	-0.5	-0.204	-4.98	-2	0.00307	0.37966	-0.099	-0.807	-0.77	-6	0.7317	0.00072	NC	NC	NC	Dn TM KO
1453485_s_at	1110005A03Rik	RIKEN cDNA 1110005A03 gene	74319	Mm.348004	NM_028865//NP_083141	-0.503	-0.209	-5.67	-2.32	0.00125	0.28342	0.04	-0.676	0.32	-5.28	0.90249	0.0018	NC	NC	NC	Dn TM KO
1416095_x_at	1110005A23Rik	RIKEN cDNA 1110005A23 gene	66118	Mm.351579	NM_025364//NP_079640	1.379	-1.358	9.9	-9.59	2e-05	0.00016	0.116	-0.267	0.77	-1.69	0.73313	0.28799	Up TM WT	Dn TM KO	NC	NC
1431094_at	1110006E14Rik	RIKEN cDNA 1110006E14 gene	76286	Mm.151018//Mm.393530	NA	-0.029	-0.175	-0.29	-1.73	0.89251	0.47232	-0.121	-0.064	-1.27	-0.64	0.52803	0.74189	NC	NC	NC	NC
1451143_at	1110006G06Rik	RIKEN cDNA 1110006G06 gene	73833	Mm.260890	NM_028661//NP_082937	0.214	-0.445	2.13	-4.35	0.17234	0.02597	0.348	0.115	2.67	0.85	0.13693	0.64478	NC	NC	NC	NC
1432562_at	1110006G14Rik	RIKEN cDNA 1110006G14 gene	68469	Mm.435492	XM_001478810//XM_989766//XP_001478860//XP_994860	0.24	-0.091	1.32	-0.49	0.43219	0.89902	0.038	0.031	0.31	0.25	0.90584	0.91234	NC	NC	NC	NC
1437451_at	1110006O17Rik	RIKEN cDNA 1110006O17 gene	68545	Mm.329362	NM_001033141//NP_001028313	-0.622	-0.004	-3.06	-0.02	0.04784	0.99694	0.176	1.26	1.37	9.41	0.48757	3e-05	Dn Tm WT	NC	NC	Up TM KO
1420750_at	1110006O24Rik	RIKEN cDNA 1110006O24 gene	66123	Mm.133063//Mm.461145	NM_021417//NP_067392	-0.211	0.115	-1.65	0.88	0.30658	0.7784	0.25	0.032	2.83	0.34	0.1143	0.87532	NC	NC	NC	NC
1424348_at	1110007A13Rik	RIKEN cDNA 1110007A13 gene	210711	Mm.58882//Mm.469938	NM_145955//NP_666067	0.163	0.344	1.66	3.44	0.30341	0.07846	0.052	-0.024	0.48	-0.21	0.84406	0.92615	NC	NC	NC	NC
1438254_at	1110007A13Rik	RIKEN cDNA 1110007A13 gene	210711	Mm.58882//Mm.469938	NM_145955//NP_666067	-0.273	0.14	-2.13	1.08	0.1719	0.71166	-0.079	-0.478	-0.56	-3.24	0.81434	0.03419	NC	NC	NC	NC
1439126_at	1110007A13Rik	RIKEN cDNA 1110007A13 gene	210711	Mm.58882//Mm.469938	NM_145955//NP_666067	0.06	0.144	0.45	1.07	0.82525	0.7148	0.298	-0.211	1.96	-1.33	0.28981	0.42694	NC	NC	NC	NC
1445884_at	1110007A13Rik	RIKEN cDNA 1110007A13 gene	210711	Mm.58882//Mm.469938	NM_145955//NP_666067	-0.006	-0.047	-0.04	-0.34	0.98448	0.93471	0.093	-0.324	0.73	-2.44	0.74804	0.11011	NC	NC	NC	NC
1431359_a_at	1110007C09Rik	RIKEN cDNA 1110007C09 gene	68480	Mm.3336	NM_026738//NP_081014	0.671	-0.238	5.91	-2.06	0.00094	0.36018	0.006	0.412	0.04	2.9	0.98844	0.05648	Up TM WT	NC	NC	NC
1445121_at	1110007J02Rik	RIKEN cDNA 1110007J02 gene	218911	Mm.272060	NA	-0.107	-0.041	-1.1	-0.41	0.52573	0.9176	0.2	-0.127	1.98	-1.2	0.28541	0.48357	NC	NC	NC	NC
1451700_a_at	1110007L15Rik	RIKEN cDNA 1110007L15 gene	67604	Mm.270137	NM_026269//NP_080545	0.615	0.26	6.67	2.78	0.00038	0.17257	0.843	1.654	7.77	14.6	0.00045	0	Up TM WT	NC	Up TM WT	Up TM KO
1427997_at	1110007M04Rik	RIKEN cDNA 1110007M04 gene	68493	Mm.204831	NM_026742//NP_081018	0.363	0.225	1.89	1.15	0.23246	0.68606	0.087	0.373	0.5	2.03	0.83959	0.19307	NC	NC	NC	NC
1435333_at	1110007M04Rik	RIKEN cDNA 1110007M04 gene	68493	Mm.204831	NM_026742//NP_081018	0.043	0.257	0.28	1.68	0.8951	0.49135	0.239	-0.176	1.88	-1.33	0.31316	0.42621	NC	NC	NC	NC
1454258_at	1110008E08Rik	RIKEN cDNA 1110008E08 gene	68500	NA	NA	-0.16	-0.1	-1.53	-0.94	0.35011	0.75951	0.108	0.009	1.07	0.08	0.60611	0.97235	NC	NC	NC	NC
1416699_at	1110008F13Rik	RIKEN cDNA 1110008F13 gene	67388	Mm.29264	NM_026124//NP_080400	0.227	0.168	2.34	1.7	0.13185	0.48276	0.414	0.371	4.07	3.5	0.02476	0.02306	NC	NC	NC	NC
1459810_at	1110008F13Rik	RIKEN cDNA 1110008F13 gene	67388	Mm.29264	NM_026124//NP_080400	0.153	0.062	1.57	0.63	0.33318	0.85822	0.299	0.124	2.83	1.13	0.11402	0.51506	NC	NC	NC	NC
1419333_at	1110008J03Rik	RIKEN cDNA 1110008J03 gene	100764	Mm.9654	NM_029096//NP_083372	-0.223	-0.01	-1.81	-0.08	0.25545	0.98499	-0.224	0.152	-1.68	1.09	0.37845	0.53267	NC	NC	NC	NC
1428775_at	1110008L16Rik	RIKEN cDNA 1110008L16 gene	66132	Mm.383213	XM_885948//XM_993784//XP_891041//XP_998878	0.805	-0.014	7.63	-0.13	0.00013	0.97578	0.239	0.541	1.68	3.63	0.37841	0.01893	Up TM WT	NC	NC	NC
1423947_at	1110008P14Rik	RIKEN cDNA 1110008P14 gene	73737	Mm.27608	NM_198001//NP_932118	-0.288	-0.144	-1.73	-0.85	0.27971	0.788	0.11	0.72	0.87	5.41	0.69299	0.00152	NC	NC	NC	Up TM KO
1447982_at	1110008P14Rik	RIKEN cDNA 1110008P14 gene	73737	Mm.27608	NM_198001//NP_932118	-0.188	-0.061	-1.82	-0.58	0.25158	0.8718	0.217	0.006	2.37	0.07	0.19	0.97838	NC	NC	NC	NC
1459890_s_at	1110008P14Rik	RIKEN cDNA 1110008P14 gene	73737	Mm.27608	NM_198001//NP_932118	-0.396	0.015	-2.56	0.1	0.0967	0.98218	0.215	0.745	1.99	6.58	0.28302	0.00037	NC	NC	NC	Up TM KO
1433820_a_at	1110012D08Rik	RIKEN cDNA 1110012D08 gene	73827	Mm.24630	NM_178066//NP_835167	-0.533	0.119	-4.84	1.07	0.00368	0.71493	0.164	0.068	1.19	0.48	0.55726	0.81617	NC	NC	NC	NC
1433821_at	1110012D08Rik	RIKEN cDNA 1110012D08 gene	73827	Mm.24630	NM_178066//NP_835167	-0.211	-0.205	-1.86	-1.78	0.24095	0.45599	-0.065	-0.154	-0.59	-1.34	0.80215	0.42382	NC	NC	NC	NC
1429053_at	1110012J17Rik	RIKEN cDNA 1110012J17 gene	68617	Mm.33421//Mm.456506	NM_001114098//NM_172963//NP_001107570//NP_766551	-0.101	-0.156	-0.59	-0.9	0.76383	0.77295	0.055	-0.244	0.49	-2.09	0.84202	0.1784	NC	NC	NC	NC
1442363_at	1110012J17Rik	RIKEN cDNA 1110012J17 gene	68617	Mm.33421//Mm.456506	NM_001114098//NM_172963//NP_001107570//NP_766551	-0.17	-0.257	-1.27	-1.89	0.45192	0.41543	-0.266	-0.187	-3.06	-2.06	0.08677	0.18437	NC	NC	NC	NC
1451302_at	1110012L19Rik	RIKEN cDNA 1110012L19 gene	68618	Mm.293255	NM_026787//NP_081063	-0.5	-0.177	-3.04	-1.06	0.04931	0.71848	-0.487	-0.139	-3.56	-0.97	0.04735	0.58822	NC	NC	NC	NC
1424773_at	1110012M11Rik	RIKEN cDNA 1110012M11 gene	73711	Mm.307770	NM_028617//NP_082893	0.013	-0.198	0.14	-2.18	0.95009	0.32293	0.519	-0.563	4.57	-4.74	0.01331	0.00372	NC	NC	NC	NC
1437043_a_at	1110012M11Rik	RIKEN cDNA 1110012M11 gene	73711	Mm.307770	NM_028617//NP_082893	-0.237	-0.082	-2.95	-1	0.05634	0.73752	0.397	-0.55	3.32	-4.4	0.06401	0.00607	NC	NC	NC	NC
1455895_x_at	1110012M11Rik	RIKEN cDNA 1110012M11 gene	73711	Mm.307770	NM_028617//NP_082893	-0.114	0.043	-1.13	0.42	0.51382	0.91473	0.283	-0.466	2.41	-3.81	0.18347	0.01446	NC	NC	NC	NC
1430885_at	1110012N22Rik	RIKEN cDNA 1110012N22 gene	68515	Mm.194594	XM_126634//XM_917346//XP_126634//XP_922439	0.058	0.05	0.53	0.45	0.78863	0.90841	-0.149	0.261	-1.21	2.03	0.551	0.19278	NC	NC	NC	NC
1456468_x_at	1110012N22Rik	RIKEN cDNA 1110012N22 gene	68515	Mm.194594	XM_126634//XM_917346//XP_126634//XP_922439	0.095	0.17	0.7	1.23	0.71299	0.65573	-0.118	-0.031	-0.51	-0.13	0.83355	0.95634	NC	NC	NC	NC
1454893_at	1110013L07Rik	RIKEN cDNA 1110013L07 gene	68521	Mm.274708	NM_001014995//NP_001014995	-0.136	-0.055	-1.34	-0.53	0.42212	0.88729	-0.291	0.127	-3.36	1.4	0.06058	0.39732	NC	NC	NC	NC
1441234_at	1110014J01Rik	RIKEN cDNA 1110014J01 gene	74778	Mm.30056	NM_029101//NP_083377	-0.098	-0.04	-0.86	-0.35	0.63742	0.93279	-0.118	-0.103	-1.27	-1.06	0.52987	0.54797	NC	NC	NC	NC
1444383_at	1110014J01Rik	RIKEN cDNA 1110014J01 gene	74778	Mm.30056	NM_029101//NP_083377	-0.113	-0.153	-0.89	-1.18	0.62636	0.67463	0.072	-0.087	0.7	-0.81	0.7592	0.66093	NC	NC	NC	NC
1448141_at	1110014J01Rik	RIKEN cDNA 1110014J01 gene	74778	Mm.30056	NM_029101//NP_083377	0.071	0.016	0.54	0.12	0.78658	0.9781	0.053	0.817	0.39	5.76	0.87908	0.00097	NC	NC	NC	Up TM KO
1456814_at	1110014J01Rik	RIKEN cDNA 1110014J01 gene	74778	Mm.30056	NM_029101//NP_083377	-0.081	-0.179	-0.81	-1.74	0.66357	0.46676	0.007	-0.295	0.07	-2.86	0.97986	0.0601	NC	NC	NC	NC
1436747_at	1110014K08Rik	RIKEN cDNA 1110014K08 gene	319370	Mm.258466//Mm.472163	NM_176902//NP_795876	2.095	-1.986	14.08	-13.12	0	1e-05	0.873	0.099	3.01	0.33	0.09288	0.88178	Up TM WT	Dn TM KO	NC	NC
1436748_at	1110014K08Rik	RIKEN cDNA 1110014K08 gene	319370	Mm.258466//Mm.472163	NM_176902//NP_795876	-0.045	-0.029	-0.37	-0.23	0.86153	0.95683	0.03	-0.062	0.28	-0.54	0.91549	0.78626	NC	NC	NC	NC
1443835_x_at	1110014K08Rik	RIKEN cDNA 1110014K08 gene	319370	Mm.258466//Mm.472163	NM_176902//NP_795876	0.279	-0.819	1.66	-4.79	0.30406	0.0156	0.308	-0.229	1.37	-0.98	0.48923	0.58523	NC	Dn TM KO	NC	NC
1456148_a_at	1110014K08Rik	RIKEN cDNA 1110014K08 gene	319370	Mm.258466//Mm.472163	NM_176902//NP_795876	-0.002	-0.186	-0.02	-2.04	0.99324	0.36622	0.274	-0.025	2.86	-0.25	0.11081	0.91176	NC	NC	NC	NC
1460487_at	1110014L15Rik	RIKEN cDNA 1110014L15 gene	66127	Mm.278027	NA	-0.209	0.114	-1.84	0.98	0.2465	0.74318	-0.189	0.058	-2.01	0.6	0.27538	0.76211	NC	NC	NC	NC
1429834_a_at	1110014N23Rik	RIKEN cDNA 1110014N23 gene	68505	Mm.227361	NM_001081041//NP_001074510	0.143	0.18	0.72	0.89	0.7027	0.77547	0.29	-0.027	1.98	-0.18	0.2839	0.93834	NC	NC	NC	NC
1438205_at	1110014N23Rik	RIKEN cDNA 1110014N23 gene	68505	Mm.227361	NM_001081041//NP_001074510	0.027	0.114	0.16	0.65	0.94504	0.85071	0.241	-0.125	1.89	-0.93	0.31148	0.60584	NC	NC	NC	NC
1454825_at	1110014N23Rik	RIKEN cDNA 1110014N23 gene	68505	Mm.227361	NM_001081041//NP_001074510	0.278	0.173	2.77	1.7	0.07235	0.48419	0.337	-0.375	3.41	-3.63	0.05713	0.01882	NC	NC	NC	NC
1453385_at	1110015C02Rik	RIKEN cDNA 1110015C02 gene	74774	Mm.259879	NA	0.341	0.759	3.22	7.03	0.03784	0.00142	0.262	0.565	1.56	3.22	0.41966	0.03522	NC	Up TM KO	NC	NC
1453930_at	1110015M06Rik	RIKEN cDNA 1110015M06 gene	68511	Mm.310284	XM_126879//XP_126879	-0.111	0.058	-1.37	0.7	0.41058	0.83475	0.167	-0.101	1.39	-0.81	0.48263	0.66419	NC	NC	NC	NC
1453443_at	1110015O18Rik	RIKEN cDNA 1110015O18 gene	68516	Mm.75172	NA	0.014	-0.015	0.18	-0.18	0.93778	0.96809	-0.003	-0.044	-0.03	-0.43	0.99253	0.8386	NC	NC	NC	NC
1429471_at	1110017D15Rik	RIKEN cDNA 1110017D15 gene	73721	Mm.45614	NM_001048005//NM_028624//NP_001041470//NP_082900	-0.033	-0.107	-0.36	-1.16	0.86411	0.68153	0.064	-0.066	0.77	-0.76	0.7311	0.68714	NC	NC	NC	NC
1444262_at	1110017F19Rik	RIKEN cDNA 1110017F19 gene	68528	Mm.441893	NA	-0.486	0.171	-4.93	1.71	0.00325	0.47944	-0.162	-0.083	-1.79	-0.88	0.3393	0.62833	NC	NC	NC	NC
1428993_at	1110017I16Rik	RIKEN cDNA 1110017I16 gene	68527	Mm.27791	NM_001113558//NM_026754//NP_001107030//NP_081030	-0.01	-0.154	-0.11	-1.78	0.96127	0.45392	0.021	0.068	0.21	0.65	0.93723	0.7374	NC	NC	NC	NC
1428994_s_at	1110017I16Rik	RIKEN cDNA 1110017I16 gene	68527	Mm.27791	NM_001113558//NM_026754//NP_001107030//NP_081030	-0.013	-0.161	-0.1	-1.21	0.96533	0.66363	0.127	-0.136	1.3	-1.34	0.51721	0.42364	NC	NC	NC	NC
1429468_at	1110018F16Rik	RIKEN cDNA 1110018F16 gene	68594	Mm.392730	NA	0.025	-0.319	0.14	-1.81	0.94923	0.44481	-0.24	-0.024	-1.49	-0.14	0.44335	0.95179	NC	NC	NC	NC
1433767_at	1110018G07Rik	RIKEN cDNA 1110018G07 gene	68497	Mm.24446	NM_178065//NP_835166	0.117	0.348	1.02	2.98	0.56376	0.13643	0.065	-0.071	0.82	-0.85	0.71511	0.64328	NC	NC	NC	NC
1454721_at	1110018G07Rik	RIKEN cDNA 1110018G07 gene	68497	Mm.24446	NM_178065//NP_835166	0.192	0.066	0.89	0.3	0.6221	0.94278	0.24	0.045	1.93	0.35	0.2985	0.87372	NC	NC	NC	NC
1430194_at	1110018H23Rik	RIKEN cDNA 1110018H23 gene	68509	Mm.328855	XM_128459//XM_914629//XP_128459//XP_919722	0.022	-0.08	0.21	-0.77	0.92392	0.8143	-0.009	0.119	-0.07	0.82	0.98175	0.65533	NC	NC	NC	NC
1421018_at	1110018J18Rik	RIKEN cDNA 1110018J18 gene	66129	Mm.227240	NM_025370//NP_079646	0.905	-0.186	6.08	-1.23	0.00075	0.65666	0.337	0.736	2.82	5.9	0.11635	0.00082	Up TM WT	NC	NC	Up TM KO
1434441_at	1110018J18Rik	RIKEN cDNA 1110018J18 gene	66129	Mm.227240	NM_025370//NP_079646	0.325	-0.067	2.72	-0.55	0.07753	0.88259	-0.043	0.483	-0.36	3.88	0.88918	0.01295	NC	NC	NC	NC
1419376_at	1110018M03Rik	RIKEN cDNA 1110018M03 gene	67606	Mm.291809	NM_026271//NP_080547	2.836	0.732	17.37	4.41	0	0.0243	0.699	2.337	4	12.81	0.02702	0	Up TM WT	Up TM KO	Up TM WT	Up TM KO
1431884_at	1110019B22Rik	RIKEN cDNA 1110019B22 gene	68529	NA	NA	0.001	-0.136	0.01	-1.05	0.9974	0.72208	0.073	-0.157	0.85	-1.73	0.70332	0.27591	NC	NC	NC	NC
1453434_at	1110019D14Rik	RIKEN cDNA 1110019D14 gene	76311	Mm.367129	NA	-0.103	0.173	-0.78	1.29	0.67326	0.63391	0.068	0.093	0.56	0.73	0.81664	0.70066	NC	NC	NC	NC
1415733_a_at	1110019J04Rik	RIKEN cDNA 1110019J04 gene	68512	Mm.282081	NM_001099675//NP_001093145//XM_001474120//XM_898905//XM_906738//XM_920041//XP_001474170//XP_903998//XP_911831//XP_925134	0.28	0.346	2.76	3.36	0.07343	0.08628	0.2	0.945	1.73	7.84	0.35902	0.0001	NC	NC	NC	Up TM KO
1429599_a_at	1110019K23Rik	RIKEN cDNA 1110019K23 gene	665563	Mm.153030	NM_026788//NP_081064	-0.29	-0.068	-3.12	-0.72	0.0439	0.83139	0.098	-0.032	1.02	-0.32	0.62883	0.88307	NC	NC	NC	NC
1429600_at	1110019K23Rik	RIKEN cDNA 1110019K23 gene	665563	Mm.153030	NM_026788//NP_081064	-0.063	0.025	-0.7	0.28	0.71328	0.94736	0.06	-0.046	0.6	-0.45	0.79661	0.82999	NC	NC	NC	NC
1429601_x_at	1110019K23Rik	RIKEN cDNA 1110019K23 gene	665563	Mm.153030	NM_026788//NP_081064	-0.162	0.018	-1.92	0.21	0.2242	0.96246	0.124	-0.074	1.15	-0.65	0.57676	0.73486	NC	NC	NC	NC
1435488_at	1110019K23Rik	RIKEN cDNA 1110019K23 gene	665563	Mm.153030	NM_026788//NP_081064	-0.595	-0.211	-3.86	-1.34	0.01483	0.61378	-0.321	-0.087	-2.49	-0.65	0.16811	0.73752	Dn Tm WT	NC	NC	NC
1428874_at	1110019N10Rik	RIKEN cDNA 1110019N10 gene	68523	Mm.279	NM_026753//NP_081029	0.218	-0.053	1.82	-0.44	0.25159	0.91096	-0.181	1.354	-1.08	7.72	0.60552	0.00011	NC	NC	NC	Up TM KO
1456203_at	1110020A10Rik	RIKEN cDNA 1110020A10 gene	68648	Mm.33740	NA	0.031	-0.125	0.37	-1.48	0.85846	0.56502	0.131	-0.066	1.54	-0.75	0.42793	0.69207	NC	NC	NC	NC
1439574_at	1110020A21Rik	RIKEN cDNA 1110020A21 gene	68531	Mm.251454	XM_148821//XM_924629//XP_148821//XP_929722	-0.391	-0.02	-3.17	-0.16	0.04059	0.97123	0.034	0.185	0.3	1.53	0.90989	0.34553	NC	NC	NC	NC
1429808_at	1110020C03Rik	RIKEN cDNA 1110020C03 gene	68625	Mm.256495	NM_026789//NP_081065	0.048	-0.106	0.54	-1.19	0.78363	0.67152	0.234	-0.015	1.85	-0.11	0.32124	0.96253	NC	NC	NC	NC
1429869_at	1110020C03Rik	RIKEN cDNA 1110020C03 gene	68625	Mm.256495	NM_026789//NP_081065	-0.087	-0.193	-0.83	-1.81	0.65	0.44584	0.301	-0.337	2.99	-3.2	0.09498	0.03605	NC	NC	NC	NC
1432233_at	1110020C17Rik	RIKEN cDNA 1110020C17 gene	68584	NA	NA	-0.041	0.021	-0.3	0.15	0.88696	0.97301	0.159	0.056	1.32	0.44	0.50956	0.83137	NC	NC	NC	NC
1437285_at	1110020G09Rik	RIKEN cDNA 1110020G09 gene	68646	Mm.244226//Mm.468219	NM_001040395//NM_001085410//NP_001035485//NP_001078879	0.201	-0.364	0.91	-1.62	0.6151	0.51645	0.01	-0.68	0.08	-4.76	0.97875	0.00362	NC	NC	NC	Dn TM KO
1437286_x_at	1110020G09Rik	RIKEN cDNA 1110020G09 gene	68646	Mm.244226//Mm.468219	NM_001040395//NM_001085410//NP_001035485//NP_001078879	0.119	-0.602	0.59	-2.92	0.76423	0.14775	-0.054	-0.724	-0.43	-5.56	0.86436	0.00125	NC	NC	NC	Dn TM KO
1437287_at	1110020G09Rik	RIKEN cDNA 1110020G09 gene	68646	Mm.244226//Mm.468219	NM_001040395//NM_001085410//NP_001035485//NP_001078879	-0.031	-0.485	-0.22	-3.41	0.91973	0.08104	-0.325	-0.899	-2.86	-7.58	0.11107	0.00013	NC	NC	NC	Dn TM KO
1453422_a_at	1110020G09Rik	RIKEN cDNA 1110020G09 gene	68646	Mm.244226//Mm.468219	NM_001040395//NM_001085410//NP_001035485//NP_001078879	0.039	-0.481	0.18	-2.17	0.93686	0.32747	-0.244	-0.739	-1.42	-4.13	0.46932	0.00893	NC	NC	NC	Dn TM KO
1424364_a_at	1110020P15Rik	RIKEN cDNA 1110020P15 gene	66152	Mm.269736	NM_197979//NP_932096	-0.303	-0.14	-2.75	-1.25	0.07466	0.65081	0.029	0.126	0.21	0.89	0.93695	0.6258	NC	NC	NC	NC
1434340_at	1110020P15Rik	RIKEN cDNA 1110020P15 gene	66152	Mm.269736	NM_197979//NP_932096	0.017	0	0.11	0	0.96473	0.99999	0.211	1.003	1.58	7.19	0.41215	0.00019	NC	NC	NC	Up TM KO
1434341_x_at	1110020P15Rik	RIKEN cDNA 1110020P15 gene	66152	Mm.269736	NM_197979//NP_932096	-0.15	-0.125	-1.12	-0.92	0.51773	0.76678	0.178	0.846	1.19	5.43	0.55784	0.00149	NC	NC	NC	Up TM KO
1419892_at	1110021J02Rik	RIKEN cDNA 1110021J02 gene	68597	Mm.390979	NA	-0.123	-0.028	-1.26	-0.28	0.45815	0.94662	0.13	-0.24	1.12	-1.98	0.58648	0.20421	NC	NC	NC	NC
1444550_at	1110021J02Rik	RIKEN cDNA 1110021J02 gene	68597	Mm.390979	NA	1.51	-0.026	5.12	-0.09	0.00255	0.98402	1.375	1.02	5.94	4.22	0.00268	0.00784	Up TM WT	NC	Up TM WT	Up TM KO
1449655_a_at	1110021J02Rik	RIKEN cDNA 1110021J02 gene	68597	Mm.390979	NA	-0.612	-0.092	-4.68	-0.69	0.00464	0.83997	-0.297	-0.147	-2.93	-1.39	0.10109	0.40208	Dn Tm WT	NC	NC	NC
1452437_at	1110021J02Rik	RIKEN cDNA 1110021J02 gene	68597	Mm.390979	NA	0.084	-0.101	0.63	-0.74	0.7436	0.82246	-0.028	0.076	-0.31	0.8	0.90631	0.66686	NC	NC	NC	NC
1428795_at	1110021L09Rik	RIKEN cDNA 1110021L09 gene	76306	Mm.294271	NM_183116//NP_898939//XM_001474669//XM_904571//XP_001474719//XP_909664	-0.719	-0.237	-4.91	-1.59	0.00336	0.52568	-0.263	0.025	-1.58	0.14	0.41215	0.95157	Dn Tm WT	NC	NC	NC
1451488_at	1110028A07Rik	RIKEN cDNA 1110028A07 gene	68680	Mm.36758	NM_026808//NP_081084	-0.725	-0.332	-1.07	-0.48	0.5378	0.90039	-1.407	-1.081	-3.55	-2.61	0.04781	0.08643	NC	NC	Dn Tm WT	NC
1416705_at	1110028C15Rik	RIKEN cDNA 1110028C15 gene	68691	Mm.240912//Mm.383276//Mm.461139	NM_001122738//NM_177645//NP_001116210//NP_808313	0.081	-0.258	0.69	-2.16	0.71807	0.32966	-0.13	0.044	-1	0.33	0.635	0.88151	NC	NC	NC	NC
1416706_at	1110028C15Rik	RIKEN cDNA 1110028C15 gene	68691	Mm.240912//Mm.383276//Mm.461139	NM_001122738//NM_177645//NP_001116210//NP_808313	0.134	-0.275	0.79	-1.59	0.67167	0.52584	-0.258	0.244	-2.08	1.89	0.2583	0.22969	NC	NC	NC	NC
1436213_a_at	1110028C15Rik	RIKEN cDNA 1110028C15 gene	68691	Mm.240912//Mm.383276//Mm.461139	NM_001122738//NM_177645//NP_001116210//NP_808313	-0.303	0.485	-2.52	3.97	0.10278	0.04117	0.116	-0.183	0.93	-1.41	0.66517	0.39468	NC	NC	NC	NC
1436214_at	1110028C15Rik	RIKEN cDNA 1110028C15 gene	68691	Mm.240912//Mm.383276//Mm.461139	NM_001122738//NM_177645//NP_001116210//NP_808313	-0.316	0.043	-2.16	0.29	0.16512	0.9453	-0.104	-0.306	-0.88	-2.49	0.68664	0.10292	NC	NC	NC	NC
1440848_at	1110028C15Rik	RIKEN cDNA 1110028C15 gene	68691	Mm.240912//Mm.383276//Mm.461139	NM_001122738//NM_177645//NP_001116210//NP_808313	0.007	0.502	0.09	5.67	0.97083	0.00565	0.331	0.007	3.27	0.06	0.06752	0.97883	NC	NC	NC	NC
1443584_at	1110028C15Rik	RIKEN cDNA 1110028C15 gene	68691	Mm.240912//Mm.383276//Mm.461139	NM_001122738//NM_177645//NP_001116210//NP_808313	0.038	0.084	0.37	0.81	0.86182	0.80285	0.003	-0.116	0.04	-1.39	0.98881	0.4011	NC	NC	NC	NC
1448444_at	1110028C15Rik	RIKEN cDNA 1110028C15 gene	68691	Mm.240912//Mm.383276//Mm.461139	NM_001122738//NM_177645//NP_001116210//NP_808313	-0.037	0.051	-0.42	0.56	0.83955	0.87832	-0.037	-0.019	-0.35	-0.17	0.89262	0.93982	NC	NC	NC	NC
1455602_x_at	1110028C15Rik	RIKEN cDNA 1110028C15 gene	68691	Mm.240912//Mm.383276//Mm.461139	NM_001122738//NM_177645//NP_001116210//NP_808313	-0.451	0.394	-2.72	2.34	0.07793	0.27896	0.004	-0.334	0.02	-1.73	0.99325	0.27521	NC	NC	NC	NC
1458128_at	1110028C15Rik	RIKEN cDNA 1110028C15 gene	68691	Mm.240912//Mm.383276//Mm.461139	NM_001122738//NM_177645//NP_001116210//NP_808313	-0.234	-0.038	-2.35	-0.38	0.13014	0.92642	-0.058	-0.078	-0.67	-0.86	0.77261	0.63838	NC	NC	NC	NC
1431383_at	1110028F11Rik	RIKEN cDNA 1110028F11 gene	68690	Mm.342009	NA	-0.215	-0.082	-2.13	-0.8	0.17255	0.80589	-0.164	0.057	-1.25	0.42	0.53661	0.84309	NC	NC	NC	NC
1431584_at	1110028F18Rik	RIKEN cDNA 1110028F18 gene	68692	Mm.416843	NA	-0.365	-0.078	-2.62	-0.55	0.089	0.8818	0.061	-0.397	0.62	-3.84	0.7908	0.01384	NC	NC	NC	NC
1435344_at	1110029I05Rik	RIKEN cDNA 1110029I05 gene	319491	Mm.17977	XM_001474212//XM_001481271//XP_001474262//XP_001481321	-0.285	-0.308	-2	-2.12	0.20283	0.34082	-0.217	-1.365	-1.11	-6.71	0.58993	0.00032	NC	NC	NC	Dn TM KO
1455294_at	1110029L17Rik	RIKEN cDNA 1110029L17 gene	68722	Mm.440409	NA	0.514	-0.094	3.31	-0.59	0.03299	0.86955	0.341	0.326	1.95	1.79	0.29221	0.25735	NC	NC	NC	NC
1455219_at	1110030E23Rik	RIKEN cDNA 1110030E23 gene	68681	Mm.362556	NA	-0.102	-0.026	-0.69	-0.17	0.71962	0.96975	-0.088	-0.181	-0.73	-1.43	0.74949	0.38478	NC	NC	NC	NC
1460095_at	1110030E23Rik	RIKEN cDNA 1110030E23 gene	68681	Mm.362556	NA	-0.048	0.005	-0.41	0.04	0.84414	0.99275	-0.12	-0.046	-1.09	-0.4	0.6017	0.85092	NC	NC	NC	NC
1423745_at	1110031B06Rik	RIKEN cDNA 1110031B06 gene	67826	Mm.26680	NM_144521//NP_653104	-0.705	0.059	-5.64	0.47	0.00129	0.9039	-0.479	0.141	-2.91	0.82	0.10463	0.65749	Dn Tm WT	NC	NC	NC
1438176_x_at	1110031B06Rik	RIKEN cDNA 1110031B06 gene	67826	Mm.26680	NM_144521//NP_653104	-0.51	0.091	-3.92	0.69	0.01361	0.83915	-0.402	0.277	-2.54	1.68	0.15925	0.29348	NC	NC	NC	NC
1418331_at	1110031I02Rik	RIKEN cDNA 1110031I02 gene	66179	Mm.390403	NM_025402//NP_079678	-0.287	-0.007	-3.49	-0.08	0.02538	0.98441	0.227	-0.233	2.02	-1.99	0.27296	0.20318	NC	NC	NC	NC
1417211_a_at	1110032A03Rik	RIKEN cDNA 1110032A03 gene	68721	Mm.171374//Mm.432356	NM_023483//NP_075972	-0.297	-0.254	-2.46	-2.08	0.11089	0.35477	0.055	0.065	0.39	0.44	0.8778	0.83052	NC	NC	NC	NC
1445336_at	1110032A03Rik	RIKEN cDNA 1110032A03 gene	68721	Mm.171374//Mm.432356	NM_023483//NP_075972	-0.022	0.017	-0.17	0.13	0.93983	0.97648	0.055	-0.089	0.42	-0.66	0.86634	0.73431	NC	NC	NC	NC
1417802_at	1110032A04Rik	RIKEN cDNA 1110032A04 gene	66183	Mm.45481	NM_133675//NP_598436	0.132	0.021	1.48	0.24	0.36619	0.95644	-0.067	-0.024	-0.73	-0.25	0.74804	0.90958	NC	NC	NC	NC
1417803_at	1110032A04Rik	RIKEN cDNA 1110032A04 gene	66183	Mm.45481	NM_133675//NP_598436	-0.163	-0.079	-1.29	-0.61	0.44261	0.86281	-0.041	-0.033	-0.38	-0.29	0.88252	0.8939	NC	NC	NC	NC
1428520_at	1110032A13Rik	RIKEN cDNA 1110032A13 gene	68731	Mm.186936//Mm.392326	NM_199197//NP_954667	-0.306	-0.034	-2.87	-0.31	0.06265	0.94153	0.043	-0.565	0.37	-4.65	0.88745	0.00425	NC	NC	NC	NC
1458467_at	1110032D16Rik	RIKEN cDNA 1110032D16 gene	68740	Mm.69020	XM_897249//XM_925070//XP_902342//XP_930163	0.072	-0.268	0.74	-2.73	0.69171	0.18251	0.161	-0.014	1.22	-0.1	0.54785	0.9646	NC	NC	NC	NC
1416805_at	1110032E23Rik	RIKEN cDNA 1110032E23 gene	68659	Mm.427274//Mm.467899	NM_133187//NP_573450	-0.246	-0.035	-2.35	-0.33	0.13018	0.93682	0.124	0.137	0.75	0.79	0.74106	0.66956	NC	NC	NC	NC
1459490_at	1110032E23Rik	RIKEN cDNA 1110032E23 gene	68659	Mm.427274//Mm.467899	NM_133187//NP_573450	-0.12	-0.005	-1.16	-0.05	0.50165	0.98998	0.153	-0.056	1.45	-0.5	0.45795	0.8036	NC	NC	NC	NC
1443515_at	1110032F04Rik	RIKEN cDNA 1110032F04 gene	68725	Mm.45741	XM_485253//XM_905342//XP_485253//XP_910435	-0.075	-0.067	-0.62	-0.55	0.74809	0.88317	0.059	-0.214	0.54	-1.89	0.82142	0.22897	NC	NC	NC	NC
1456509_at	1110032F04Rik	RIKEN cDNA 1110032F04 gene	68725	Mm.45741	XM_485253//XM_905342//XP_485253//XP_910435	-0.036	0.11	-0.33	0.98	0.8773	0.74529	0.029	-0.072	0.38	-0.91	0.88317	0.61773	NC	NC	NC	NC
1424497_at	1110032O16Rik	RIKEN cDNA 1110032O16 gene	68742	Mm.248646	NM_026827//NM_028389//NP_081103//NP_082665	-0.613	-0.132	-4.02	-0.85	0.01181	0.79014	-0.412	-0.209	-4.21	-2.04	0.02079	0.18966	Dn Tm WT	NC	NC	NC
1430505_at	1110032O16Rik	RIKEN cDNA 1110032O16 gene	68742	Mm.248646	NM_026827//NM_028389//NP_081103//NP_082665	-0.241	-0.128	-2.25	-1.18	0.14755	0.67504	0.149	-0.299	1.28	-2.46	0.52436	0.10773	NC	NC	NC	NC
1457243_at	1110032O16Rik	RIKEN cDNA 1110032O16 gene	68742	Mm.248646	NM_026827//NM_028389//NP_081103//NP_082665	-0.522	-0.455	-3.69	-3.16	0.01897	0.10962	-0.015	-0.463	-0.11	-3.24	0.97044	0.03427	NC	NC	NC	NC
1421494_at	1110033F04Rik	RIKEN cDNA 1110033F04 gene	68673	Mm.351893	NM_026807//NP_081083	0.093	-0.026	0.89	-0.25	0.62408	0.95387	0.054	0.072	0.54	0.7	0.82303	0.71531	NC	NC	NC	NC
1435984_at	1110033F14Rik	RIKEN cDNA 1110033F14 gene	68699	Mm.21025	NA	-0.665	0.078	-3.62	0.42	0.02088	0.91578	-0.202	0.255	-2.42	2.92	0.18177	0.05477	Dn Tm WT	NC	NC	NC
1419888_at	1110033M05Rik	RIKEN cDNA 1110033M05 gene	68675	Mm.343005	XM_193728//XM_911881//XP_193728//XP_916974	-0.329	0.063	-2.82	0.53	0.06806	0.88823	-0.091	0.042	-0.97	0.43	0.65048	0.83693	NC	NC	NC	NC
1419889_at	1110033M05Rik	RIKEN cDNA 1110033M05 gene	68675	Mm.343005	XM_193728//XM_911881//XP_193728//XP_916974	0.036	0.075	0.34	0.69	0.8745	0.83954	0.054	0.088	0.58	0.91	0.80427	0.61622	NC	NC	NC	NC
1441683_at	1110033M05Rik	RIKEN cDNA 1110033M05 gene	68675	Mm.343005	XM_193728//XM_911881//XP_193728//XP_916974	-0.098	-0.079	-0.57	-0.45	0.77319	0.90874	-0.046	0.041	-0.43	0.36	0.86552	0.86695	NC	NC	NC	NC
1442550_at	1110033M05Rik	RIKEN cDNA 1110033M05 gene	68675	Mm.343005	XM_193728//XM_911881//XP_193728//XP_916974	0.009	-0.001	0.07	-0.01	0.97474	0.99787	0.013	0.081	0.17	1.04	0.94896	0.55745	NC	NC	NC	NC
1454723_at	1110033M05Rik	RIKEN cDNA 1110033M05 gene	68675	Mm.343005	XM_193728//XM_911881//XP_193728//XP_916974	-0.2	-0.049	-1.69	-0.41	0.29302	0.91832	0.101	0.167	0.65	1.03	0.78004	0.56081	NC	NC	NC	NC
1457516_at	1110033M05Rik	RIKEN cDNA 1110033M05 gene	68675	Mm.343005	XM_193728//XM_911881//XP_193728//XP_916974	-0.102	-0.024	-1.02	-0.23	0.56367	0.95717	-0.107	-0.008	-1.27	-0.09	0.5294	0.97065	NC	NC	NC	NC
1453183_at	1110034A24Rik	RIKEN cDNA 1110034A24 gene	109065	Mm.107180	NM_027269//NP_081545	0.123	0.092	0.94	0.69	0.60119	0.84061	0.177	0.491	1.34	3.58	0.49926	0.02022	NC	NC	NC	NC
1454968_at	1110034A24Rik	RIKEN cDNA 1110034A24 gene	109065	Mm.107180	NM_027269//NP_081545	-0.026	0.116	-0.27	1.19	0.90075	0.67152	-0.118	0.75	-1.13	6.88	0.58491	0.00027	NC	NC	NC	Up TM KO
1434692_at	1110034B05Rik	RIKEN cDNA 1110034B05 gene	68736	Mm.288490	NM_001037742//NM_001114102//NP_001032831//NP_001107574//NR_004860	-0.374	-0.096	-2.56	-0.64	0.09726	0.85412	0.429	0.055	3.31	0.41	0.06417	0.84806	NC	NC	NC	NC
1437617_x_at	1110034G24Rik	RIKEN cDNA 1110034G24 gene	73747	Mm.284114	XM_001000361//XM_001000374//XM_001000384//XM_130388//XM_902106//XM_902109//XM_918297//XM_925623//XM_925624//XP_001000361//XP_001000374//XP_001000384//XP_130388//XP_907199//XP_907202//XP_923390//XP_930716//XP_930717	-0.413	-0.156	-2.73	-1.01	0.07733	0.73275	0.283	-0.347	2.54	-2.98	0.15962	0.05001	NC	NC	NC	NC
1452888_at	1110034G24Rik	RIKEN cDNA 1110034G24 gene	73747	Mm.284114	XM_001000361//XM_001000374//XM_001000384//XM_130388//XM_902106//XM_902109//XM_918297//XM_925623//XM_925624//XP_001000361//XP_001000374//XP_001000384//XP_130388//XP_907199//XP_907202//XP_923390//XP_930716//XP_930717	-0.608	-0.141	-4.55	-1.04	0.00558	0.72476	0.321	-0.561	1.78	-2.99	0.34167	0.0498	Dn Tm WT	NC	NC	NC
1432114_at	1110035E04Rik	RIKEN cDNA 1110035E04 gene	68672	Mm.410870	NA	0.173	-0.184	1.66	-1.74	0.30239	0.4689	0.115	-0.173	1.23	-1.78	0.54354	0.26185	NC	NC	NC	NC
1453827_at	1110035H17Rik	RIKEN cDNA 1110035H17 gene	68686	Mm.260890	NA	-0.012	-0.263	-0.12	-2.6	0.96067	0.20963	0.085	-0.148	0.79	-1.32	0.72442	0.42909	NC	NC	NC	NC
1440976_at	1110035M17Rik	RIKEN cDNA 1110035M17 gene	432396	Mm.426849	XM_001473055//XP_001473105	0.14	-0.376	1.17	-3.08	0.49464	0.12058	0.074	-0.307	0.66	-2.63	0.77666	0.08401	NC	NC	NC	NC
1455288_at	1110036O03Rik	RIKEN cDNA 1110036O03 gene	66180	Mm.4940	NM_176830//NP_789800	-0.138	0.138	-1.22	1.21	0.47215	0.66394	0.238	-0.299	2.03	-2.45	0.27236	0.10965	NC	NC	NC	NC
1427906_at	1110037F02Rik	RIKEN cDNA 1110037F02 gene	66185	Mm.331487	NM_001081183//NP_001074652	0.26	0.097	2.49	0.91	0.10654	0.76794	-0.16	0.21	-1.44	1.81	0.46401	0.25226	NC	NC	NC	NC
1427907_at	1110037F02Rik	RIKEN cDNA 1110037F02 gene	66185	Mm.331487	NM_001081183//NP_001074652	0.067	0.029	0.61	0.26	0.75438	0.95077	-0.112	0.36	-0.81	2.51	0.71741	0.10115	NC	NC	NC	NC
1441081_a_at	1110038B12Rik	RIKEN cDNA 1110038B12 gene	68763	Mm.28895	XM_901690//XM_903949//XM_922038//XP_906783//XP_909042//XP_927131	1.125	0.943	5.43	4.48	0.00169	0.02239	1.953	1.844	6.91	6.25	0.00102	0.00054	Up TM WT	Up TM KO	Up TM WT	Up TM KO
1428071_at	1110038D17Rik	RIKEN cDNA 1110038D17 gene	68778	Mm.29382	NM_175133//NP_780342	0.76	0.049	4.4	0.28	0.00693	0.94731	0.45	-0.27	3.1	-1.78	0.08309	0.25957	Up TM WT	NC	NC	NC
1416885_at	1110038F14Rik	RIKEN cDNA 1110038F14 gene	117171	Mm.322968//Mm.440229	NM_054099//NP_473440	0.351	0.273	2.44	1.87	0.11482	0.42497	0.153	1.362	0.84	7.14	0.70642	0.0002	NC	NC	NC	Up TM KO
1424805_a_at	1110039B18Rik	RIKEN cDNA 1110039B18 gene	68796	Mm.205169	NM_144525//NP_653108	1.545	-0.018	12.1	-0.14	0	0.97532	0.925	0.068	7.82	0.55	0.00042	0.78173	Up TM WT	NC	Up TM WT	NC
1424806_s_at	1110039B18Rik	RIKEN cDNA 1110039B18 gene	68796	Mm.205169	NM_144525//NP_653108	1.496	0.09	9.78	0.58	2e-05	0.87271	1.081	-0.106	9.34	-0.87	0.00013	0.63328	Up TM WT	NC	Up TM WT	NC
1447489_at	1110039B18Rik	RIKEN cDNA 1110039B18 gene	68796	Mm.205169	NM_144525//NP_653108	-0.078	0.119	-0.6	0.91	0.75657	0.76988	0.072	0.162	0.55	1.19	0.81933	0.48665	NC	NC	NC	NC
1456963_at	1110039B18Rik	RIKEN cDNA 1110039B18 gene	68796	Mm.205169	NM_144525//NP_653108	0.332	-0.241	3.31	-2.36	0.03289	0.27153	0.02	0.031	0.22	0.33	0.93354	0.88112	NC	NC	NC	NC
1457779_at	1110046J04Rik	RIKEN cDNA 1110046J04 gene	68808	Mm.443347	XM_895551//XM_921831//XP_900644//XP_926924	-0.064	-0.086	-0.57	-0.75	0.77454	0.82007	-0.057	-0.088	-0.67	-0.97	0.77376	0.58819	NC	NC	NC	NC
1439147_at	1110049B09Rik	RIKEN cDNA 1110049B09 gene	68764	Mm.60083//Mm.447248	NM_001024478//NP_001019649	0.055	-0.151	0.43	-1.18	0.83341	0.67527	-0.102	-0.005	-0.59	-0.03	0.80194	0.99126	NC	NC	NC	NC
1428675_at	1110049F12Rik	RIKEN cDNA 1110049F12 gene	66193	Mm.29131	NM_025411//NP_079687	1.028	0.196	6.8	1.28	0.00033	0.63934	0.443	0.843	1.69	3.08	0.37307	0.04331	Up TM WT	NC	NC	Up TM KO
1437233_x_at	1110049F12Rik	RIKEN cDNA 1110049F12 gene	66193	Mm.29131	NM_025411//NP_079687	0.043	-0.005	0.4	-0.04	0.84618	0.99159	0.039	-0.059	0.39	-0.56	0.87908	0.7769	NC	NC	NC	NC
1455974_at	1110049F12Rik	RIKEN cDNA 1110049F12 gene	66193	Mm.29131	NM_025411//NP_079687	-0.175	0.039	-1.84	0.4	0.24527	0.91978	-0.027	-0.297	-0.2	-2.17	0.93978	0.16052	NC	NC	NC	NC
1430012_at	1110050K14Rik	RIKEN cDNA 1110050K14 gene	68790	Mm.246916	NA	-0.145	-0.119	-1.18	-0.95	0.48931	0.75474	0.156	-0.613	1.6	-6.03	0.40444	0.0007	NC	NC	NC	Dn TM KO
1430746_at	1110050P16Rik	RIKEN cDNA 1110050P16 gene	68791	NA	NA	-0.033	-0.061	-0.35	-0.63	0.86842	0.85686	0.144	-0.372	1.05	-2.59	0.61529	0.08901	NC	NC	NC	NC
1428501_at	1110051M20Rik	RIKEN cDNA 1110051M20 gene	228356	Mm.386861	NM_175123//NP_780332	-0.214	-0.158	-1.81	-1.31	0.25441	0.62381	0.04	0.146	0.31	1.08	0.90577	0.5358	NC	NC	NC	NC
1447228_at	1110051M20Rik	RIKEN cDNA 1110051M20 gene	228356	Mm.386861	NM_175123//NP_780332	-0.062	-0.107	-0.51	-0.86	0.80007	0.78594	-0.019	-0.13	-0.16	-1.06	0.95298	0.54659	NC	NC	NC	NC
1447229_x_at	1110051M20Rik	RIKEN cDNA 1110051M20 gene	228356	Mm.386861	NM_175123//NP_780332	-0.004	-0.127	-0.04	-1.18	0.98514	0.67629	-0.001	-0.12	-0.01	-1.13	0.99799	0.5132	NC	NC	NC	NC
1458371_at	1110051M20Rik	RIKEN cDNA 1110051M20 gene	228356	Mm.386861	NM_175123//NP_780332	0.231	-0.353	2.52	-3.8	0.1025	0.05151	-0.093	0.139	-0.84	1.21	0.70357	0.47655	NC	NC	NC	NC
1436187_at	1110054M08Rik	RIKEN cDNA 1110054M08 gene	68841	Mm.361995//Mm.428008//Mm.468627	XM_001479385//XP_001479435	-1.352	0.184	-4.92	0.66	0.0033	0.84939	-0.274	-1.234	-1.12	-4.83	0.58714	0.00329	Dn Tm WT	NC	NC	Dn TM KO
1429087_at	1110054O05Rik	RIKEN cDNA 1110054O05 gene	66209	Mm.51988//Mm.443220	NM_001013577//NP_001013595	0.106	0.175	0.88	1.41	0.63042	0.58825	0.258	0.046	1.99	0.34	0.28255	0.87532	NC	NC	NC	NC
1429242_at	1110054O05Rik	RIKEN cDNA 1110054O05 gene	66209	Mm.51988//Mm.443220	NM_001013577//NP_001013595	0.379	0.46	2.94	3.51	0.05686	0.0727	0.159	0.724	1.54	6.7	0.42853	0.00032	NC	NC	NC	Up TM KO
1429243_at	1110054O05Rik	RIKEN cDNA 1110054O05 gene	66209	Mm.51988//Mm.443220	NM_001013577//NP_001013595	0.477	0.215	3.49	1.55	0.02523	0.54143	0.085	1.146	0.6	7.75	0.79794	0.00011	NC	NC	NC	Up TM KO
1445507_at	1110054O05Rik	RIKEN cDNA 1110054O05 gene	66209	Mm.51988//Mm.443220	NM_001013577//NP_001013595	-0.049	-0.078	-0.35	-0.55	0.86974	0.88324	0.012	0.127	0.16	1.62	0.95161	0.31269	NC	NC	NC	NC
1431650_at	1110054P19Rik	RIKEN cDNA 1110054P19 gene	68768	Mm.416844	NM_026834//NP_081110//XM_001479330//XM_980319//XP_001479380//XP_985413	-0.025	-0.081	-0.28	-0.9	0.89883	0.77308	0.127	-0.04	1.13	-0.34	0.58441	0.87482	NC	NC	NC	NC
1428085_at	1110057K04Rik	RIKEN cDNA 1110057K04 gene	68832	Mm.25608	NM_172401//NP_765989	-0.231	-0.013	-1.25	-0.07	0.4625	0.98713	-0.463	-0.536	-2.85	-3.16	0.11136	0.03836	NC	NC	NC	NC
1436519_a_at	1110057K04Rik	RIKEN cDNA 1110057K04 gene	68832	Mm.25608	NM_172401//NP_765989	-0.222	-0.216	-0.87	-0.83	0.63274	0.79465	-0.652	-0.316	-4.05	-1.88	0.02532	0.23269	NC	NC	Dn Tm WT	NC
1437981_x_at	1110057K04Rik	RIKEN cDNA 1110057K04 gene	68832	Mm.25608	NM_172401//NP_765989	0.001	-0.229	0	-1.94	0.99847	0.39856	-0.124	-0.062	-1.12	-0.54	0.58679	0.78893	NC	NC	NC	NC
1440295_at	1110057K04Rik	RIKEN cDNA 1110057K04 gene	68832	Mm.25608	NM_172401//NP_765989	-0.087	0.023	-0.47	0.12	0.81698	0.97726	-0.14	0.044	-1.47	0.45	0.45236	0.82888	NC	NC	NC	NC
1443615_at	1110057K04Rik	RIKEN cDNA 1110057K04 gene	68832	Mm.25608	NM_172401//NP_765989	0.314	-0.314	2.47	-2.43	0.10925	0.25333	-0.105	0.088	-0.95	0.76	0.65864	0.68697	NC	NC	NC	NC
1418327_at	1110058L19Rik	RIKEN cDNA 1110058L19 gene	68002	Mm.250424	NM_026503//NP_080779	-1.005	-0.528	-8.31	-4.3	7e-05	0.02788	-0.525	-1.341	-3.2	-7.83	0.07371	0.0001	Dn Tm WT	NC	NC	Dn TM KO
1416841_at	1110059E24Rik	RIKEN cDNA 1110059E24 gene	66206	Mm.272430	NM_025423//NP_079699	-0.445	-0.13	-2.56	-0.74	0.09726	0.82534	-0.318	0.466	-2.93	4.11	0.1016	0.00927	NC	NC	NC	NC
1435987_x_at	1110059G02Rik	RIKEN cDNA 1110059G02 gene	68786	Mm.401845//Mm.470816	NA	0.795	0.077	4.18	0.4	0.00946	0.92005	0.44	1.152	2.36	5.92	0.19239	0.0008	Up TM WT	NC	NC	Up TM KO
1436203_a_at	1110059G02Rik	RIKEN cDNA 1110059G02 gene	68786	Mm.401845//Mm.470816	NA	0.88	0.033	4.6	0.17	0.00519	0.97025	0.452	1.178	3.13	7.81	0.0807	0.0001	Up TM WT	NC	NC	Up TM KO
1436204_at	1110059G02Rik	RIKEN cDNA 1110059G02 gene	68786	Mm.401845//Mm.470816	NA	0.983	0.067	6.7	0.45	0.00037	0.90872	0.405	1.002	2.72	6.43	0.13002	0.00043	Up TM WT	NC	NC	Up TM KO
1438288_x_at	1110059G02Rik	RIKEN cDNA 1110059G02 gene	68786	Mm.401845//Mm.470816	NA	0.854	0.084	4.32	0.42	0.00774	0.91517	0.49	1.093	3.05	6.51	0.08855	0.0004	Up TM WT	NC	NC	Up TM KO
1418048_at	1110059G10Rik	RIKEN cDNA 1110059G10 gene	66202	Mm.268307	NM_025419//NP_079695	-0.318	-0.248	-2.22	-1.71	0.15277	0.48189	-0.416	-0.429	-1.83	-1.81	0.32811	0.25264	NC	NC	NC	NC
1429135_at	1110059M19Rik	RIKEN cDNA 1110059M19 gene	68800	Mm.336041	XM_978018//XM_987999//XP_983112//XP_993093	0.03	-0.2	0.24	-1.6	0.91197	0.5238	-0.125	0.076	-1.13	0.66	0.58522	0.73277	NC	NC	NC	NC
1455040_s_at	1110062M06Rik	RIKEN cDNA 1110062M06 gene	68850	Mm.232	NA	-0.122	-0.044	-1.14	-0.4	0.50814	0.91978	0.108	-0.048	1.24	-0.52	0.54154	0.79521	NC	NC	NC	NC
1439543_at	1110064A23Rik	RIKEN cDNA 1110064A23 gene	68893	Mm.69566	XM_622231//XM_898295//XP_622231//XP_903388	0.315	0.002	1.54	0.01	0.34539	0.99787	-0.101	-0.283	-0.64	-1.72	0.78253	0.28066	NC	NC	NC	NC
1433382_at	1110065P19Rik	RIKEN cDNA 1110065P19 gene	68919	Mm.372459	NA	0.008	-0.124	0.08	-1.14	0.9733	0.68928	0.311	-0.279	2.97	-2.56	0.09656	0.0935	NC	NC	NC	NC
1454585_at	1110065P19Rik	RIKEN cDNA 1110065P19 gene	68919	Mm.372459	NA	-0.079	-0.138	-0.67	-1.16	0.72844	0.68351	-0.283	0.016	-2.31	0.12	0.20356	0.95774	NC	NC	NC	NC
1455545_at	1110065P20Rik	RIKEN cDNA 1110065P20 gene	68920	Mm.387568	XM_895981//XM_920855//XM_989992//XP_901074//XP_925948//XP_995086	1.587	0.041	8.64	0.22	5e-05	0.96069	1.172	1.424	9.67	11.26	0.0001	1e-05	Up TM WT	NC	Up TM WT	Up TM KO
1424318_at	1110067D22Rik	RIKEN cDNA 1110067D22 gene	216551	Mm.76694	NM_173752//NP_776113	2.868	-0.426	19.48	-2.85	0	0.15942	0.704	1.447	2.94	5.78	0.10098	0.00095	Up TM WT	NC	NC	Up TM KO
1451313_a_at	1110067D22Rik	RIKEN cDNA 1110067D22 gene	216551	Mm.76694	NM_173752//NP_776113	2.782	-0.346	14.74	-1.8	0	0.44788	0.863	1.559	3.04	5.27	0.08886	0.00183	Up TM WT	NC	NC	Up TM KO
1437771_at	1110067I12Rik	RIKEN cDNA 1110067I12 gene	68852	Mm.265792	NM_001013019//NP_001013037	-0.117	-0.083	-1.05	-0.73	0.54665	0.82614	-0.211	0.07	-2.18	0.69	0.23309	0.71802	NC	NC	NC	NC
1436785_a_at	1110069O07Rik	RIKEN cDNA 1110069O07 gene	71798	Mm.439962	NA	-0.004	-0.368	-0.03	-2.72	0.98999	0.18332	0.278	-0.327	1.46	-1.64	0.45613	0.3056	NC	NC	NC	NC
1436786_at	1110069O07Rik	RIKEN cDNA 1110069O07 gene	71798	Mm.439962	NA	-0.148	0.018	-1.14	0.13	0.50977	0.97578	-0.044	-0.264	-0.38	-2.15	0.88425	0.16363	NC	NC	NC	NC
1436787_x_at	1110069O07Rik	RIKEN cDNA 1110069O07 gene	71798	Mm.439962	NA	-0.175	-0.127	-2.34	-1.67	0.13081	0.49431	-0.118	-0.011	-1	-0.09	0.63835	0.9688	NC	NC	NC	NC
1428628_at	1190002A17Rik	RIKEN cDNA 1190002A17 gene	68870	Mm.273318	NM_001033874//NP_001029046	-0.028	0.093	-0.25	0.83	0.90858	0.79544	0.11	-0.142	0.69	-0.85	0.76586	0.64494	NC	NC	NC	NC
1441757_at	1190002F15Rik	RIKEN cDNA 1190002F15 gene	381822	Mm.5935//Mm.459334	XM_001481164//XP_001481214	-0.067	0.027	-0.58	0.23	0.76796	0.95764	0.294	-0.373	2.18	-2.65	0.23262	0.08152	NC	NC	NC	NC
1418003_at	1190002H23Rik	RIKEN cDNA 1190002H23 gene	66214	Mm.29811	NM_025427//NP_079703	-0.041	0.167	-0.37	1.49	0.86175	0.56293	-0.106	0.041	-0.49	0.18	0.84268	0.93794	NC	NC	NC	NC
1438511_a_at	1190002H23Rik	RIKEN cDNA 1190002H23 gene	66214	Mm.29811	NM_025427//NP_079703	0.005	-0.059	0.04	-0.51	0.98479	0.89458	-0.327	0.309	-1.52	1.38	0.43216	0.40505	NC	NC	NC	NC
1433581_at	1190002N15Rik	RIKEN cDNA 1190002N15 gene	68861	Mm.258746	NM_001033145//NP_001028317	-1.342	0.633	-4.88	2.26	0.00352	0.29822	-0.048	-1.511	-0.12	-3.66	0.96608	0.01786	Dn Tm WT	NC	NC	Dn TM KO
1433582_at	1190002N15Rik	RIKEN cDNA 1190002N15 gene	68861	Mm.258746	NM_001033145//NP_001028317	-1.288	0.537	-5.55	2.28	0.00144	0.29365	-0.196	-0.879	-0.81	-3.48	0.71813	0.02373	Dn Tm WT	NC	NC	Dn TM KO
1459067_at	1190002N15Rik	RIKEN cDNA 1190002N15 gene	68861	Mm.258746	NM_001033145//NP_001028317	0.063	-0.086	0.74	-1	0.69121	0.73759	-0.003	0.108	-0.02	0.67	0.99495	0.72567	NC	NC	NC	NC
1431786_s_at	1190003J15Rik	RIKEN cDNA 1190003J15 gene	76974	Mm.272359	NM_029821//NP_084097	-0.322	-0.038	-3.7	-0.43	0.01858	0.91285	-0.196	-1.01	-1.16	-5.74	0.57029	0.001	NC	NC	NC	Dn TM KO
1455186_a_at	1190003J15Rik	RIKEN cDNA 1190003J15 gene	76974	Mm.272359	NM_029821//NP_084097	-0.274	0.017	-2.51	0.15	0.10482	0.97304	-0.095	-0.708	-0.51	-3.64	0.83294	0.01853	NC	NC	NC	Dn TM KO
1432300_at	1190003K10Rik	RIKEN cDNA 1190003K10 gene	68880	Mm.390594	XM_001472794//XM_893191//XP_001472844//XP_898284	0.029	-0.083	0.24	-0.68	0.91227	0.84147	0.204	-0.238	1.63	-1.81	0.39621	0.25008	NC	NC	NC	NC
1429286_at	1190003M12Rik	RIKEN cDNA 1190003M12 gene	68888	Mm.46387	NM_026860//NP_081136	0.079	-0.118	0.64	-0.93	0.74264	0.76084	0.229	-0.3	1.52	-1.91	0.43228	0.22335	NC	NC	NC	NC
1438648_x_at	1190003M12Rik	RIKEN cDNA 1190003M12 gene	68888	Mm.46387	NM_026860//NP_081136	0.295	-0.365	1.84	-2.24	0.24614	0.30363	-0.059	-0.158	-0.38	-0.97	0.88395	0.58766	NC	NC	NC	NC
1426879_at	1190005F20Rik	RIKEN cDNA 1190005F20 gene	98685	Mm.289373	NM_026876//NP_081152	-0.213	0.439	-1.73	3.5	0.27898	0.07301	-0.655	-0.482	-2.07	-1.46	0.26016	0.37344	NC	NC	NC	NC
1446613_at	1190005F20Rik	RIKEN cDNA 1190005F20 gene	98685	Mm.289373	NM_026876//NP_081152	-0.145	-0.303	-1.12	-2.3	0.51872	0.28678	0.07	-0.56	0.38	-2.91	0.88425	0.056	NC	NC	NC	NC
1447369_at	1190005F20Rik	RIKEN cDNA 1190005F20 gene	98685	Mm.289373	NM_026876//NP_081152	0.049	-0.221	0.6	-2.68	0.75657	0.19171	-0.032	-0.158	-0.25	-1.18	0.92443	0.49052	NC	NC	NC	NC
1456996_at	1190005F20Rik	RIKEN cDNA 1190005F20 gene	98685	Mm.289373	NM_026876//NP_081152	-0.044	-0.072	-0.31	-0.5	0.88406	0.89579	0.035	-0.064	0.37	-0.65	0.88594	0.73706	NC	NC	NC	NC
1458034_at	1190005F20Rik	RIKEN cDNA 1190005F20 gene	98685	Mm.289373	NM_026876//NP_081152	-0.084	0.019	-1.06	0.24	0.54157	0.95542	0.048	-0.136	0.46	-1.23	0.85487	0.46922	NC	NC	NC	NC
1452609_at	1190005I06Rik	RIKEN cDNA 1190005I06 gene	68918	Mm.466731	NM_197988//NP_932105	-0.903	-0.021	-3.49	-0.08	0.02524	0.98481	-0.536	-2.2	-2.27	-8.92	0.21244	4e-05	Dn Tm WT	NC	NC	Dn TM KO
1428475_at	1190005P17Rik	RIKEN cDNA 1190005P17 gene	66225	Mm.291755	NM_025431//NP_079707	0.737	0.423	5.29	2.99	0.00203	0.13531	0.387	1.334	3.47	11.47	0.05269	1e-05	Up TM WT	NC	NC	Up TM KO
1456641_at	1190007F08Rik	RIKEN cDNA 1190007F08 gene	68859	Mm.260690	XR_035126//XR_035127	-0.228	0.27	-1.71	1.99	0.28679	0.38299	0.07	-0.006	0.72	-0.06	0.75413	0.98133	NC	NC	NC	NC
1429259_a_at	1190007I07Rik	RIKEN cDNA 1190007I07 gene	544717	Mm.334867	XM_001476167//XM_985039//XP_001476217//XP_990133	-0.304	0.17	-2.98	1.64	0.05391	0.50769	-0.088	0.309	-0.81	2.73	0.71664	0.07288	NC	NC	NC	NC
1429260_at	1190007I07Rik	RIKEN cDNA 1190007I07 gene	544717	Mm.334867	XM_001476167//XM_985039//XP_001476217//XP_990133	-0.561	1.327	-3.03	7.05	0.04995	0.00138	-0.48	0.764	-2.71	4.13	0.13162	0.009	NC	Up TM KO	NC	Up TM KO
1417402_at	1190017O12Rik	RIKEN cDNA 1190017O12 gene	68936	Mm.21698//Mm.453127	NM_138743//NP_620082	-0.062	-0.09	-0.47	-0.67	0.81851	0.84624	0.076	0.377	0.93	4.43	0.66463	0.00579	NC	NC	NC	NC
1460124_at	1190020J12Rik	RIKEN cDNA 1190020J12 gene	233038	Mm.224815	NM_001081115//NP_001074584	-0.084	-0.397	-0.61	-2.84	0.75343	0.1602	-0.03	-0.17	-0.31	-1.69	0.90612	0.28853	NC	NC	NC	NC
1424524_at	1200002N14Rik	RIKEN cDNA 1200002N14 gene	71712	Mm.35450	NM_027878//NP_082154	-0.357	-0.196	-1.89	-1.02	0.23038	0.72959	-0.012	0.298	-0.08	1.81	0.97802	0.25186	NC	NC	NC	NC
1424106_at	1200003C05Rik	RIKEN cDNA 1200003C05 gene	104771	Mm.278477	NM_024205//NP_077167	-0.272	-0.324	-2.73	-3.21	0.07685	0.10427	-0.093	-0.861	-0.87	-7.66	0.69285	0.00012	NC	NC	NC	Dn TM KO
1441959_s_at	1200003C05Rik	RIKEN cDNA 1200003C05 gene	104771	Mm.278477	NM_024205//NP_077167	-0.079	-0.512	-0.64	-4.08	0.74171	0.03586	-0.176	-1.044	-1.24	-7.03	0.54154	0.00023	NC	NC	NC	Dn TM KO
1451238_at	1200003C05Rik	RIKEN cDNA 1200003C05 gene	104771	Mm.278477	NM_024205//NP_077167	-0.13	-0.35	-0.85	-2.25	0.64102	0.30148	-0.117	-0.821	-1.12	-7.47	0.58865	0.00015	NC	NC	NC	Dn TM KO
1429473_at	1200003I07Rik	RIKEN cDNA 1200003I07 gene	66869	Mm.334581	NM_001039965//NM_001039967//NM_181274//NP_001035054//NP_001035056//NP_851791	1.061	0.275	7.31	1.86	0.00019	0.42699	0.441	0.917	2.84	5.66	0.1131	0.0011	Up TM WT	NC	NC	Up TM KO
1445165_at	1200003I07Rik	RIKEN cDNA 1200003I07 gene	66869	Mm.334581	NM_001039965//NM_001039967//NM_181274//NP_001035054//NP_001035056//NP_851791	0.061	0.033	0.46	0.24	0.82011	0.95451	0.045	-0.059	0.56	-0.71	0.81401	0.70952	NC	NC	NC	NC
1446529_at	1200003I07Rik	RIKEN cDNA 1200003I07 gene	66869	Mm.334581	NM_001039965//NM_001039967//NM_181274//NP_001035054//NP_001035056//NP_851791	-0.171	0.016	-1.52	0.14	0.35183	0.97532	-0.204	0.103	-2.08	1.01	0.25786	0.57212	NC	NC	NC	NC
1453575_at	1200003I10Rik	RIKEN cDNA 1200003I10 gene	71719	NA	NA	-0.067	0.033	-0.61	0.29	0.75564	0.94432	0.002	0.094	0.03	1.06	0.9921	0.54429	NC	NC	NC	NC
1431837_at	1200007C13Rik	RIKEN cDNA 1200007C13 gene	74119	Mm.410869	NA	-0.183	-0.1	-1.48	-0.8	0.3687	0.80596	-0.106	-0.11	-0.67	-0.66	0.77303	0.73103	NC	NC	NC	NC
1429065_at	1200009F10Rik	RIKEN cDNA 1200009F10 gene	67454	Mm.252843	NM_026166//NM_027078//NP_080442//NP_081354	0.763	0.095	3.17	0.39	0.04062	0.92352	0.152	0.008	0.89	0.05	0.68408	0.9846	Up TM WT	NC	NC	NC
1429219_at	1200009F10Rik	RIKEN cDNA 1200009F10 gene	67454	Mm.252843	NM_026166//NM_027078//NP_080442//NP_081354	0.032	-0.033	0.24	-0.25	0.91393	0.9542	-0.183	0.185	-1.53	1.48	0.43081	0.36648	NC	NC	NC	NC
1447202_at	1200009F10Rik	RIKEN cDNA 1200009F10 gene	67454	Mm.252843	NM_026166//NM_027078//NP_080442//NP_081354	-0.191	0.069	-1.87	0.67	0.23801	0.84636	0.133	-0.218	1.01	-1.58	0.63259	0.32848	NC	NC	NC	NC
1428420_a_at	1200009I06Rik	RIKEN cDNA 1200009I06 gene	74190	Mm.248640	NM_028807//NP_083083	-0.299	-0.021	-2.66	-0.18	0.08413	0.96809	-0.043	0.253	-0.36	1.99	0.89032	0.20166	NC	NC	NC	NC
1428922_at	1200009O22Rik	RIKEN cDNA 1200009O22 gene	66873	Mm.469168//Mm.471774	NM_025817//NP_080093	-0.194	0.061	-1.85	0.57	0.24337	0.87495	0.124	-0.203	1.13	-1.77	0.58274	0.26364	NC	NC	NC	NC
1440733_at	1200009O22Rik	RIKEN cDNA 1200009O22 gene	66873	Mm.469168//Mm.471774	NM_025817//NP_080093	0.049	-0.101	0.36	-0.73	0.86283	0.8264	-0.07	-0.109	-0.43	-0.64	0.86318	0.74174	NC	NC	NC	NC
1452961_at	1200009O22Rik	RIKEN cDNA 1200009O22 gene	66873	Mm.469168//Mm.471774	NM_025817//NP_080093	-0.077	-0.157	-0.65	-1.3	0.73759	0.62952	0.048	-0.223	0.4	-1.74	0.87695	0.27195	NC	NC	NC	NC
1449857_at	1200011I18Rik	RIKEN cDNA 1200011I18 gene	67467	Mm.260767	NM_026177//NP_080453	0.373	0.261	2.67	1.84	0.08321	0.43278	-0.216	0.472	-1.4	2.92	0.47877	0.05498	NC	NC	NC	NC
1454998_at	1200011I18Rik	RIKEN cDNA 1200011I18 gene	67467	Mm.260767	NM_026177//NP_080453	0.145	0.214	1.45	2.09	0.38007	0.34902	-0.048	-0.01	-0.58	-0.12	0.80623	0.96019	NC	NC	NC	NC
1427737_a_at	1200011M11Rik	RIKEN cDNA 1200011M11 gene	74133	Mm.23257	NM_024262//NP_077224	0.212	0.452	1.98	4.16	0.20664	0.03262	0.156	0.411	1.26	3.16	0.53379	0.03798	NC	NC	NC	NC
1415721_a_at	1200013P24Rik	RIKEN cDNA 1200013P24 gene	74763	Mm.133257	NM_029090//NP_083366	-0.502	-0.028	-3.32	-0.18	0.03271	0.96833	0.097	-1.785	0.77	-13.66	0.73176	0	NC	NC	NC	Dn TM KO
1423118_at	1200014J11Rik	RIKEN cDNA 1200014J11 gene	66874	Mm.41903	NM_025818//NP_080094	0.244	0.614	1.54	3.81	0.34722	0.05073	-0.079	0.223	-0.53	1.46	0.82434	0.37605	NC	NC	NC	NC
1439363_at	1200014J11Rik	RIKEN cDNA 1200014J11 gene	66874	Mm.41903	NM_025818//NP_080094	0.18	-0.188	1.93	-1.97	0.22146	0.38787	-0.082	-0.089	-0.57	-0.6	0.80907	0.76183	NC	NC	NC	NC
1419264_at	1200014M14Rik	RIKEN cDNA 1200014M14 gene	67463	Mm.86472	NM_026173//NP_080449	0.481	0.117	4.05	0.97	0.0113	0.7511	0.036	0.028	0.32	0.23	0.90418	0.91684	NC	NC	NC	NC
1419265_at	1200014M14Rik	RIKEN cDNA 1200014M14 gene	67463	Mm.86472	NM_026173//NP_080449	1.136	0.186	6.44	1.04	0.00049	0.72352	0.196	0.424	1.86	3.84	0.31951	0.01378	Up TM WT	NC	NC	NC
1428196_a_at	1200015F23Rik	RIKEN cDNA 1200015F23 gene	67809	Mm.330492	NM_001033136//NP_001028308	-0.238	-0.457	-2.56	-4.83	0.09788	0.0148	-0.252	-0.002	-1.78	-0.02	0.34425	0.99516	NC	NC	NC	NC
1452704_at	1200015F23Rik	RIKEN cDNA 1200015F23 gene	67809	Mm.330492	NM_001033136//NP_001028308	-0.371	-0.228	-3.43	-2.08	0.02758	0.35413	-0.201	-0.097	-1.64	-0.76	0.39242	0.68713	NC	NC	NC	NC
1458722_at	1200015F23Rik	RIKEN cDNA 1200015F23 gene	67809	Mm.330492	NM_001033136//NP_001028308	-0.05	-0.056	-0.44	-0.48	0.82866	0.9008	0.019	-0.045	0.17	-0.38	0.94991	0.85779	NC	NC	NC	NC
1430141_at	1200015N20Rik	RIKEN cDNA 1200015N20 gene	71721	Mm.19825	NM_024244//NP_077206	-0.004	0.074	-0.03	0.53	0.99049	0.88779	-0.169	0.093	-1.72	0.9	0.36275	0.61956	NC	NC	NC	NC
1437062_s_at	1200015N20Rik	RIKEN cDNA 1200015N20 gene	71721	Mm.19825	NM_024244//NP_077206	-0.04	-0.107	-0.5	-1.32	0.80542	0.62276	-0.012	-0.018	-0.16	-0.23	0.95266	0.91887	NC	NC	NC	NC
1448557_at	1200015N20Rik	RIKEN cDNA 1200015N20 gene	71721	Mm.19825	NM_024244//NP_077206	-0.17	0.017	-1.52	0.15	0.35448	0.97425	-0.146	0.056	-1.28	0.47	0.52387	0.81988	NC	NC	NC	NC
1458250_at	1200015N20Rik	RIKEN cDNA 1200015N20 gene	71721	Mm.19825	NM_024244//NP_077206	0.331	-0.242	2.64	-1.9	0.08707	0.41264	-0.102	-0.03	-0.97	-0.27	0.65215	0.90366	NC	NC	NC	NC
1460476_s_at	1200015N20Rik	RIKEN cDNA 1200015N20 gene	71721	Mm.19825	NM_024244//NP_077206	-0.027	0.007	-0.19	0.05	0.93341	0.9914	0.186	-0.225	1.37	-1.58	0.4895	0.32749	NC	NC	NC	NC
1428654_at	1200016B10Rik	RIKEN cDNA 1200016B10 gene	66875	Mm.290905	NM_025819//NP_080095	0.17	0.353	1.23	2.52	0.46746	0.23081	-0.122	0.054	-0.66	0.28	0.77611	0.90024	NC	NC	NC	NC
1452859_at	1200016B10Rik	RIKEN cDNA 1200016B10 gene	66875	Mm.290905	NM_025819//NP_080095	0.318	0.387	2.27	2.72	0.14384	0.18442	-0.069	-0.144	-0.37	-0.75	0.88594	0.69192	NC	NC	NC	NC
1427932_s_at	1200016E24Rik	RIKEN cDNA 1200016E24 gene	319202	Mm.332931//Mm.458253//Mm.459011	XM_001472371//XM_001475766//XP_001472421//XP_001475816	-0.242	0.515	-1.52	3.18	0.35181	0.10706	1.088	1.289	4.77	5.42	0.01046	0.00151	NC	NC	Up TM WT	Up TM KO
1435137_s_at	1200016E24Rik	RIKEN cDNA 1200016E24 gene	319202	Mm.332931//Mm.458253//Mm.459011	XM_001472371//XM_001475766//XP_001472421//XP_001475816	-0.225	0.494	-1.75	3.77	0.27409	0.05273	0.678	1.462	3.45	7.13	0.0541	0.00021	NC	NC	NC	Up TM KO
1452418_at	1200016E24Rik	RIKEN cDNA 1200016E24 gene	319202	Mm.332931//Mm.458253//Mm.459011	XM_001472371//XM_001475766//XP_001472421//XP_001475816	0.466	0.045	2.28	0.22	0.14252	0.96086	0.665	2.047	2.18	6.44	0.23224	0.00043	NC	NC	NC	Up TM KO
1453238_s_at	1200016E24Rik	RIKEN cDNA 1200016E24 gene	319202	Mm.332931//Mm.458253//Mm.459011	XM_001472371//XM_001475766//XP_001472421//XP_001475816	0.012	0.334	0.12	3.35	0.95904	0.08687	0.503	1.136	2.47	5.34	0.17149	0.00166	NC	NC	NC	Up TM KO
1428106_at	1300001I01Rik	RIKEN cDNA 1300001I01 gene	74148	Mm.214574	NM_001081158//NP_001074627	-0.36	0.495	-3.02	4.09	0.05025	0.03559	-0.33	-0.018	-3.08	-0.16	0.08476	0.94328	NC	NC	NC	NC
1430137_at	1300002E11Rik	RIKEN cDNA 1300002E11 gene	100043489	Mm.326535	XM_001480812//XM_001480816//XP_001480862//XP_001480866	0.072	-0.02	0.62	-0.17	0.7492	0.96984	0.496	-0.031	3.34	-0.2	0.06194	0.93087	NC	NC	NC	NC
1453234_at	1300002K09Rik	RIKEN cDNA 1300002K09 gene	74152	Mm.63645	NM_028788//NP_083064	0.598	0.148	3.31	0.8	0.03282	0.80291	-0.272	1.395	-1.27	6.25	0.52691	0.00053	Up TM WT	NC	NC	Up TM KO
1429690_at	1300003B13Rik	RIKEN cDNA 1300003B13 gene	74149	Mm.30767	NM_198003//NP_932120	-0.463	0.056	-4.4	0.52	0.00688	0.89058	-0.901	0.319	-6.29	2.13	0.00186	0.16812	NC	NC	Dn Tm WT	NC
1444448_at	1300007F04Rik	RIKEN cDNA 1300007F04 gene	67477	Mm.432526	NM_026185//NP_080461	0.027	-0.091	0.24	-0.78	0.91417	0.81154	0.231	-0.018	1.84	-0.14	0.32389	0.95425	NC	NC	NC	NC
1445506_at	1300007F04Rik	RIKEN cDNA 1300007F04 gene	67477	Mm.432526	NM_026185//NP_080461	-0.11	0.223	-0.85	1.71	0.64165	0.48069	-0.255	0.122	-2.67	1.23	0.13713	0.47153	NC	NC	NC	NC
1453474_at	1300007F04Rik	RIKEN cDNA 1300007F04 gene	67477	Mm.432526	NM_026185//NP_080461	0.953	-0.286	3.82	-1.13	0.0156	0.69399	0.208	-4.24	1.16	-22.61	0.5709	0	Up TM WT	NC	NC	Dn TM KO
1424904_at	1300010F03Rik	RIKEN cDNA 1300010F03 gene	219189	Mm.159651	XM_001002205//XM_915363//XP_001002205//XP_920456	-0.12	0.224	-0.67	1.22	0.7297	0.6599	-0.493	-0.128	-1.95	-0.48	0.29249	0.8121	NC	NC	NC	NC
1431800_at	1300010F03Rik	RIKEN cDNA 1300010F03 gene	219189	Mm.159651	XM_001002205//XM_915363//XP_001002205//XP_920456	-0.091	0.182	-0.66	1.31	0.73	0.62529	0.023	0.059	0.17	0.41	0.95013	0.84406	NC	NC	NC	NC
1455376_at	1300010F03Rik	RIKEN cDNA 1300010F03 gene	219189	Mm.159651	XM_001002205//XM_915363//XP_001002205//XP_920456	-0.376	-0.168	-3.61	-1.59	0.02121	0.52677	-0.001	-1.029	-0.01	-8.05	0.99638	8e-05	NC	NC	NC	Dn TM KO
1424159_at	1300010M03Rik	RIKEN cDNA 1300010M03 gene	67998	Mm.33881	NM_026501//NM_028933//NP_080777//NP_083209	-1.225	-0.899	-7.44	-5.37	0.00016	0.00784	-0.128	-2.86	-1	-21.32	0.63856	0	Dn Tm WT	Dn TM KO	NC	Dn TM KO
1431926_a_at	1300010M03Rik	RIKEN cDNA 1300010M03 gene	67998	Mm.33881	NM_026501//NM_028933//NP_080777//NP_083209	-0.482	-0.248	-5.17	-2.61	0.00239	0.20729	-0.074	-0.901	-0.78	-9.16	0.72843	3e-05	NC	NC	NC	Dn TM KO
1447884_x_at	1300010M03Rik	RIKEN cDNA 1300010M03 gene	67998	Mm.33881	NM_026501//NM_028933//NP_080777//NP_083209	0.058	-0.167	0.65	-1.85	0.73635	0.42909	0.021	-0.07	0.26	-0.82	0.92104	0.65761	NC	NC	NC	NC
1423425_at	1300012G16Rik	RIKEN cDNA 1300012G16 gene	71772	Mm.100065	NM_023625//NP_076114	-0.425	-0.068	-3.93	-0.62	0.01337	0.86253	-0.017	-1.9	-0.1	-11.03	0.97102	1e-05	NC	NC	NC	Dn TM KO
1423426_at	1300012G16Rik	RIKEN cDNA 1300012G16 gene	71772	Mm.100065	NM_023625//NP_076114	-0.423	-0.003	-3.22	-0.02	0.03767	0.99622	0.164	-0.35	1.26	-2.57	0.53166	0.09175	NC	NC	NC	NC
1428851_at	1300014I06Rik	RIKEN cDNA 1300014I06 gene	66895	Mm.28943	NM_025831//NP_080107	-0.304	0.192	-2.73	1.7	0.07639	0.48385	-0.17	0.315	-0.84	1.49	0.70709	0.36362	NC	NC	NC	NC
1431247_at	1300014J16Rik	RIKEN cDNA 1300014J16 gene	74160	Mm.352123	NA	0.056	-0.041	0.62	-0.44	0.75142	0.91096	0.053	0.039	0.57	0.4	0.80897	0.85249	NC	NC	NC	NC
1430377_at	1300015D01Rik	RIKEN cDNA 1300015D01 gene	74161	Mm.208098	NA	-0.332	-0.158	-1.19	-0.55	0.4883	0.88138	0.188	-1.561	0.72	-5.73	0.75146	0.00101	NC	NC	NC	Dn TM KO
1424722_at	1300017J02Rik	RIKEN cDNA 1300017J02 gene	71775	Mm.18802	NM_027918//NP_082194	-0.18	-0.041	-2.06	-0.46	0.18827	0.90635	-0.538	-0.516	-3.35	-3.08	0.06151	0.04332	NC	NC	NC	NC
1423681_at	1300018I05Rik	RIKEN cDNA 1300018I05 gene	74157	Mm.469958	NM_028791//NP_083067	-0.656	0.272	-5.41	2.21	0.00173	0.31439	-0.319	-0.087	-3.15	-0.82	0.07881	0.65582	Dn Tm WT	NC	NC	NC
1443388_at	1300018I05Rik	RIKEN cDNA 1300018I05 gene	74157	Mm.469958	NM_028791//NP_083067	-0.119	-0.266	-0.78	-1.72	0.67501	0.47399	0.047	0.01	0.37	0.08	0.88713	0.97389	NC	NC	NC	NC
1451082_at	1300018I05Rik	RIKEN cDNA 1300018I05 gene	74157	Mm.469958	NM_028791//NP_083067	-0.278	0.301	-2.13	2.26	0.17236	0.29832	-0.137	0.345	-1.51	3.63	0.43885	0.01885	NC	NC	NC	NC
1426828_at	1300018I17Rik	RIKEN cDNA 1300018I17 gene	72325	Mm.276193	XM_902711//XM_925142//XP_907804//XP_930235	-0.142	0.216	-1.12	1.68	0.5171	0.4915	-0.087	-0.43	-0.57	-2.7	0.81035	0.0764	NC	NC	NC	NC
1430437_a_at	1300018I17Rik	RIKEN cDNA 1300018I17 gene	72325	Mm.276193	XM_902711//XM_925142//XP_907804//XP_930235	-0.177	0.142	-1.63	1.29	0.31397	0.63426	-0.052	-0.275	-0.46	-2.33	0.85426	0.12969	NC	NC	NC	NC
1439390_at	1300018I17Rik	RIKEN cDNA 1300018I17 gene	72325	Mm.276193	XM_902711//XM_925142//XP_907804//XP_930235	-0.162	-0.006	-1.75	-0.06	0.27294	0.98839	-0.039	0.091	-0.49	1.11	0.84249	0.52297	NC	NC	NC	NC
1428894_at	1300018J18Rik	RIKEN cDNA 1300018J18 gene	223776	Mm.44763//Mm.358861	NM_027905//NP_082181	-0.488	0.336	-4.09	2.77	0.01061	0.17373	-0.382	-1.286	-2.42	-7.82	0.18089	0.0001	NC	NC	NC	Dn TM KO
1442992_at	130004C03	hypothetical LOC403343	403343	NA	NA	0.467	0.096	1.35	0.27	0.41837	0.94861	0.315	-0.482	1.53	-2.25	0.42893	0.14406	NC	NC	NC	NC
1425774_at	1500001A10Rik	RIKEN cDNA 1500001A10 gene	68955	Mm.146779	NM_026886//NP_081162	1.029	0.489	5.25	2.45	0.00215	0.24722	0.432	0.445	2.46	2.43	0.17355	0.11228	Up TM WT	NC	NC	NC
1435062_at	1500001A10Rik	RIKEN cDNA 1500001A10 gene	68955	Mm.146779	NM_026886//NP_081162	0.294	0.338	1.49	1.69	0.36269	0.48775	0.177	0.078	0.95	0.4	0.65755	0.85097	NC	NC	NC	NC
1438523_x_at	1500001A10Rik	RIKEN cDNA 1500001A10 gene	68955	Mm.146779	NM_026886//NP_081162	-0.09	-0.121	-0.9	-1.19	0.61852	0.66956	0.025	0	0.25	0	0.9225	0.99973	NC	NC	NC	NC
1428684_at	1500001M20Rik	RIKEN cDNA 1500001M20 gene	68971	Mm.24937	NM_026894//NP_081170	-0.688	0.031	-5.29	0.23	0.00204	0.95662	0.126	-0.199	1	-1.52	0.63453	0.35204	Dn Tm WT	NC	NC	NC
1430842_at	1500002F19Rik	RIKEN cDNA 1500002F19 gene	76683	Mm.394279	XM_923988//XP_929081	0.036	-0.02	0.4	-0.22	0.84919	0.96076	-0.002	0.082	-0.02	0.64	0.99493	0.74268	NC	NC	NC	NC
1453850_at	1500002I01Rik	RIKEN cDNA 1500002I01 gene	68978	NA	NA	-0.15	0.041	-1.41	0.37	0.39444	0.92657	0.19	-0.204	1.88	-1.93	0.31456	0.21908	NC	NC	NC	NC
1433383_at	1500002K03Rik	RIKEN cDNA 1500002K03 gene	76682	NA	NA	-0.034	-0.09	-0.33	-0.86	0.87684	0.7848	-0.231	0.008	-2.35	0.08	0.19515	0.97496	NC	NC	NC	NC
1454586_at	1500002K03Rik	RIKEN cDNA 1500002K03 gene	76682	NA	NA	0.217	-0.259	1.65	-1.93	0.30818	0.40328	-0.107	0.091	-1	0.82	0.63502	0.65731	NC	NC	NC	NC
1441383_at	1500002O10Rik	RIKEN cDNA 1500002O10 gene	68986	Mm.437697	NA	-0.096	-0.072	-0.76	-0.55	0.68677	0.8818	-0.284	-0.041	-2.02	-0.28	0.27269	0.8987	NC	NC	NC	NC
1460435_at	1500002O20Rik	RIKEN cDNA 1500002O20 gene	71997	Mm.150977	NM_028047//NP_082323	0.203	0.252	2.07	2.53	0.18537	0.22815	-0.047	0.051	-0.42	0.44	0.86743	0.834	NC	NC	NC	NC
1420809_a_at	1500003O03Rik	RIKEN cDNA 1500003O03 gene	56398	Mm.214765	NM_019769//NP_062743	-0.402	-0.067	-2.33	-0.38	0.13219	0.92432	-0.282	-0.71	-2.08	-5.03	0.25761	0.00252	NC	NC	NC	Dn TM KO
1420810_at	1500003O03Rik	RIKEN cDNA 1500003O03 gene	56398	Mm.214765	NM_019769//NP_062743	-0.611	-0.036	-4.65	-0.27	0.00479	0.94963	-0.328	-0.994	-2.3	-6.69	0.20488	0.00033	Dn Tm WT	NC	NC	Dn TM KO
1450007_at	1500003O03Rik	RIKEN cDNA 1500003O03 gene	56398	Mm.214765	NM_019769//NP_062743	-0.345	-0.219	-1.77	-1.11	0.26633	0.70191	-0.309	-0.822	-1.67	-4.25	0.38029	0.0075	NC	NC	NC	Dn TM KO
1416559_at	1500003O22Rik	RIKEN cDNA 1500003O22 gene	101867	Mm.231400	NM_025897//NP_080173	1	0.759	6.62	4.95	0.0004	0.01287	0.088	1.191	0.52	6.76	0.8292	0.0003	Up TM WT	Up TM KO	NC	Up TM KO
1429729_at	1500004A13Rik	RIKEN cDNA 1500004A13 gene	319830	Mm.126870//Mm.411696//Mm.466834	NA	0.16	-0.032	1.51	-0.29	0.35557	0.94407	0.12	-0.354	1.26	-3.56	0.53148	0.02105	NC	NC	NC	NC
1436176_at	1500004A13Rik	RIKEN cDNA 1500004A13 gene	319830	Mm.126870//Mm.411696//Mm.466834	NA	-0.237	-0.133	-2.53	-1.4	0.10114	0.59224	0.162	-0.379	1.44	-3.24	0.46121	0.03407	NC	NC	NC	NC
1456899_at	1500004F05Rik	RIKEN cDNA 1500004F05 gene	69765	Mm.458858	XM_987419//XM_988852//XM_989438//XP_992513//XP_993946//XP_994532	-0.211	-0.066	-1.91	-0.59	0.22549	0.87027	0.022	-0.26	0.15	-1.7	0.95642	0.28761	NC	NC	NC	NC
1418474_at	1500005A01Rik	RIKEN cDNA 1500005A01 gene	85308	Mm.40667	NM_033146//NP_149158	-0.871	-0.35	-4.08	-1.61	0.01088	0.51991	-0.107	-1.163	-0.55	-5.77	0.81699	0.00097	Dn Tm WT	NC	NC	Dn TM KO
1432663_at	1500005C15Rik	RIKEN cDNA 1500005C15 gene	72019	NA	NA	-0.119	-0.126	-1.05	-1.09	0.54719	0.70703	0.063	-0.081	0.55	-0.68	0.82008	0.72367	NC	NC	NC	NC
1454321_at	1500005C15Rik	RIKEN cDNA 1500005C15 gene	72019	NA	NA	-0.019	-0.06	-0.16	-0.49	0.94305	0.89963	0.316	-0.299	3.19	-2.9	0.07444	0.0569	NC	NC	NC	NC
1428303_at	1500005I02Rik	RIKEN cDNA 1500005I02 gene	72014	Mm.38347	NM_028055//NP_082331	-0.049	0.039	-0.5	0.39	0.80487	0.9222	-0.052	0.056	-0.5	0.52	0.83577	0.79728	NC	NC	NC	NC
1437890_at	1500005I02Rik	RIKEN cDNA 1500005I02 gene	72014	Mm.38347	NM_028055//NP_082331	-0.121	0.053	-1.36	0.59	0.41496	0.87107	-0.052	0.176	-0.45	1.44	0.85822	0.38275	NC	NC	NC	NC
1429764_at	1500005K14Rik	RIKEN cDNA 1500005K14 gene	76566	Mm.34131	XM_893392//XM_983541//XP_898485//XP_988635	-0.196	-0.036	-1.92	-0.35	0.22279	0.9321	-0.235	0.044	-2.11	0.38	0.25091	0.86069	NC	NC	NC	NC
1429765_at	1500005K14Rik	RIKEN cDNA 1500005K14 gene	76566	Mm.34131	XM_893392//XM_983541//XP_898485//XP_988635	-0.186	-0.085	-1.89	-0.85	0.23261	0.78866	0.247	-0.192	1.93	-1.44	0.2985	0.3831	NC	NC	NC	NC
1456603_at	1500005K14Rik	RIKEN cDNA 1500005K14 gene	76566	Mm.34131	XM_893392//XM_983541//XP_898485//XP_988635	0.071	0.062	0.59	0.5	0.76557	0.89631	-0.042	0.106	-0.34	0.82	0.89629	0.65738	NC	NC	NC	NC
1452827_at	1500009C09Rik	RIKEN cDNA 1500009C09 gene	76505	Mm.23023	XM_901682//XM_901684//XM_921067//XM_921073//XP_906775//XP_906777//XP_926160//XP_926166	0.205	-0.057	2.06	-0.57	0.18812	0.87641	0.199	-0.066	2.02	-0.64	0.27415	0.74122	NC	NC	NC	NC
1442649_at	1500009L16Rik	RIKEN cDNA 1500009L16 gene	69784	Mm.271188	XM_899407//XM_922288//XP_904500//XP_927381	-0.15	0.066	-1.38	0.6	0.40526	0.86859	0.01	0.165	0.1	1.52	0.97184	0.35149	NC	NC	NC	NC
1452840_at	1500009L16Rik	RIKEN cDNA 1500009L16 gene	69784	Mm.271188	XM_899407//XM_922288//XP_904500//XP_927381	-0.077	0.004	-0.86	0.05	0.6352	0.9914	-0.09	-0.051	-0.98	-0.54	0.64502	0.78933	NC	NC	NC	NC
1423655_a_at	1500010J02Rik	RIKEN cDNA 1500010J02 gene	68964	Mm.285785	NM_001013256//NM_026889//NP_001013274//NP_081165	-0.751	-0.038	-5.14	-0.26	0.00248	0.95158	-0.251	-0.014	-2.33	-0.13	0.19932	0.95772	Dn Tm WT	NC	NC	NC
1423656_x_at	1500010J02Rik	RIKEN cDNA 1500010J02 gene	68964	Mm.285785	NM_001013256//NM_026889//NP_001013274//NP_081165	-0.687	0.011	-4.69	0.08	0.00453	0.98568	-0.256	0.063	-2.61	0.61	0.14759	0.75494	Dn Tm WT	NC	NC	NC
1437713_x_at	1500010J02Rik	RIKEN cDNA 1500010J02 gene	68964	Mm.285785	NM_001013256//NM_026889//NP_001013274//NP_081165	-0.006	-0.075	-0.07	-0.76	0.9775	0.81775	-0.132	-0.098	-1.5	-1.07	0.44047	0.54368	NC	NC	NC	NC
1428370_at	1500011B03Rik	RIKEN cDNA 1500011B03 gene	66236	Mm.458078	XM_001478355//XM_001478612//XP_001478405//XP_001478662	0.275	-0.083	2.08	-0.61	0.18403	0.86329	0.248	0.326	1.91	2.41	0.30296	0.11465	NC	NC	NC	NC
1441268_at	1500011B03Rik	RIKEN cDNA 1500011B03 gene	66236	Mm.458078	XM_001478355//XM_001478612//XP_001478405//XP_001478662	0.024	-0.14	0.17	-0.99	0.93934	0.74038	-0.064	-0.009	-0.55	-0.08	0.81933	0.97467	NC	NC	NC	NC
1456857_at	1500011B03Rik	RIKEN cDNA 1500011B03 gene	66236	Mm.458078	XM_001478355//XM_001478612//XP_001478405//XP_001478662	-0.374	-0.211	-2.94	-1.63	0.05687	0.51047	-0.349	-0.058	-3.17	-0.5	0.07703	0.80387	NC	NC	NC	NC
1424192_at	1500011H22Rik	RIKEN cDNA 1500011H22 gene	68948	Mm.455868	NM_026883//NP_081159	1.11	0.245	7.65	1.66	0.00013	0.50062	0.04	1.102	0.29	7.66	0.91343	0.00012	Up TM WT	NC	NC	Up TM KO
1435565_at	1500011H22Rik	RIKEN cDNA 1500011H22 gene	68948	Mm.455868	NM_026883//NP_081159	-0.707	-0.085	-7.54	-0.89	0.00015	0.77656	-0.568	-0.349	-5.26	-3.09	0.00585	0.04234	Dn Tm WT	NC	NC	NC
1438678_at	1500011K16Rik	RIKEN cDNA 1500011K16 gene	67885	Mm.27359	XR_035441//XR_035448//XR_035457	0.036	0.087	0.23	0.55	0.91655	0.88235	0.174	1.056	1.36	7.87	0.49411	0.0001	NC	NC	NC	Up TM KO
1437996_s_at	1500012D20Rik	RIKEN cDNA 1500012D20 gene	78327	Mm.381479	NA	0.026	-0.002	0.29	-0.02	0.89477	0.99694	-0.017	0.059	-0.17	0.54	0.95087	0.78933	NC	NC	NC	NC
1455471_at	1500012D20Rik	RIKEN cDNA 1500012D20 gene	78327	Mm.381479	NA	-0.012	-0.061	-0.15	-0.74	0.94615	0.82246	0.012	0.089	0.14	1.02	0.95975	0.56442	NC	NC	NC	NC
1455010_at	1500012F01Rik	RIKEN cDNA 1500012F01 gene	68949	Mm.391959	NM_001081005//NP_001074474	0.838	0.503	3.92	2.32	0.01348	0.2839	1.87	1.322	7.23	4.9	0.00074	0.00302	Up TM WT	NC	Up TM WT	Up TM KO
1429162_at	1500015A07Rik	RIKEN cDNA 1500015A07 gene	68982	Mm.441992	NA	0.011	0.203	0.11	1.92	0.96315	0.40702	-0.137	0.54	-0.57	2.17	0.80876	0.15983	NC	NC	NC	NC
1423261_at	1500015O10Rik	RIKEN cDNA 1500015O10 gene	78896	Mm.50109	NM_024283//NP_077245	-0.107	-0.029	-1.2	-0.32	0.48416	0.93818	-0.173	0.184	-1.66	1.69	0.38343	0.28896	NC	NC	NC	NC
1440780_x_at	1500015O10Rik	RIKEN cDNA 1500015O10 gene	78896	Mm.50109	NM_024283//NP_077245	0.131	-0.102	1.27	-0.98	0.45293	0.74529	-0.086	-0.069	-1.01	-0.77	0.63433	0.67845	NC	NC	NC	NC
1460049_s_at	1500015O10Rik	RIKEN cDNA 1500015O10 gene	78896	Mm.50109	NM_024283//NP_077245	0.028	-0.062	0.3	-0.67	0.88691	0.84501	-0.036	0.015	-0.38	0.16	0.88183	0.94513	NC	NC	NC	NC
1439232_at	1500016L03Rik	RIKEN cDNA 1500016L03 gene	78365	Mm.260345	NA	-0.024	0.033	-0.28	0.37	0.89734	0.92712	0.192	-0.092	1.81	-0.83	0.33394	0.65329	NC	NC	NC	NC
1438641_x_at	1500016O10Rik	RIKEN cDNA 1500016O10 gene	68952	Mm.440393	XM_001480258//XM_924242//XP_001480308//XP_929335	-0.075	-0.041	-0.58	-0.31	0.76882	0.94084	-0.223	-0.027	-2.42	-0.28	0.18149	0.89817	NC	NC	NC	NC
1452806_at	1500016O10Rik	RIKEN cDNA 1500016O10 gene	68952	Mm.440393	XM_001480258//XM_924242//XP_001480308//XP_929335	0.104	-0.1	1.12	-1.05	0.51966	0.72056	-0.086	0.167	-0.91	1.68	0.67718	0.29305	NC	NC	NC	NC
1452807_s_at	1500016O10Rik	RIKEN cDNA 1500016O10 gene	68952	Mm.440393	XM_001480258//XM_924242//XP_001480308//XP_929335	0.16	-0.007	1.19	-0.05	0.48778	0.99036	-0.114	-0.024	-1.11	-0.22	0.59288	0.92324	NC	NC	NC	NC
1454209_at	1500016O10Rik	RIKEN cDNA 1500016O10 gene	68952	Mm.440393	XM_001480258//XM_924242//XP_001480308//XP_929335	-0.383	-0.03	-3.3	-0.25	0.03368	0.95246	-0.055	-0.122	-0.5	-1.07	0.83758	0.54217	NC	NC	NC	NC
1416894_at	1500019G21Rik	RIKEN cDNA 1500019G21 gene	66245	Mm.6803	NM_024172//NP_077134	-0.072	0.117	-0.83	1.33	0.65284	0.61813	-0.07	0.519	-0.84	5.97	0.70729	0.00076	NC	NC	NC	NC
1424871_s_at	1500031H01Rik	RIKEN cDNA 1500031H01 gene	207740	Mm.268895	XM_622593//XM_974374//XP_622593//XP_979468	0.721	0.493	4.39	2.95	0.00703	0.1418	0.01	0.25	0.09	2.17	0.97477	0.16056	Up TM WT	NC	NC	NC
1417840_at	1500031L02Rik	RIKEN cDNA 1500031L02 gene	66994	Mm.22990	NM_025892//NP_080168	-1.139	-0.275	-7.74	-1.84	0.00012	0.43436	-0.485	-0.516	-3.08	-3.14	0.08534	0.03963	Dn Tm WT	NC	NC	NC
1424628_a_at	1500032D16Rik	RIKEN cDNA 1500032D16 gene	78330	Mm.28349	NM_001083891//NM_030087//NP_001077360//NP_084363	-0.256	-0.484	-2.01	-3.75	0.19894	0.05459	-0.294	-0.976	-2.88	-9.17	0.10805	3e-05	NC	NC	NC	Dn TM KO
1452584_at	1500032L24Rik	RIKEN cDNA 1500032L24 gene	69029	Mm.260042	NM_026914//NP_081190	-0.081	-0.178	-0.7	-1.53	0.71134	0.54736	0.27	0.341	2.47	2.99	0.17259	0.04972	NC	NC	NC	NC
1433292_at	1500032O14Rik	RIKEN cDNA 1500032O14 gene	69027	Mm.158231	NA	0.02	-0.007	0.21	-0.07	0.92666	0.9874	0.078	-0.011	0.68	-0.09	0.7666	0.96869	NC	NC	NC	NC
1433293_at	1500032O14Rik	RIKEN cDNA 1500032O14 gene	69027	Mm.158231	NA	-0.055	-0.031	-0.4	-0.22	0.84968	0.95934	0.023	-0.33	0.21	-2.89	0.9362	0.0576	NC	NC	NC	NC
1447537_at	1500032P08Rik	RIKEN cDNA 1500032P08 gene	69025	Mm.396124	NA	-0.068	-0.364	-0.47	-2.51	0.81496	0.23257	0.025	-0.404	0.16	-2.5	0.95266	0.10115	NC	NC	NC	NC
1417474_at	1500035H01Rik	RIKEN cDNA 1500035H01 gene	76568	Mm.278597	NM_023831//NP_076320	0.116	-0.06	1.37	-0.7	0.41266	0.83671	0.22	0.598	2.29	5.98	0.20803	0.00075	NC	NC	NC	Up TM KO
1430070_at	1500035N22Rik	RIKEN cDNA 1500035N22 gene	70258	Mm.373821	NA	-0.103	-0.103	-1.01	-1	0.56606	0.73738	-0.064	0.094	-0.73	1.02	0.74882	0.56351	NC	NC	NC	NC
1418732_s_at	1500041N16Rik	RIKEN cDNA 1500041N16 gene	67836	Mm.334680	NM_026399//NP_080675	0.019	0.007	0.16	0.06	0.94227	0.98883	-0.234	0.379	-1.55	2.4	0.42412	0.11666	NC	NC	NC	NC
1433288_at	1520401O13Rik	RIKEN cDNA 1520401O13 gene	77661	Mm.424975//Mm.440269	XM_988809//XP_993903	0.15	0.099	1.26	0.82	0.45671	0.79888	0	1.135	0	8.27	0.99868	7e-05	NC	NC	NC	Up TM KO
1454543_at	1520401O13Rik	RIKEN cDNA 1520401O13 gene	77661	Mm.424975//Mm.440269	XM_988809//XP_993903	-0.186	-0.153	-1.41	-1.15	0.39401	0.68803	-0.008	-0.181	-0.06	-1.41	0.98252	0.39424	NC	NC	NC	NC
1430613_at	1520402A15Rik	RIKEN cDNA 1520402A15 gene	68075	Mm.388915	XM_204182//XM_905074//XP_204182//XP_910167	-0.032	-0.252	-0.3	-2.33	0.88873	0.28002	0.054	0.029	0.65	0.33	0.77904	0.88048	NC	NC	NC	NC
1428041_at	1600002H07Rik	RIKEN cDNA 1600002H07 gene	72016	Mm.23881	NM_028056//NP_082332	0.149	0.028	1.43	0.26	0.38789	0.95078	-0.078	-0.041	-0.68	-0.34	0.76804	0.87485	NC	NC	NC	NC
1428832_at	1600002H07Rik	RIKEN cDNA 1600002H07 gene	72016	Mm.23881	NM_028056//NP_082332	0.471	0.161	1.42	0.48	0.38896	0.90157	-0.744	-3.449	-2.34	-10.36	0.19842	1e-05	NC	NC	NC	Dn TM KO
1429091_at	1600002K03Rik	RIKEN cDNA 1600002K03 gene	69770	Mm.302754	NM_027207//NP_081483	0.459	0.025	3.9	0.21	0.01398	0.96242	0.429	0.159	4.04	1.44	0.0256	0.38331	NC	NC	NC	NC
1453585_at	1600010M07Rik	RIKEN cDNA 1600010M07 gene	69781	Mm.440728	NA	-0.065	-0.511	-0.57	-4.41	0.77233	0.0243	-0.131	-0.137	-1.18	-1.17	0.56433	0.49479	NC	NC	NC	NC
1419660_at	1600012F09Rik	RIKEN cDNA 1600012F09 gene	67008	Mm.252918	NM_025904//NP_080180	0.708	0.283	4.5	1.77	0.00597	0.4583	0.347	0.662	2.51	4.59	0.16389	0.00462	Up TM WT	NC	NC	Up TM KO
1419661_at	1600012F09Rik	RIKEN cDNA 1600012F09 gene	67008	Mm.252918	NM_025904//NP_080180	0.146	0.267	0.99	1.77	0.57811	0.45764	-0.192	-0.15	-1.72	-1.29	0.36202	0.44521	NC	NC	NC	NC
1449557_at	1600012F09Rik	RIKEN cDNA 1600012F09 gene	67008	Mm.252918	NM_025904//NP_080180	0.327	0.161	2.74	1.33	0.07571	0.61909	0.267	0.37	2.15	2.86	0.23993	0.0601	NC	NC	NC	NC
1428217_at	1600012H06Rik	RIKEN cDNA 1600012H06 gene	67912	Mm.390949	NM_001083880//NM_001083881//NM_001083882//NM_026451//NP_001077349//NP_001077350//NP_001077351//NP_080727	-0.35	0.211	-3.22	1.91	0.03764	0.40927	0.041	0.23	0.43	2.28	0.86556	0.13867	NC	NC	NC	NC
1428218_a_at	1600012H06Rik	RIKEN cDNA 1600012H06 gene	67912	Mm.390949	NM_001083880//NM_001083881//NM_001083882//NM_026451//NP_001077349//NP_001077350//NP_001077351//NP_080727	-0.154	0.144	-1.25	1.15	0.46183	0.68735	0.27	0.626	2.18	4.84	0.23243	0.00324	NC	NC	NC	Up TM KO
1453075_at	1600012P17Rik	RIKEN cDNA 1600012P17 gene	72025	Mm.23138	NA	-0.195	-0.134	-1.54	-1.04	0.34444	0.72291	0.097	-0.084	0.71	-0.59	0.75591	0.76539	NC	NC	NC	NC
1424444_a_at	1600014C10Rik	RIKEN cDNA 1600014C10 gene	72244	Mm.187554	NM_001085385//NM_028166//NP_001078854//NP_082442	-1.09	0.08	-6.03	0.44	0.0008	0.91143	-0.17	-1.684	-1.48	-14.03	0.44858	0	Dn Tm WT	NC	NC	Dn TM KO
1434715_at	1600014C10Rik	RIKEN cDNA 1600014C10 gene	72244	Mm.187554	NM_001085385//NM_028166//NP_001078854//NP_082442	-1.297	-0.092	-8.61	-0.6	5e-05	0.86666	-0.412	-0.953	-2.86	-6.35	0.11036	0.00048	Dn Tm WT	NC	NC	Dn TM KO
1436289_x_at	1600014C10Rik	RIKEN cDNA 1600014C10 gene	72244	Mm.187554	NM_001085385//NM_028166//NP_001078854//NP_082442	-0.234	0.137	-3.06	1.77	0.04787	0.45895	-0.061	-0.072	-0.63	-0.71	0.78648	0.7084	NC	NC	NC	NC
1455641_at	1600014C10Rik	RIKEN cDNA 1600014C10 gene	72244	Mm.187554	NM_001085385//NM_028166//NP_001078854//NP_082442	0.04	-0.045	0.37	-0.4	0.86144	0.9196	0.108	0.071	1.03	0.65	0.62239	0.73945	NC	NC	NC	NC
1453963_at	1600014C23Rik	RIKEN cDNA 1600014C23 gene	72240	NA	XM_001476543//XP_001476593	0.111	-0.104	1.21	-1.12	0.47623	0.69727	0.049	0.016	0.46	0.15	0.85233	0.95062	NC	NC	NC	NC
1429793_at	1600014K23Rik	RIKEN cDNA 1600014K23 gene	71996	Mm.20201//Mm.352239	XM_135938//XM_900638//XM_909382//XM_921301//XP_135938//XP_905731//XP_914475//XP_926394	-0.031	-0.212	-0.21	-1.46	0.92363	0.57342	-0.021	-0.188	-0.21	-1.73	0.93895	0.27613	NC	NC	NC	NC
1449327_at	1600015I10Rik	RIKEN cDNA 1600015I10 gene	69761	Mm.333053	NM_001081273//NP_001074742	-0.144	-0.051	-0.99	-0.35	0.57653	0.933	-0.008	-0.02	-0.09	-0.22	0.97412	0.92362	NC	NC	NC	NC
1430017_at	1600016N20Rik	RIKEN cDNA 1600016N20 gene	72000	Mm.334314	NM_028050//NP_082326	-0.095	0.1	-0.79	0.82	0.66995	0.79828	-0.138	0.121	-1.35	1.13	0.49766	0.51442	NC	NC	NC	NC
1436424_at	1600020E01Rik	RIKEN cDNA 1600020E01 gene	72012	Mm.349174	XM_489143//XM_899048//XM_899055//XP_489143//XP_904141//XP_904148	0.838	0.143	3.77	0.63	0.01673	0.85686	0.573	0.081	4.99	0.68	0.00796	0.72472	Up TM WT	NC	NC	NC
1439014_at	1600021P15Rik	RIKEN cDNA 1600021P15 gene	239796	Mm.155887	NM_177718//NP_808386	-0.087	0.711	-0.5	4.01	0.80443	0.03933	-0.154	-0.169	-1.1	-1.16	0.59689	0.50179	NC	Up TM KO	NC	NC
1444210_at	1600021P15Rik	RIKEN cDNA 1600021P15 gene	239796	Mm.155887	NM_177718//NP_808386	0.002	0.085	0.02	0.73	0.99208	0.82624	-0.024	-0.034	-0.2	-0.27	0.94219	0.90273	NC	NC	NC	NC
1431723_at	1600022D10Rik	RIKEN cDNA 1600022D10 gene	73252	Mm.158974	NA	-0.114	-0.12	-0.97	-1.01	0.58355	0.73567	-0.125	0.02	-1.23	0.19	0.54455	0.93424	NC	NC	NC	NC
1457647_x_at	1600023N17Rik	RIKEN cDNA 1600023N17 gene	69788	Mm.381492	XM_001477104//XM_001477325//XP_001477154//XP_001477375	-0.087	-0.174	-0.77	-1.52	0.67837	0.55164	-0.067	-0.039	-0.78	-0.43	0.73033	0.83597	NC	NC	NC	NC
1444548_at	1600025M17Rik	RIKEN cDNA 1600025M17 gene	72030	Mm.426148	XM_983040//XM_991902//XP_988134//XP_996996	0.038	-0.079	0.4	-0.81	0.85017	0.80178	-0.13	0.124	-1.18	1.08	0.56208	0.5359	NC	NC	NC	NC
1428366_at	1600027N09Rik	RIKEN cDNA 1600027N09 gene	73247	Mm.426558	NM_028479//NP_082755	0.113	0.358	1.03	3.2	0.55835	0.105	0.195	0.354	1.88	3.28	0.31187	0.03204	NC	NC	NC	NC
1436418_at	1600027N09Rik	RIKEN cDNA 1600027N09 gene	73247	Mm.426558	NM_028479//NP_082755	-0.017	0.049	-0.18	0.53	0.93555	0.88781	0.067	-0.011	0.82	-0.12	0.71193	0.95779	NC	NC	NC	NC
1423933_a_at	1600029D21Rik	RIKEN cDNA 1600029D21 gene	76509	Mm.29959	NM_029639//NP_083915	-0.688	-0.653	-3.16	-2.96	0.04098	0.14099	-0.37	0.064	-1.69	0.28	0.37307	0.89963	Dn Tm WT	NC	NC	NC
1423934_at	1600029D21Rik	RIKEN cDNA 1600029D21 gene	76509	Mm.29959	NM_029639//NP_083915	-0.061	-0.272	-0.38	-1.68	0.85607	0.49022	0.072	-0.172	0.55	-1.27	0.81864	0.45366	NC	NC	NC	NC
1454254_s_at	1600029D21Rik	RIKEN cDNA 1600029D21 gene	76509	Mm.29959	NM_029639//NP_083915	0.105	-0.067	0.99	-0.62	0.57815	0.86193	0.185	0.068	1.65	0.58	0.3878	0.76999	NC	NC	NC	NC
1430852_at	1600029I14Rik	RIKEN cDNA 1600029I14 gene	69797	Mm.307159	NA	-0.252	0.237	-2.33	2.14	0.13362	0.33382	-0.025	-0.39	-0.2	-2.99	0.94054	0.04957	NC	NC	NC	NC
1454055_at	1600029O15Rik	RIKEN cDNA 1600029O15 gene	442832	NA	NA	0.061	0.017	0.67	0.19	0.72551	0.96718	0.451	0.215	3.57	1.63	0.04672	0.31165	NC	NC	NC	NC
1432513_a_at	1700001C02Rik	RIKEN cDNA 1700001C02 gene	75434	Mm.332291	NM_029285//NP_083561	-0.18	0.015	-1.99	0.16	0.20509	0.97102	0.081	-0.181	0.82	-1.75	0.71541	0.2716	NC	NC	NC	NC
1432525_at	1700001C02Rik	RIKEN cDNA 1700001C02 gene	75434	Mm.332291	NM_029285//NP_083561	-0.282	0.113	-3.07	1.21	0.04684	0.6637	0.055	-0.096	0.41	-0.69	0.8713	0.71885	NC	NC	NC	NC
1452602_a_at	1700001C19Rik	RIKEN cDNA 1700001C19 gene	75462	Mm.46129	NM_029296//NP_083572	0.009	-0.359	0.06	-2.57	0.97812	0.21693	-0.562	-0.634	-3.95	-4.27	0.02874	0.00724	NC	NC	NC	Dn TM KO
1460425_at	1700001C19Rik	RIKEN cDNA 1700001C19 gene	75462	Mm.46129	NM_029296//NP_083572	-0.193	-0.259	-1.13	-1.49	0.51185	0.56061	-0.956	-1.108	-5.51	-6.11	0.00439	0.00063	NC	NC	Dn Tm WT	Dn TM KO
1429323_at	1700001E04Rik	RIKEN cDNA 1700001E04 gene	75438	Mm.360540	NM_029288//NP_083564//XM_001005440//XP_001005440	0.119	-0.103	1.49	-1.27	0.3639	0.64338	0.028	-0.034	0.37	-0.43	0.88698	0.83567	NC	NC	NC	NC
1417906_at	1700001F09Rik	RIKEN cDNA 1700001F09 gene	71826	Mm.335855	NM_027940//NP_082216	-0.212	-0.014	-2.38	-0.16	0.12492	0.97218	-0.046	-0.029	-0.53	-0.32	0.82588	0.88531	NC	NC	NC	NC
1438544_at	1700001G11Rik	RIKEN cDNA 1700001G11 gene	69303	Mm.352258	NA	-0.031	0.081	-0.22	0.58	0.91972	0.87281	0.006	-0.019	0.04	-0.14	0.98896	0.95259	NC	NC	NC	NC
1449562_at	1700001G17Rik	RIKEN cDNA 1700001G17 gene	67503	Mm.87069	XR_035294//XR_035301	-0.06	-0.065	-0.6	-0.64	0.7605	0.85485	-0.19	0.131	-1.44	0.95	0.46259	0.59803	NC	NC	NC	NC
1459025_at	1700001J04Rik	RIKEN cDNA 1700001J04 gene	78126	Mm.50225//Mm.462667	NA	-0.044	-0.089	-0.38	-0.76	0.85648	0.81858	-0.057	-0.056	-0.55	-0.52	0.82004	0.79651	NC	NC	NC	NC
1460618_x_at	1700001J11Rik	RIKEN cDNA 1700001J11 gene	72224	Mm.235535	XR_001606//XR_001635	-0.04	0.056	-0.36	0.5	0.86292	0.89733	0.054	0.131	0.61	1.41	0.79633	0.39163	NC	NC	NC	NC
1422722_at	1700001K19Rik	RIKEN cDNA 1700001K19 gene	66323	Mm.273316	XM_286464//XM_914575//XP_286464//XP_919668	-0.102	-0.071	-0.77	-0.53	0.6783	0.88872	0.088	-0.023	0.66	-0.17	0.77442	0.94234	NC	NC	NC	NC
1429795_at	1700001L05Rik	RIKEN cDNA 1700001L05 gene	69291	Mm.66794	NM_001033147//NP_001028319	-0.207	-0.004	-2.06	-0.04	0.18813	0.99172	0.453	-0.056	2.9	-0.34	0.10471	0.87477	NC	NC	NC	NC
1453643_at	1700001L19Rik	RIKEN cDNA 1700001L19 gene	69315	Mm.272795	XM_127414//XM_906587//XP_127414//XP_911680	-0.112	0.187	-0.86	1.41	0.63847	0.58814	-0.068	0.069	-0.69	0.66	0.76406	0.73103	NC	NC	NC	NC
1424795_a_at	1700001O22Rik	RIKEN cDNA 1700001O22 gene	73598	Mm.34166	NM_198000//NP_932117	0.114	-0.119	0.86	-0.88	0.63896	0.77778	-0.179	-0.246	-1.61	-2.12	0.40246	0.17122	NC	NC	NC	NC
1430091_at	1700001P01Rik	RIKEN cDNA 1700001P01 gene	72215	Mm.269049	NM_028156//NP_082432	0.179	-0.245	1.5	-2.02	0.36102	0.3743	0.205	-0.102	2.33	-1.11	0.19918	0.52337	NC	NC	NC	NC
1447799_x_at	1700001P01Rik	RIKEN cDNA 1700001P01 gene	72215	Mm.269049	NM_028156//NP_082432	-0.054	-0.173	-0.49	-1.53	0.80986	0.54611	0.045	-0.241	0.39	-2.03	0.87842	0.19203	NC	NC	NC	NC
1430266_at	1700003D09Rik	RIKEN cDNA 1700003D09 gene	69338	Mm.416846	NA	-0.03	-0.054	-0.31	-0.54	0.88319	0.88338	0.185	0.025	2.35	0.31	0.19597	0.88932	NC	NC	NC	NC
1428601_at	1700003E16Rik	RIKEN cDNA 1700003E16 gene	71837	Mm.17621	XM_001478332//XM_001478343//XM_001479780//XM_001479786//XM_887968//XM_897806//XP_001478382//XP_001478393//XP_001479830//XP_001479836//XP_893061//XP_902899	0.053	-0.259	0.36	-1.73	0.86333	0.4714	0.185	0.041	1.01	0.22	0.63328	0.92405	NC	NC	NC	NC
1440176_x_at	1700003F12Rik	RIKEN cDNA 1700003F12 gene	75480	Mm.440434	NM_029305//NP_083581	0.026	0.037	0.31	0.43	0.88493	0.91285	-0.062	0.172	-0.68	1.8	0.76945	0.25465	NC	NC	NC	NC
1452863_at	1700003F12Rik	RIKEN cDNA 1700003F12 gene	75480	Mm.440434	NM_029305//NP_083581	-0.133	-0.117	-0.94	-0.82	0.59861	0.79929	-0.011	-0.157	-0.1	-1.41	0.97141	0.39178	NC	NC	NC	NC
1429482_at	1700003H04Rik	RIKEN cDNA 1700003H04 gene	384775	Mm.46144	XR_033323//XR_034486	-0.083	-0.238	-0.85	-2.42	0.64034	0.2543	-0.074	-0.125	-0.78	-1.25	0.72958	0.45995	NC	NC	NC	NC
1432354_at	1700003H04Rik	RIKEN cDNA 1700003H04 gene	384775	Mm.46144	XR_033323//XR_034486	0.116	-0.129	0.85	-0.93	0.64339	0.76288	0.252	0	1.83	0	0.32768	0.9995	NC	NC	NC	NC
1430276_at	1700003I16Rik	RIKEN cDNA 1700003I16 gene	76699	Mm.396145	NA	-0.13	0.16	-1.43	1.72	0.38691	0.47399	-0.221	0.062	-2.5	0.67	0.16613	0.72818	NC	NC	NC	NC
1429851_at	1700003M02Rik	RIKEN cDNA 1700003M02 gene	69329	Mm.27659//Mm.389548	NM_027041//NP_081317	0.053	0.078	0.58	0.84	0.76705	0.79157	-0.076	-0.058	-0.86	-0.63	0.69797	0.74866	NC	NC	NC	NC
1431103_at	1700003P14Rik	RIKEN cDNA 1700003P14 gene	75890	Mm.141235	NA	-0.047	0.086	-0.48	0.88	0.81162	0.77897	0.094	-0.057	0.81	-0.47	0.71823	0.81932	NC	NC	NC	NC
1431967_at	1700006A11Rik	RIKEN cDNA 1700006A11 gene	71824	Mm.331353	XM_131185//XM_913910//XP_131185//XP_919003	0.126	0.093	1.28	0.93	0.44749	0.76307	0.047	0.006	0.53	0.07	0.82522	0.97687	NC	NC	NC	NC
1430121_at	1700006E09Rik	RIKEN cDNA 1700006E09 gene	75437	Mm.108632	XM_126493//XM_905691//XP_126493//XP_910784	-0.087	-0.021	-0.81	-0.19	0.66027	0.96695	-0.107	0	-0.94	0	0.66405	0.99986	NC	NC	NC	NC
1457663_at	1700006F04Rik	RIKEN cDNA 1700006F04 gene	75432	Mm.443277	NA	0.005	-0.018	0.05	-0.2	0.98156	0.96546	0.168	-0.021	2.05	-0.25	0.26735	0.91113	NC	NC	NC	NC
1430182_a_at	1700006J14Rik	RIKEN cDNA 1700006J14 gene	321010	Mm.391448	NM_177313//NP_796287	-0.081	-0.004	-0.77	-0.04	0.679	0.99313	-0.142	0.094	-1.82	1.15	0.33004	0.5059	NC	NC	NC	NC
1431867_a_at	1700007B13Rik	RIKEN cDNA 1700007B13 gene	71830	Mm.84631	XM_133805//XM_913577//XP_133805//XP_918670	-0.447	0.137	-2.66	0.8	0.08477	0.80373	-0.289	0.153	-1.24	0.63	0.53818	0.74704	NC	NC	NC	NC
1454033_at	1700007B13Rik	RIKEN cDNA 1700007B13 gene	71830	Mm.84631	XM_133805//XM_913577//XP_133805//XP_918670	-0.52	0.235	-2.35	1.04	0.12996	0.72245	-0.792	0.486	-2.81	1.65	0.11761	0.30404	NC	NC	NC	NC
1429542_at	1700007B14Rik	RIKEN cDNA 1700007B14 gene	71831	Mm.443238	XM_486134//XM_899560//XM_905862//XM_919557//XP_486134//XP_904653//XP_910955//XP_924650	-0.141	0.178	-1.6	1.98	0.32262	0.38573	0.077	-0.089	0.83	-0.92	0.70842	0.61018	NC	NC	NC	NC
1459081_at	1700007B14Rik	RIKEN cDNA 1700007B14 gene	71831	Mm.443238	XM_486134//XM_899560//XM_905862//XM_919557//XP_486134//XP_904653//XP_910955//XP_924650	-0.087	0.117	-0.8	1.06	0.66762	0.71813	0.104	-0.149	0.78	-1.06	0.72917	0.54468	NC	NC	NC	NC
1430199_at	1700007E05Rik	RIKEN cDNA 1700007E05 gene	114672	Mm.206718	XR_001634//XR_002317	0.122	-0.075	1.24	-0.75	0.46586	0.82121	-0.262	0.201	-2.42	1.78	0.18091	0.25998	NC	NC	NC	NC
1435412_at	1700007E06Rik	RIKEN cDNA 1700007E06 gene	75459	Mm.45462	XM_619346//XM_908448//XP_619346//XP_913541	-0.095	-0.031	-0.64	-0.21	0.74169	0.96292	0.025	-0.071	0.21	-0.58	0.93654	0.77006	NC	NC	NC	NC
1431984_at	1700007F19Rik	RIKEN cDNA 1700007F19 gene	67850	Mm.416968	NA	0.141	-0.295	1.24	-2.53	0.46723	0.2268	-0.117	-0.018	-1.01	-0.15	0.63154	0.94885	NC	NC	NC	NC
1453432_at	1700007G11Rik	RIKEN cDNA 1700007G11 gene	75784	Mm.443240	NM_001024614//NP_001019785	-0.078	0.055	-0.75	0.52	0.68968	0.89115	-0.145	0.214	-1.84	2.6	0.32421	0.088	NC	NC	NC	NC
1429746_at	1700007I06Rik	RIKEN cDNA 1700007I06 gene	69306	Mm.288704	NM_027031//NP_081307	-0.155	-0.017	-1.27	-0.14	0.45278	0.9756	0.017	-0.119	0.14	-0.94	0.95862	0.60447	NC	NC	NC	NC
1430227_at	1700007I08Rik	RIKEN cDNA 1700007I08 gene	70362	NA	XM_895064//XM_906612//XP_900157//XP_911705	0.041	-0.381	0.4	-3.68	0.84633	0.05919	0.104	-0.251	1.03	-2.4	0.62222	0.11739	NC	NC	NC	NC
1431612_at	1700007J10Rik	RIKEN cDNA 1700007J10 gene	69320	Mm.443242	NA	0.012	0.004	0.13	0.04	0.95322	0.99172	-0.131	0.112	-1.02	0.84	0.62608	0.64775	NC	NC	NC	NC
1438944_at	1700007J24Rik	RIKEN cDNA 1700007J24 gene	75492	Mm.444287	NA	-0.036	-0.03	-0.32	-0.26	0.88043	0.95158	-0.036	0.031	-0.34	0.28	0.89669	0.89871	NC	NC	NC	NC
1430169_at	1700007K09Rik	RIKEN cDNA 1700007K09 gene	69318	Mm.233840	NM_027037//NP_081313	-0.177	-0.185	-1.79	-1.84	0.262	0.43398	-0.061	-0.131	-0.69	-1.41	0.76398	0.39333	NC	NC	NC	NC
1428705_at	1700007K13Rik	RIKEN cDNA 1700007K13 gene	69327	Mm.46470	NM_027040//NP_081316	-0.322	-0.008	-2.73	-0.07	0.07667	0.98708	0.332	-0.29	3.64	-3.04	0.04275	0.04582	NC	NC	NC	NC
1435403_at	1700007L15Rik	RIKEN cDNA 1700007L15 gene	108716	Mm.432342	NA	0.13	0.413	0.85	2.65	0.64281	0.20008	0.783	0.973	5.1	6.07	0.00705	0.00067	NC	NC	Up TM WT	Up TM KO
1429872_at	1700007N14Rik	RIKEN cDNA 1700007N14 gene	74215	Mm.72752	XM_001003265//XM_914932//XP_001003265//XP_920025	-0.013	-0.205	-0.1	-1.53	0.96689	0.5456	-0.133	0.082	-1.46	0.87	0.45421	0.63453	NC	NC	NC	NC
1429989_at	1700008A04Rik	RIKEN cDNA 1700008A04 gene	69351	Mm.65488	XM_126070//XM_906095//XP_126070//XP_911188	-0.039	0.103	-0.37	0.97	0.85901	0.74936	-0.116	-0.033	-1.29	-0.36	0.52035	0.87018	NC	NC	NC	NC
1441822_at	1700008F19Rik	RIKEN cDNA 1700008F19 gene	75631	Mm.413809	NA	0.271	0.081	1.86	0.55	0.24098	0.88279	-0.243	0.077	-1.74	0.53	0.35459	0.79277	NC	NC	NC	NC
1439003_s_at	1700008F21Rik	RIKEN cDNA 1700008F21 gene	75453	Mm.286964	NM_029292//NP_083568	0.197	-0.17	2.06	-1.75	0.18678	0.46565	0.085	-0.082	1.07	-0.98	0.60946	0.58624	NC	NC	NC	NC
1449879_at	1700008F21Rik	RIKEN cDNA 1700008F21 gene	75453	Mm.286964	NM_029292//NP_083568	0.111	-0.092	1.12	-0.91	0.51594	0.76743	0.041	-0.013	0.53	-0.16	0.82509	0.94448	NC	NC	NC	NC
1431788_at	1700008G05Rik	RIKEN cDNA 1700008G05 gene	75497	Mm.47052	NM_029310//NP_083586	-0.068	-0.011	-0.58	-0.09	0.77007	0.98325	-0.018	0.339	-0.18	3.38	0.9447	0.02749	NC	NC	NC	NC
1432652_at	1700008H02Rik	RIKEN cDNA 1700008H02 gene	66325	NA	NA	0.001	-0.068	0.01	-0.63	0.99575	0.85787	-0.144	0.286	-1.23	2.34	0.54314	0.12677	NC	NC	NC	NC
1432653_at	1700008H02Rik	RIKEN cDNA 1700008H02 gene	66325	NA	NA	0.047	-0.072	0.46	-0.69	0.82049	0.83954	-0.067	-0.048	-0.69	-0.47	0.76517	0.81795	NC	NC	NC	NC
1447007_at	1700008I05Rik	RIKEN cDNA 1700008I05 gene	71841	Mm.371643	NM_027952//NP_082228	-0.022	0.005	-0.2	0.04	0.92845	0.99197	-0.059	0.113	-0.54	0.99	0.82223	0.58125	NC	NC	NC	NC
1453339_at	1700008I05Rik	RIKEN cDNA 1700008I05 gene	71841	Mm.371643	NM_027952//NP_082228	-0.106	0.019	-1.02	0.18	0.56063	0.9686	-0.03	-0.132	-0.25	-1.03	0.92478	0.55919	NC	NC	NC	NC
1428732_at	1700008J07Rik	RIKEN cDNA 1700008J07 gene	629159	Mm.256720//Mm.456019	XM_001002915//XP_001002915	-0.551	0.192	-3.51	1.2	0.02472	0.66558	0.25	0.27	1.29	1.34	0.52046	0.42333	NC	NC	NC	NC
1439978_at	1700008J07Rik	RIKEN cDNA 1700008J07 gene	629159	Mm.256720//Mm.456019	XM_001002915//XP_001002915	-0.178	0.203	-1.36	1.53	0.41349	0.54538	-0.079	0.008	-0.79	0.07	0.72653	0.97534	NC	NC	NC	NC
1441221_at	1700008J07Rik	RIKEN cDNA 1700008J07 gene	629159	Mm.256720//Mm.456019	XM_001002915//XP_001002915	0.086	-0.135	0.88	-1.35	0.62954	0.6106	-0.137	-0.021	-1.52	-0.22	0.43363	0.9216	NC	NC	NC	NC
1434368_at	1700008K24Rik	RIKEN cDNA 1700008K24 gene	69311	Mm.46140	XM_001479501//XM_001481104//XP_001479551//XP_001481154	-0.043	0.068	-0.23	0.36	0.91734	0.93068	0.173	-0.215	1.62	-1.93	0.40016	0.21825	NC	NC	NC	NC
1433160_at	1700008N17Rik	RIKEN cDNA 1700008N17 gene	75449	NA	NA	0.054	-0.142	0.47	-1.22	0.81612	0.66074	0.041	-0.059	0.36	-0.5	0.89007	0.80661	NC	NC	NC	NC
1433161_at	1700008N17Rik	RIKEN cDNA 1700008N17 gene	75449	NA	NA	0.285	-0.187	2.12	-1.37	0.17431	0.60567	0.259	0.055	1.54	0.31	0.42534	0.8863	NC	NC	NC	NC
1454009_at	1700008O03Rik	RIKEN cDNA 1700008O03 gene	69349	Mm.358922	XM_133454//XM_917139//XP_133454//XP_922232	0.061	-0.083	0.54	-0.73	0.78467	0.82876	0.157	-0.22	1.44	-1.94	0.46157	0.21576	NC	NC	NC	NC
1458662_at	1700008O03Rik	RIKEN cDNA 1700008O03 gene	69349	Mm.358922	XM_133454//XM_917139//XP_133454//XP_922232	0.063	-0.231	0.6	-2.18	0.75694	0.32351	0.262	-0.236	2.34	-2.01	0.19849	0.19615	NC	NC	NC	NC
1430284_at	1700008P02Rik	RIKEN cDNA 1700008P02 gene	69347	Mm.45822	XM_977944//XM_992512//XP_983038//XP_997606	-0.038	-0.027	-0.33	-0.23	0.87657	0.95739	-0.002	-0.195	-0.01	-1.02	0.99603	0.56381	NC	NC	NC	NC
1449284_at	1700008P20Rik	RIKEN cDNA 1700008P20 gene	69301	Mm.144202	NR_003638//XR_035153//XR_035155	-0.017	-0.07	-0.13	-0.52	0.95525	0.89166	-0.243	-0.136	-2.03	-1.08	0.27236	0.53602	NC	NC	NC	NC
1432505_at	1700009J07Rik	RIKEN cDNA 1700009J07 gene	75188	Mm.348012	XR_035304//XR_035305	-0.093	-0.074	-0.82	-0.64	0.65743	0.85655	0.083	-0.093	0.7	-0.75	0.75885	0.69034	NC	NC	NC	NC
1429747_at	1700009N14Rik	RIKEN cDNA 1700009N14 gene	75471	Mm.23522	NM_001081095//NP_001074564	0.075	-0.23	0.78	-2.33	0.67752	0.28058	-0.006	0.132	-0.06	1.39	0.98295	0.4016	NC	NC	NC	NC
1429181_at	1700009P17Rik	RIKEN cDNA 1700009P17 gene	75472	Mm.32760	NM_001081275//NP_001074744	-0.031	-0.23	-0.25	-1.79	0.90931	0.4503	-0.25	0.697	-1.59	4.23	0.41003	0.0077	NC	NC	NC	Up TM KO
1452804_at	1700010A17Rik	RIKEN cDNA 1700010A17 gene	75495	Mm.276332	NM_029309//NP_083585	0.133	-0.028	1.26	-0.26	0.45693	0.95199	0.06	-0.153	0.53	-1.29	0.82732	0.44308	NC	NC	NC	NC
1429827_at	1700010B08Rik	RIKEN cDNA 1700010B08 gene	75485	Mm.308031	XM_001479037//XM_001481222//XP_001479087//XP_001481272	-0.117	0.086	-0.99	0.72	0.57431	0.83111	0.01	-0.05	0.09	-0.42	0.97612	0.84309	NC	NC	NC	NC
1440159_at	1700010B09Rik	RIKEN cDNA 1700010B09 gene	69341	Mm.395378	NA	-0.006	-0.272	-0.05	-2.34	0.98187	0.27739	-0.071	-0.118	-0.61	-0.96	0.79585	0.59237	NC	NC	NC	NC
1431526_at	1700010B13Rik	RIKEN cDNA 1700010B13 gene	75491	Mm.280685	NA	-0.012	-0.152	-0.11	-1.38	0.96389	0.60074	-0.031	0.079	-0.29	0.73	0.91095	0.70168	NC	NC	NC	NC
1443523_at	1700010C24Rik	RIKEN cDNA 1700010C24 gene	70363	Mm.126450//Mm.156906	NM_027401//NP_081677	-0.218	0.008	-1.75	0.07	0.27232	0.9874	-0.056	-0.116	-0.52	-1.03	0.8292	0.55826	NC	NC	NC	NC
1460477_at	1700010C24Rik	RIKEN cDNA 1700010C24 gene	70363	Mm.126450//Mm.156906	NM_027401//NP_081677	-0.06	0.094	-0.67	1.04	0.72551	0.72444	-0.049	-0.112	-0.54	-1.17	0.82272	0.49432	NC	NC	NC	NC
1429636_at	1700010D01Rik	RIKEN cDNA 1700010D01 gene	76386	Mm.443249	NM_029590//NP_083866	-0.004	0.001	-0.04	0.01	0.98553	0.99847	0.191	0.064	1.49	0.48	0.44296	0.81324	NC	NC	NC	NC
1443839_at	1700010H22Rik	RIKEN cDNA 1700010H22 gene	75500	Mm.79012	NM_029312//NP_083588	0.002	-0.102	0.02	-0.84	0.99291	0.79418	0.238	-0.163	2.21	-1.45	0.22679	0.37635	NC	NC	NC	NC
1443840_x_at	1700010H22Rik	RIKEN cDNA 1700010H22 gene	75500	Mm.79012	NM_029312//NP_083588	-0.121	0.014	-1.07	0.12	0.53759	0.97793	0.103	-0.061	0.95	-0.54	0.65934	0.78763	NC	NC	NC	NC
1454238_a_at	1700010H22Rik	RIKEN cDNA 1700010H22 gene	75500	Mm.79012	NM_029312//NP_083588	0.071	-0.174	0.6	-1.44	0.7591	0.5782	0.177	-0.086	1.73	-0.8	0.35999	0.66592	NC	NC	NC	NC
1419624_a_at	1700010I14Rik	RIKEN cDNA 1700010I14 gene	66931	Mm.67591	NM_025851//NP_080127	-0.036	-0.065	-0.33	-0.59	0.8763	0.86936	-0.096	0.182	-1.23	2.23	0.54411	0.14702	NC	NC	NC	NC
1436863_at	1700010I14Rik	RIKEN cDNA 1700010I14 gene	66931	Mm.67591	NM_025851//NP_080127	-0.036	0.102	-0.43	1.21	0.83279	0.6637	0.068	0.112	0.62	0.98	0.79025	0.58482	NC	NC	NC	NC
1449541_x_at	1700010I14Rik	RIKEN cDNA 1700010I14 gene	66931	Mm.67591	NM_025851//NP_080127	0.04	-0.129	0.4	-1.27	0.84983	0.64365	-0.094	0.282	-0.97	2.79	0.64767	0.0664	NC	NC	NC	NC
1431783_at	1700010L04Rik	RIKEN cDNA 1700010L04 gene	69333	Mm.443250	NA	-0.014	-0.013	-0.1	-0.09	0.96675	0.98299	-0.126	-0.101	-1.09	-0.83	0.60135	0.65267	NC	NC	NC	NC
1429465_at	1700010M22Rik	RIKEN cDNA 1700010M22 gene	66328	Mm.45377//Mm.464235	NM_025490//NP_079766	0.113	-0.148	1.04	-1.35	0.55271	0.61349	-0.016	-0.001	-0.14	-0.01	0.95823	0.9973	NC	NC	NC	NC
1430315_at	1700010N08Rik	RIKEN cDNA 1700010N08 gene	545951	Mm.212736	XM_001481158//XM_001481159//XP_001481208//XP_001481209	-0.103	0.018	-1.17	0.2	0.4944	0.96476	-0.078	-0.051	-0.78	-0.49	0.72882	0.81058	NC	NC	NC	NC
1420435_at	1700011A15Rik	RIKEN cDNA 1700011A15 gene	66322	Mm.158111	NM_025487//NP_079763	0.125	-0.148	1.23	-1.44	0.46874	0.57823	0.044	0.602	0.33	4.36	0.89824	0.00642	NC	NC	NC	Up TM KO
1442926_at	1700011B04Rik	RIKEN cDNA 1700011B04 gene	75644	Mm.32214	NA	-0.09	-0.03	-0.75	-0.25	0.68811	0.9532	0.061	-0.042	0.66	-0.43	0.77829	0.83699	NC	NC	NC	NC
1429858_at	1700011E24Rik	RIKEN cDNA 1700011E24 gene	75467	Mm.50108	XM_001481211//XM_128789//XM_917213//XP_001481261//XP_128789//XP_922306	0.057	0.046	0.53	0.42	0.79093	0.91487	0.01	-0.041	0.11	-0.43	0.96844	0.83706	NC	NC	NC	NC
1430892_at	1700011F03Rik	RIKEN cDNA 1700011F03 gene	74221	Mm.273326	NM_028825//NP_083101	-0.151	-0.201	-1.72	-2.25	0.28168	0.30214	-0.02	-0.157	-0.19	-1.48	0.94271	0.36815	NC	NC	NC	NC
1432458_at	1700011F14Rik	RIKEN cDNA 1700011F14 gene	75645	Mm.159542	NM_029372//NP_083648	-0.06	-0.005	-0.55	-0.05	0.78247	0.9914	0.117	-0.202	1.43	-2.38	0.465	0.12036	NC	NC	NC	NC
1419294_at	1700011H14Rik	RIKEN cDNA 1700011H14 gene	67082	Mm.87439	NM_025956//NP_080232	0.072	-0.09	0.6	-0.74	0.75703	0.82491	0.222	-0.207	1.76	-1.58	0.34813	0.33041	NC	NC	NC	NC
1429807_at	1700011H22Rik	RIKEN cDNA 1700011H22 gene	69314	Mm.55891	XM_131510//XM_914392//XP_131510//XP_919485	-0.03	-0.149	-0.28	-1.37	0.89738	0.6032	-0.079	-0.005	-0.94	-0.06	0.66131	0.97966	NC	NC	NC	NC
1429644_at	1700011I03Rik	RIKEN cDNA 1700011I03 gene	75444	Mm.57415	XM_001001192//XM_980728//XP_001001192//XP_985822	0.067	-0.166	0.65	-1.59	0.73581	0.52568	-0.023	0.077	-0.23	0.76	0.92982	0.68795	NC	NC	NC	NC
1438059_at	1700011I03Rik	RIKEN cDNA 1700011I03 gene	75444	Mm.57415	XM_001001192//XM_980728//XP_001001192//XP_985822	-0.017	-0.163	-0.17	-1.67	0.9386	0.49517	-0.322	-0.039	-2.97	-0.34	0.09745	0.87508	NC	NC	NC	NC
1445793_at	1700011I03Rik	RIKEN cDNA 1700011I03 gene	75444	Mm.57415	XM_001001192//XM_980728//XP_001001192//XP_985822	0.003	-0.119	0.03	-1.17	0.98853	0.68024	0.043	-0.258	0.35	-2	0.8924	0.19969	NC	NC	NC	NC
1439162_at	1700011J10Rik	RIKEN cDNA 1700011J10 gene	67686	Mm.389285	NM_183265//NP_899088	-0.008	-0.055	-0.08	-0.56	0.97195	0.87926	-0.031	0.018	-0.3	0.17	0.9091	0.94192	NC	NC	NC	NC
1457943_at	1700011J10Rik	RIKEN cDNA 1700011J10 gene	67686	Mm.389285	NM_183265//NP_899088	-0.02	-0.184	-0.15	-1.4	0.94528	0.5916	-0.032	-0.053	-0.35	-0.56	0.89306	0.78089	NC	NC	NC	NC
1453346_at	1700011L22Rik	RIKEN cDNA 1700011L22 gene	67687	Mm.178707	XM_134463//XM_906366//XP_134463//XP_911459	0.058	-0.083	0.53	-0.75	0.78804	0.8195	-0.055	0.022	-0.48	0.18	0.84591	0.93771	NC	NC	NC	NC
1436683_at	1700011M02Rik	RIKEN cDNA 1700011M02 gene	75443	Mm.46161	XM_001001147//XM_001474336//XP_001001147//XP_001474386	-0.137	0.041	-1.04	0.31	0.55133	0.9421	-0.004	-0.036	-0.03	-0.31	0.99125	0.88961	NC	NC	NC	NC
1429142_at	1700012A03Rik	RIKEN cDNA 1700012A03 gene	76382	Mm.23510	NM_029587//NP_083863	-0.126	-0.025	-1.31	-0.26	0.43824	0.95148	-0.029	-0.017	-0.34	-0.19	0.89552	0.93354	NC	NC	NC	NC
1429324_at	1700012A16Rik	RIKEN cDNA 1700012A16 gene	71836	Mm.49460	NM_001033162//NP_001028334	-0.006	-0.03	-0.08	-0.39	0.97182	0.9222	-0.105	0.085	-0.88	0.68	0.68725	0.72357	NC	NC	NC	NC
1428703_at	1700012B07Rik	RIKEN cDNA 1700012B07 gene	69324	Mm.31700	XM_895288//XM_914636//XP_900381//XP_919729	0.126	-0.11	1.08	-0.93	0.53534	0.76149	0.073	-0.139	0.95	-1.73	0.65904	0.27783	NC	NC	NC	NC
1428984_a_at	1700012B09Rik	RIKEN cDNA 1700012B09 gene	69325	Mm.440453	NM_029306//NP_083582	-0.127	-0.024	-1.16	-0.22	0.50116	0.95987	-0.078	0.014	-0.83	0.14	0.70842	0.95222	NC	NC	NC	NC
1431818_at	1700012B15Rik	RIKEN cDNA 1700012B15 gene	74173	Mm.471636	XR_035176//XR_035415	-0.031	0.382	-0.18	2.16	0.93621	0.32882	-0.075	0.754	-0.49	4.72	0.84148	0.00384	NC	NC	NC	Up TM KO
1453294_at	1700012B15Rik	RIKEN cDNA 1700012B15 gene	74173	Mm.471636	XR_035176//XR_035415	-0.107	0.32	-0.64	1.87	0.74305	0.42456	0.471	0.705	3.78	5.42	0.03583	0.00151	NC	NC	NC	Up TM KO
1440453_at	1700012C15Rik	RIKEN cDNA 1700012C15 gene	76390	Mm.267142	XM_111107//XM_910878//XP_111107//XP_915971	-0.002	-0.028	-0.02	-0.23	0.99235	0.95717	0.18	-0.303	1.87	-2.99	0.31739	0.04917	NC	NC	NC	NC
1459813_at	1700012D01Rik	RIKEN cDNA 1700012D01 gene	72243	Mm.251075	NA	-1.692	0.087	-6.77	0.34	0.00034	0.93347	-0.282	0.106	-0.87	0.32	0.69034	0.88552	Dn Tm WT	NC	NC	NC
1438880_at	1700012D14Rik	RIKEN cDNA 1700012D14 gene	75479	Mm.381620//Mm.460324	NA	0.257	0.228	1.05	0.91	0.55027	0.7682	0.294	-0.051	1.97	-0.33	0.28622	0.88022	NC	NC	NC	NC
1444213_at	1700012D14Rik	RIKEN cDNA 1700012D14 gene	75479	Mm.381620//Mm.460324	NA	0.193	0.083	1.63	0.69	0.3139	0.83991	0.022	0.041	0.23	0.42	0.93005	0.84128	NC	NC	NC	NC
1453454_at	1700012E03Rik	RIKEN cDNA 1700012E03 gene	76567	Mm.396169	NA	-0.055	-0.038	-0.46	-0.31	0.82268	0.94172	0.101	-0.175	1.06	-1.76	0.60985	0.26803	NC	NC	NC	NC
1437150_at	1700012H17Rik	RIKEN cDNA 1700012H17 gene	242297	Mm.331470//Mm.458843	NM_173426//NP_775602	-0.11	0.205	-0.82	1.5	0.65706	0.55691	-0.151	-0.053	-1.37	-0.47	0.48839	0.82051	NC	NC	NC	NC
1440359_at	1700012H17Rik	RIKEN cDNA 1700012H17 gene	242297	Mm.331470//Mm.458843	NM_173426//NP_775602	-0.09	0.027	-0.68	0.2	0.7214	0.96412	0.059	0.088	0.64	0.92	0.78381	0.61139	NC	NC	NC	NC
1458178_at	1700012H17Rik	RIKEN cDNA 1700012H17 gene	242297	Mm.331470//Mm.458843	NM_173426//NP_775602	0.166	-0.209	1.29	-1.6	0.44561	0.52261	0.119	-0.231	1.19	-2.22	0.55724	0.14915	NC	NC	NC	NC
1453460_at	1700012I11Rik	RIKEN cDNA 1700012I11 gene	69334	Mm.63770	XM_001474730//XP_001474780	-0.152	-0.078	-1.32	-0.67	0.43272	0.8464	0.092	-0.171	0.82	-1.47	0.71296	0.37078	NC	NC	NC	NC
1419187_at	1700012L04Rik	RIKEN cDNA 1700012L04 gene	76383	Mm.440761	NM_029588//NP_083864	0.037	-0.247	0.3	-1.98	0.88866	0.38725	0.017	-0.061	0.16	-0.54	0.95333	0.78747	NC	NC	NC	NC
1436496_at	1700012O15Rik	RIKEN cDNA 1700012O15 gene	75488	Mm.395491	XM_001480924//XM_001480925//XP_001480974//XP_001480975	-0.221	0.183	-2.11	1.72	0.17551	0.47644	-0.302	0.002	-2.34	0.01	0.19842	0.99566	NC	NC	NC	NC
1443845_x_at	1700012P22Rik	RIKEN cDNA 1700012P22 gene	69364	Mm.158267	XM_131817//XM_904254//XP_131817//XP_909347	0.176	-0.125	1.64	-1.15	0.30895	0.68685	-0.054	-0.008	-0.53	-0.07	0.82434	0.97576	NC	NC	NC	NC
1453333_at	1700012P22Rik	RIKEN cDNA 1700012P22 gene	69364	Mm.158267	XM_131817//XM_904254//XP_131817//XP_909347	0.009	0.028	0.11	0.34	0.96197	0.93427	0.015	0.061	0.17	0.63	0.95098	0.749	NC	NC	NC	NC
1437792_at	1700013D24Rik	RIKEN cDNA 1700013D24 gene	76921	Mm.425335	XM_001003169//XM_989548//XP_001003169//XP_994642	0.021	-0.229	0.18	-1.9	0.93778	0.41462	0.213	-0.205	1.85	-1.71	0.32162	0.28314	NC	NC	NC	NC
1428962_at	1700013F07Rik	RIKEN cDNA 1700013F07 gene	75504	Mm.271255	XM_131080//XM_910312//XP_131080//XP_915405	-0.034	-0.076	-0.41	-0.9	0.84367	0.77333	0.297	-0.098	2.94	-0.93	0.10107	0.6073	NC	NC	NC	NC
1445763_at	1700013F07Rik	RIKEN cDNA 1700013F07 gene	75504	Mm.271255	XM_131080//XM_910312//XP_131080//XP_915405	-0.292	-0.023	-3	-0.23	0.0523	0.95766	-0.08	-0.009	-0.68	-0.07	0.76835	0.97553	NC	NC	NC	NC
1438378_at	1700013G23Rik	RIKEN cDNA 1700013G23 gene	69378	Mm.383770	NA	-0.17	0.186	-2.09	2.25	0.18097	0.30167	-0.198	0.112	-1.55	0.84	0.42395	0.64973	NC	NC	NC	NC
1453167_at	1700013G24Rik	RIKEN cDNA 1700013G24 gene	69380	Mm.272519	NM_027063//NP_081339	0.05	-0.013	0.53	-0.13	0.78843	0.9762	-0.043	-0.264	-0.46	-2.65	0.85484	0.08202	NC	NC	NC	NC
1453331_at	1700013H16Rik	RIKEN cDNA 1700013H16 gene	75514	Mm.116929	XM_135430//XM_914306//XP_135430//XP_919399	0.042	0.016	0.35	0.13	0.86627	0.97578	0.008	0.041	0.11	0.49	0.97086	0.81054	NC	NC	NC	NC
1422840_at	1700013N18Rik	RIKEN cDNA 1700013N18 gene	73318	Mm.441500	NR_003639//XR_035129//XR_035130	0.022	0.042	0.25	0.46	0.9096	0.90583	0.027	-0.049	0.3	-0.52	0.90845	0.79776	NC	NC	NC	NC
1432475_at	1700014B07Rik	RIKEN cDNA 1700014B07 gene	72248	Mm.471251	XM_888419//XP_893512	-0.057	0.068	-0.39	0.46	0.85141	0.90615	-0.032	0.111	-0.32	1.07	0.90263	0.54418	NC	NC	NC	NC
1454199_at	1700014N06Rik	RIKEN cDNA 1700014N06 gene	69389	Mm.302721	XM_486774//XM_906752//XP_486774//XP_911845	-0.029	-0.07	-0.27	-0.64	0.90072	0.85507	-0.068	0	-0.76	0	0.73538	0.99932	NC	NC	NC	NC
1447673_x_at	1700015C15Rik	RIKEN cDNA 1700015C15 gene	75532	Mm.351959	NA	-0.153	-0.064	-1.64	-0.67	0.31009	0.84399	0.091	0.091	0.78	0.75	0.72939	0.69233	NC	NC	NC	NC
1437384_at	1700015E13Rik	RIKEN cDNA 1700015E13 gene	76925	Mm.33631	NM_001039593//NP_001034682	-0.059	-0.118	-0.43	-0.85	0.83479	0.78759	-0.076	0.115	-0.64	0.93	0.78382	0.60955	NC	NC	NC	NC
1456366_at	1700015F17Rik	RIKEN cDNA 1700015F17 gene	381716	Mm.276086	XM_622366//XM_922372//XP_622366//XP_927465	-0.001	-0.099	-0.01	-0.89	0.9952	0.77446	0.034	-0.129	0.39	-1.42	0.88034	0.39052	NC	NC	NC	NC
1459995_at	1700015G11Rik	RIKEN cDNA 1700015G11 gene	75529	Mm.279725	XM_895470//XM_918780//XP_900563//XP_923873	0.084	-0.025	0.95	-0.27	0.59582	0.94916	-0.008	0.182	-0.07	1.51	0.97985	0.35566	NC	NC	NC	NC
1432470_at	1700016A09Rik	RIKEN cDNA 1700016A09 gene	74227	Mm.334856	NA	0.017	-0.042	0.13	-0.3	0.95609	0.94291	0.072	0.128	0.49	0.82	0.8428	0.65537	NC	NC	NC	NC
1430674_at	1700016C15Rik	RIKEN cDNA 1700016C15 gene	69428	Mm.84467	NM_027077//NP_081353	-0.031	-0.068	-0.29	-0.62	0.8933	0.86032	-0.139	-0.11	-1.05	-0.8	0.61514	0.66778	NC	NC	NC	NC
1425657_at	1700016D06Rik	RIKEN cDNA 1700016D06 gene	76413	Mm.440041	NM_024271//NP_077233	0.006	-0.09	0.05	-0.79	0.98156	0.80713	-0.017	0.055	-0.18	0.57	0.94512	0.77531	NC	NC	NC	NC
1429837_at	1700016D18Rik	RIKEN cDNA 1700016D18 gene	76418	NA	XR_034068	0.125	-0.148	1.14	-1.32	0.51037	0.62218	0.073	-0.156	0.81	-1.68	0.71577	0.29344	NC	NC	NC	NC
1442795_x_at	1700016G05Rik	RIKEN cDNA 1700016G05 gene	67690	Mm.52550	NM_026317//NP_080593	-0.082	-0.044	-0.92	-0.49	0.6098	0.89969	0.09	-0.162	0.75	-1.3	0.73977	0.43921	NC	NC	NC	NC
1449427_at	1700016G05Rik	RIKEN cDNA 1700016G05 gene	67690	Mm.52550	NM_026317//NP_080593	-0.205	-0.102	-1.63	-0.8	0.31313	0.80468	1.044	-0.938	2.48	-2.13	0.17017	0.16821	NC	NC	NC	NC
1453879_at	1700016H13Rik	RIKEN cDNA 1700016H13 gene	74218	Mm.159141	XM_132216//XM_908729//XM_921014//XP_132216//XP_913822//XP_926107	0.111	-0.061	1.1	-0.59	0.5253	0.86981	-0.011	0.157	-0.09	1.14	0.97612	0.51025	NC	NC	NC	NC
1432446_at	1700016K13Rik	RIKEN cDNA 1700016K13 gene	74222	Mm.159143	NM_028826//NP_083102//XM_916152//XM_980219//XP_921245//XP_985313	0.068	-0.053	0.78	-0.59	0.6747	0.86961	0.137	-0.188	1.69	-2.22	0.37393	0.14907	NC	NC	NC	NC
1436593_at	1700016K19Rik	RIKEN cDNA 1700016K19 gene	74230	Mm.271247	NM_198637//NP_941039	0.113	-0.11	1.09	-1.05	0.53067	0.72165	0.093	-0.084	1.12	-0.97	0.58592	0.58741	NC	NC	NC	NC
1429365_at	1700016M24Rik	RIKEN cDNA 1700016M24 gene	69439	Mm.263708	XM_128161//XM_909411//XP_128161//XP_914504	0.125	-0.417	0.89	-2.91	0.62553	0.14912	0.173	-0.179	1.33	-1.31	0.50558	0.43501	NC	NC	NC	NC
1438791_at	1700016P04Rik	RIKEN cDNA 1700016P04 gene	69413	Mm.177847	XM_001473412//XM_001475672//XP_001473462//XP_001475722	-0.217	0.142	-1.7	1.1	0.28809	0.70552	0.039	-0.23	0.44	-2.47	0.85881	0.1054	NC	NC	NC	NC
1432214_at	1700017D01Rik	RIKEN cDNA 1700017D01 gene	69369	Mm.391200	XM_484775//XM_908598//XP_484775//XP_913691	-0.003	-0.047	-0.03	-0.48	0.98891	0.90154	0.035	-0.041	0.38	-0.43	0.88178	0.83698	NC	NC	NC	NC
1429645_at	1700017G19Rik	RIKEN cDNA 1700017G19 gene	72227	Mm.272869	NA	-0.011	-0.081	-0.08	-0.63	0.97119	0.85784	0.089	-0.042	0.87	-0.39	0.69194	0.85403	NC	NC	NC	NC
1432735_at	1700017H01Rik	RIKEN cDNA 1700017H01 gene	74231	NA	NA	0.033	-0.163	0.24	-1.15	0.91437	0.68491	0.117	0.111	0.99	0.9	0.64064	0.62154	NC	NC	NC	NC
1454326_at	1700017H01Rik	RIKEN cDNA 1700017H01 gene	74231	NA	NA	0.121	-0.093	1.52	-1.14	0.35394	0.69045	-0.23	0.247	-2.06	2.12	0.26395	0.16993	NC	NC	NC	NC
1430140_at	1700017N19Rik	RIKEN cDNA 1700017N19 gene	66605	Mm.72646	NM_001081246//NP_001074715	0.013	-0.074	0.15	-0.82	0.94785	0.79828	0.083	0.06	0.92	0.64	0.67141	0.74191	NC	NC	NC	NC
1431567_at	1700018A04Rik	RIKEN cDNA 1700018A04 gene	71307	Mm.376184//Mm.423348	NA	-0.095	0.129	-0.76	1.01	0.68525	0.73288	-0.096	0.046	-1.12	0.52	0.58592	0.79685	NC	NC	NC	NC
1453900_at	1700018A14Rik	RIKEN cDNA 1700018A14 gene	69391	Mm.459704	XM_001479433//XP_001479483	-0.082	-0.074	-0.94	-0.84	0.59827	0.79405	0.091	-0.143	0.79	-1.2	0.72535	0.48454	NC	NC	NC	NC
1429075_a_at	1700018B08Rik	RIKEN cDNA 1700018B08 gene	76405	Mm.165697	NM_029597//NP_083873	-0.23	-0.033	-2.03	-0.28	0.19446	0.94662	0.215	-0.045	2.32	-0.46	0.20244	0.82096	NC	NC	NC	NC
1451061_at	1700018B24Rik	RIKEN cDNA 1700018B24 gene	66332	Mm.46124	NR_003617//XR_035119//XR_035120	-0.061	0.024	-0.67	0.26	0.72625	0.95105	0.212	-0.104	2.05	-0.96	0.26758	0.59232	NC	NC	NC	NC
1429853_at	1700018C11Rik	RIKEN cDNA 1700018C11 gene	75524	Mm.38543	NM_029324//NP_083600	-0.113	-0.072	-0.98	-0.61	0.58101	0.86397	0.241	-0.123	1.74	-0.85	0.35533	0.64227	NC	NC	NC	NC
1449923_at	1700018F24Rik	RIKEN cDNA 1700018F24 gene	69396	Mm.45463	NM_027069//NP_081345//XM_001471735//XP_001471785	0.029	-0.107	0.24	-0.87	0.91384	0.78209	0.102	-0.062	0.91	-0.52	0.67494	0.79418	NC	NC	NC	NC
1441861_at	1700018G05Rik	RIKEN cDNA 1700018G05 gene	69388	Mm.138009	XM_920174//XM_988035//XP_925267//XP_993129	0.169	-0.079	1.54	-0.71	0.34584	0.83413	-0.099	0.037	-1.15	0.41	0.57618	0.84673	NC	NC	NC	NC
1453407_at	1700018L24Rik	RIKEN cDNA 1700018L24 gene	75528	Mm.440342	NM_029326//NP_083602	-0.127	-0.031	-0.77	-0.18	0.67947	0.96801	-0.039	-0.025	-0.43	-0.27	0.86246	0.90258	NC	NC	NC	NC
1430844_at	1700018M17Rik	RIKEN cDNA 1700018M17 gene	72245	Mm.389581	NA	-0.068	0.05	-0.62	0.45	0.74912	0.90843	-0.037	-0.252	-0.43	-2.81	0.8629	0.06459	NC	NC	NC	NC
1432854_at	1700018P08Rik	RIKEN cDNA 1700018P08 gene	73330	NA	NA	0.044	-0.37	0.34	-2.87	0.87135	0.15662	0.011	-0.234	0.1	-2.12	0.97196	0.17148	NC	NC	NC	NC
1454385_at	1700018P08Rik	RIKEN cDNA 1700018P08 gene	73330	NA	NA	-0.034	0.039	-0.31	0.35	0.88412	0.93211	0.104	-0.106	1.01	-0.99	0.63328	0.57923	NC	NC	NC	NC
1429037_at	1700019A02Rik	RIKEN cDNA 1700019A02 gene	69397	Mm.307084	XM_892538//XM_906756//XP_897631//XP_911849	0.045	-0.049	0.57	-0.61	0.77059	0.86368	-0.088	0.097	-0.96	1.02	0.65363	0.56764	NC	NC	NC	NC
1453463_at	1700019B03Rik	RIKEN cDNA 1700019B03 gene	76406	Mm.74996	XM_133982//XM_904402//XP_133982//XP_909495	0.052	0.015	0.37	0.1	0.86013	0.98141	-0.071	0.11	-0.52	0.78	0.82918	0.67836	NC	NC	NC	NC
1430368_s_at	1700019D03Rik	RIKEN cDNA 1700019D03 gene	67080	Mm.236287	NM_144953//NP_659202	-0.035	-0.096	-0.41	-1.11	0.84437	0.69944	0.028	-0.074	0.28	-0.7	0.91671	0.71359	NC	NC	NC	NC
1432494_a_at	1700019E19Rik	RIKEN cDNA 1700019E19 gene	76411	Mm.292345	NM_029601//NP_083877	0.16	-0.141	1.36	-1.18	0.41566	0.67516	0.002	0.681	0.01	5.11	0.99638	0.00227	NC	NC	NC	Up TM KO
1420767_at	1700019G17Rik	RIKEN cDNA 1700019G17 gene	75541	Mm.24454	NM_029331//NP_083607	-0.426	-0.023	-4.14	-0.22	0.00993	0.95942	0.071	-0.058	0.45	-0.35	0.85846	0.8743	NC	NC	NC	NC
1436669_at	1700019G17Rik	RIKEN cDNA 1700019G17 gene	75541	Mm.24454	NM_029331//NP_083607	-1.355	0.189	-7.13	0.98	0.00023	0.74609	-0.423	0.994	-1.5	3.38	0.44069	0.02767	Dn Tm WT	NC	NC	Up TM KO
1436670_x_at	1700019G17Rik	RIKEN cDNA 1700019G17 gene	75541	Mm.24454	NM_029331//NP_083607	-1.771	0.407	-12.18	2.75	0	0.17789	-0.794	-0.178	-3.08	-0.66	0.08521	0.73226	Dn Tm WT	NC	NC	NC
1425950_at	1700019H03Rik	RIKEN cDNA 1700019H03 gene	228993	Mm.87189	NM_183161//NP_898984	1.607	-0.342	7.36	-1.54	0.00018	0.54378	0.767	1.338	4.07	6.81	0.0246	0.00029	Up TM WT	NC	Up TM WT	Up TM KO
1432023_a_at	1700019H03Rik	RIKEN cDNA 1700019H03 gene	228993	Mm.87189	NM_183161//NP_898984	3.145	-0.33	13.47	-1.39	0	0.59615	2.201	1.77	6.2	4.77	0.00204	0.00357	Up TM WT	NC	Up TM WT	Up TM KO
1429845_at	1700019L03Rik	RIKEN cDNA 1700019L03 gene	227736	Mm.441499	NM_025619//NP_079895	0.07	-0.125	0.67	-1.17	0.72839	0.67732	-0.027	0.206	-0.24	1.72	0.9281	0.28136	NC	NC	NC	NC
1433000_at	1700019L13Rik	RIKEN cDNA 1700019L13 gene	72226	Mm.125196	NA	0.076	-0.1	0.67	-0.86	0.72611	0.78433	-0.025	0.072	-0.18	0.5	0.9453	0.80576	NC	NC	NC	NC
1433001_at	1700019L13Rik	RIKEN cDNA 1700019L13 gene	72226	Mm.125196	NA	0.134	-0.093	1.21	-0.82	0.47801	0.79821	0.194	-0.146	1.41	-1.02	0.47296	0.56704	NC	NC	NC	NC
1429513_at	1700019M22Rik	RIKEN cDNA 1700019M22 gene	69423	Mm.46121	NM_027076//NP_081352	-0.114	-0.04	-1.22	-0.42	0.4732	0.91505	-0.019	0.073	-0.19	0.71	0.94303	0.71032	NC	NC	NC	NC
1449074_at	1700019N12Rik	RIKEN cDNA 1700019N12 gene	67077	Mm.251306	NM_001039494//NP_001034583	-0.015	0.111	-0.14	1.04	0.94865	0.72437	-0.049	-0.098	-0.56	-1.06	0.81581	0.54588	NC	NC	NC	NC
1451001_at	1700019N19Rik	RIKEN cDNA 1700019N19 gene	67507	Mm.27027	NM_026208//NP_080484	0.088	-0.272	1.02	-3.1	0.56049	0.11709	-0.008	0.03	-0.09	0.32	0.97595	0.88444	NC	NC	NC	NC
1429924_at	1700019O17Rik	RIKEN cDNA 1700019O17 gene	71863	Mm.179627	XM_484891//XM_895919//XM_905829//XM_919540//XP_484891//XP_901012//XP_910922//XP_924633	-0.255	0.095	-2.49	0.91	0.10762	0.76931	-0.074	0.044	-0.73	0.41	0.74693	0.84578	NC	NC	NC	NC
1447710_at	1700019P21Rik	RIKEN cDNA 1700019P21 gene	75546	Mm.71176	XM_001478510//XP_001478560	-0.031	0.006	-0.39	0.08	0.85038	0.98562	-0.042	-0.088	-0.41	-0.82	0.8701	0.65742	NC	NC	NC	NC
1430422_at	1700020A23Rik	RIKEN cDNA 1700020A23 gene	75656	Mm.174788	XM_894775//XM_918226//XP_899868//XP_923319	0.168	-0.115	1.24	-0.84	0.46414	0.79357	0.098	-0.097	1.05	-1	0.61503	0.57679	NC	NC	NC	NC
1432498_at	1700020C07Rik	RIKEN cDNA 1700020C07 gene	75642	Mm.159541	XM_130672//XM_910021//XP_130672//XP_915114	0.025	-0.089	0.26	-0.9	0.90583	0.77308	0.055	-0.27	0.59	-2.75	0.80346	0.071	NC	NC	NC	NC
1424223_at	1700020C11Rik	RIKEN cDNA 1700020C11 gene	67900	Mm.41719	NM_026443//NP_080719	-1.265	0.242	-9.04	1.7	3e-05	0.48401	-1.066	-0.976	-2.95	-2.58	0.09998	0.09019	Dn Tm WT	NC	NC	NC
1422633_at	1700020D05Rik	RIKEN cDNA 1700020D05 gene	75555	Mm.440432	NM_023781//NP_076270	0.06	-0.09	0.54	-0.81	0.78403	0.80223	-0.073	-0.014	-0.84	-0.15	0.70727	0.94706	NC	NC	NC	NC
1447505_at	1700020G03Rik	RIKEN cDNA 1700020G03 gene	74235	Mm.398277	XM_979280//XP_984374	0.019	-0.265	0.16	-2.18	0.94204	0.32261	-0.256	0.315	-1.99	2.35	0.28061	0.12487	NC	NC	NC	NC
1428411_at	1700020I14Rik	RIKEN cDNA 1700020I14 gene	66602	Mm.379181//Mm.467743	XM_001003114//XP_001003114	-0.768	0.069	-6.06	0.54	0.00078	0.88581	-0.699	-0.333	-5.2	-2.37	0.00631	0.12142	Dn Tm WT	NC	Dn Tm WT	NC
1430989_a_at	1700020I14Rik	RIKEN cDNA 1700020I14 gene	66602	Mm.379181//Mm.467743	XM_001003114//XP_001003114	-0.558	-0.244	-5.44	-2.34	0.00167	0.27758	0.291	-0.244	2.14	-1.72	0.24311	0.27921	NC	NC	NC	NC
1437774_at	1700020I14Rik	RIKEN cDNA 1700020I14 gene	66602	Mm.379181//Mm.467743	XM_001003114//XP_001003114	-0.577	0.11	-4.44	0.84	0.00645	0.79364	-0.384	-0.362	-2.98	-2.68	0.09653	0.07825	NC	NC	NC	NC
1453779_at	1700020L24Rik	RIKEN cDNA 1700020L24 gene	66330	Mm.44800	NM_025492//NP_079768	0.063	-0.202	0.51	-1.61	0.79908	0.51955	-0.225	0.116	-1.91	0.95	0.30261	0.59915	NC	NC	NC	NC
1432493_at	1700020M10Rik	RIKEN cDNA 1700020M10 gene	109011	NA	NA	0.069	-0.079	0.58	-0.66	0.76672	0.8483	0.054	-0.036	0.62	-0.4	0.79098	0.85224	NC	NC	NC	NC
1429868_at	1700020N01Rik	RIKEN cDNA 1700020N01 gene	67692	Mm.54306	XR_035077//XR_035078	-0.032	0.048	-0.36	0.54	0.86388	0.8841	-0.013	-0.089	-0.11	-0.74	0.96844	0.694	NC	NC	NC	NC
1430524_at	1700020N15Rik	RIKEN cDNA 1700020N15 gene	75509	Mm.233475	XM_001473869//XM_974890//XP_001473919//XP_979984	0.015	-0.064	0.17	-0.68	0.94115	0.84112	0.055	-0.107	0.55	-1.02	0.81976	0.56764	NC	NC	NC	NC
1436052_at	1700020O03Rik	RIKEN cDNA 1700020O03 gene	70373	Mm.252967	NM_027405//NP_081681	0.651	0.296	4.68	2.09	0.00464	0.35052	-0.194	0.808	-1.37	5.45	0.48974	0.00145	Up TM WT	NC	NC	Up TM KO
1453489_at	1700020O03Rik	RIKEN cDNA 1700020O03 gene	70373	Mm.252967	NM_027405//NP_081681	-0.051	0.184	-0.47	1.69	0.81578	0.48764	0.167	0.08	1.64	0.75	0.39062	0.69048	NC	NC	NC	NC
1453964_at	1700021A07Rik	RIKEN cDNA 1700021A07 gene	76924	NA	NA	-0.111	-0.192	-1	-1.69	0.57235	0.48785	-0.059	0.115	-0.48	0.91	0.84427	0.61869	NC	NC	NC	NC
1429961_at	1700021C14Rik	RIKEN cDNA 1700021C14 gene	76927	Mm.273330	NM_029801//NP_084077	-0.091	-0.027	-0.73	-0.21	0.69651	0.9616	0.868	0.999	6.78	7.47	0.00116	0.00015	NC	NC	Up TM WT	Up TM KO
1421019_at	1700021F05Rik	RIKEN cDNA 1700021F05 gene	67851	Mm.209953	NM_026411//NP_080687	0.006	0.01	0.07	0.11	0.97751	0.97993	0.354	0.841	2.91	6.63	0.10368	0.00035	NC	NC	NC	Up TM KO
1429803_at	1700021F07Rik	RIKEN cDNA 1700021F07 gene	72221	Mm.46132	XM_884453//XM_913802//XP_889546//XP_918895	-0.184	-0.084	-1.78	-0.8	0.26449	0.80558	-0.011	-0.135	-0.12	-1.43	0.96745	0.38606	NC	NC	NC	NC
1425957_x_at	1700021K02Rik	RIKEN cDNA 1700021K02 gene	65971	Mm.30227	NM_001017407//NM_001017409//NM_001017419//NM_001017433//NM_001017441//NM_023064//NP_001017407//NP_001017409//NP_001017419//NP_001017433//NP_001017441//NP_075551	0.063	0.066	0.68	0.7	0.72226	0.83712	0.1	-0.087	1.13	-0.94	0.58522	0.60302	NC	NC	NC	NC
1427130_x_at	1700021K02Rik	RIKEN cDNA 1700021K02 gene	65971	Mm.30227	NM_001017407//NM_001017409//NM_001017419//NM_001017433//NM_001017441//NM_023064//NP_001017407//NP_001017409//NP_001017419//NP_001017433//NP_001017441//NP_075551	0.029	-0.039	0.29	-0.38	0.89463	0.92513	-0.081	0.074	-0.6	0.53	0.79734	0.79141	NC	NC	NC	NC
1429956_at	1700021K02Rik	RIKEN cDNA 1700021K02 gene	65971	Mm.30227	NM_001017407//NM_001017409//NM_001017419//NM_001017433//NM_001017441//NM_023064//NP_001017407//NP_001017409//NP_001017419//NP_001017433//NP_001017441//NP_075551	-0.259	-0.127	-2.08	-1	0.18312	0.73759	0.31	-0.433	2.14	-2.86	0.24397	0.06026	NC	NC	NC	NC
1450281_a_at	1700021K02Rik	RIKEN cDNA 1700021K02 gene	65971	Mm.30227	NM_001017407//NM_001017409//NM_001017419//NM_001017433//NM_001017441//NM_023064//NP_001017407//NP_001017409//NP_001017419//NP_001017433//NP_001017441//NP_075551	-0.058	0.043	-0.51	0.37	0.80061	0.92857	0.093	-0.014	0.87	-0.12	0.69092	0.95911	NC	NC	NC	NC
1431080_at	1700021K10Rik	RIKEN cDNA 1700021K10 gene	66331	Mm.376234	NA	-0.031	-0.007	-0.28	-0.06	0.89738	0.98855	0.054	-0.089	0.49	-0.78	0.84041	0.67764	NC	NC	NC	NC
1442272_at	1700021K10Rik	RIKEN cDNA 1700021K10 gene	66331	Mm.376234	NA	-0.086	0.038	-1.04	0.45	0.5541	0.90945	0.121	-0.066	1.22	-0.64	0.54644	0.74174	NC	NC	NC	NC
1431780_at	1700021K14Rik	RIKEN cDNA 1700021K14 gene	69398	Mm.276155	NM_001122635//NP_001116107	0.039	-0.148	0.32	-1.2	0.88195	0.66908	0.138	0.033	1.55	0.35	0.42231	0.87313	NC	NC	NC	NC
1428243_at	1700021K19Rik	RIKEN cDNA 1700021K19 gene	224118	Mm.327319	NM_172615//NP_766203	-0.276	0.007	-2.66	0.06	0.08483	0.9878	-0.019	-0.152	-0.1	-0.75	0.97332	0.69036	NC	NC	NC	NC
1447648_at	1700021N20Rik	RIKEN cDNA 1700021N20 gene	76929	NA	NA	-0.151	-0.027	-1.06	-0.18	0.54297	0.96801	-0.073	0.042	-0.75	0.41	0.73973	0.84731	NC	NC	NC	NC
1454276_at	1700021O21Rik	RIKEN cDNA 1700021O21 gene	75536	Mm.159535	NA	-0.123	-0.173	-0.86	-1.19	0.63833	0.67152	0.038	-0.084	0.36	-0.75	0.89007	0.69288	NC	NC	NC	NC
1432528_at	1700021P04Rik	RIKEN cDNA 1700021P04 gene	75521	Mm.159531	XM_988914//XM_992060//XP_994008//XP_997154	-0.032	-0.202	-0.3	-1.84	0.88853	0.4329	0.062	-0.12	0.46	-0.85	0.85415	0.64314	NC	NC	NC	NC
1432443_at	1700021P22Rik	RIKEN cDNA 1700021P22 gene	75538	Mm.258841	XM_901475//XM_924733//XP_906568//XP_929826	-0.077	-0.076	-0.61	-0.6	0.7526	0.86883	-0.079	0.427	-0.65	3.37	0.77893	0.02784	NC	NC	NC	NC
1437710_x_at	1700021P22Rik	RIKEN cDNA 1700021P22 gene	75538	Mm.258841	XM_901475//XM_924733//XP_906568//XP_929826	-0.343	-0.023	-3.04	-0.2	0.04909	0.96386	-0.259	0.283	-1.33	1.39	0.5065	0.40288	NC	NC	NC	NC
1453157_at	1700022A21Rik	RIKEN cDNA 1700022A21 gene	72252	Mm.87446	NR_003953//XM_131911//XM_906557//XP_131911//XP_911650	0.243	-0.303	1.66	-2.03	0.30391	0.36982	0.02	0.036	0.24	0.41	0.92892	0.845	NC	NC	NC	NC
1432341_at	1700022A22Rik	RIKEN cDNA 1700022A22 gene	71120	Mm.158571	NA	-0.191	-0.093	-2.07	-1	0.18579	0.73967	-0.05	-0.071	-0.49	-0.66	0.84312	0.73226	NC	NC	NC	NC
1424999_at	1700022C21Rik	RIKEN cDNA 1700022C21 gene	76416	Mm.26684	NM_029602//NP_083878	0.446	0.184	3.92	1.59	0.01365	0.52585	0.337	0.577	2.29	3.75	0.20909	0.01566	NC	NC	NC	NC
1453383_at	1700022F17Rik	RIKEN cDNA 1700022F17 gene	69421	Mm.451558	NA	0.11	-0.126	1.2	-1.36	0.48048	0.60686	0.018	0.001	0.19	0.01	0.94425	0.99697	NC	NC	NC	NC
1429675_at	1700023A16Rik	RIKEN cDNA 1700023A16 gene	69371	Mm.252733	XM_132958//XM_909859//XP_132958//XP_914952//XR_030772	-0.089	-0.038	-1.04	-0.44	0.55298	0.91	0.041	-0.073	0.51	-0.88	0.83237	0.63199	NC	NC	NC	NC
1453974_at	1700023A20Rik	RIKEN cDNA 1700023A20 gene	69374	Mm.291623	NA	-0.049	-0.041	-0.39	-0.32	0.85262	0.93969	-0.056	-0.02	-0.51	-0.18	0.83257	0.93831	NC	NC	NC	NC
1423375_at	1700023B02Rik	RIKEN cDNA 1700023B02 gene	66935	Mm.292140//Mm.361271//Mm.422419	NM_025854//NP_080130	-0.364	0.331	-2.68	2.4	0.08239	0.26139	-0.143	-0.476	-1.44	-4.6	0.46265	0.00455	NC	NC	NC	NC
1433359_at	1700023B13Rik	RIKEN cDNA 1700023B13 gene	73279	Mm.472490	NA	0.025	-0.012	0.28	-0.13	0.89764	0.97648	0.18	-0.051	1.51	-0.41	0.4352	0.84731	NC	NC	NC	NC
1433360_at	1700023B13Rik	RIKEN cDNA 1700023B13 gene	73279	Mm.472490	NA	-0.077	-0.21	-0.82	-2.19	0.65596	0.32042	0.244	0.009	2.49	0.09	0.16823	0.96927	NC	NC	NC	NC
1429697_at	1700023D19Rik	RIKEN cDNA 1700023D19 gene	75510	Mm.273301	XM_620490//XM_917226//XP_620490//XP_922319	0.126	-0.011	1.24	-0.1	0.4658	0.9812	-0.205	0.132	-2.26	1.39	0.21507	0.40007	NC	NC	NC	NC
1447439_at	1700023E05Rik	RIKEN cDNA 1700023E05 gene	71868	Mm.151092	NM_027970//NP_082246	0.025	-0.165	0.25	-1.62	0.90773	0.51553	0.025	0.046	0.31	0.54	0.90631	0.78625	NC	NC	NC	NC
1453483_at	1700023E05Rik	RIKEN cDNA 1700023E05 gene	71868	Mm.151092	NM_027970//NP_082246	-0.077	-0.018	-0.78	-0.17	0.67762	0.96895	0.016	-0.312	0.12	-2.31	0.96532	0.13233	NC	NC	NC	NC
1441078_at	1700023F02Rik	RIKEN cDNA 1700023F02 gene	69433	Mm.23366	XM_001472959//XM_001473129//XP_001473009//XP_001473179	-0.128	-0.115	-1.02	-0.9	0.56445	0.77129	0.108	0.005	0.76	0.03	0.7356	0.98952	NC	NC	NC	NC
1430764_at	1700023F06Rik	RIKEN cDNA 1700023F06 gene	69441	Mm.380648	NA	-0.068	-0.057	-0.58	-0.47	0.7689	0.90372	-0.064	0.106	-0.71	1.13	0.75481	0.51487	NC	NC	NC	NC
1432069_at	1700023G09Rik	RIKEN cDNA 1700023G09 gene	73281	Mm.396196	NA	-0.072	-0.191	-0.81	-2.12	0.66185	0.34243	0.163	-0.065	1.81	-0.69	0.33255	0.71633	NC	NC	NC	NC
1431623_at	1700023H06Rik	RIKEN cDNA 1700023H06 gene	69442	Mm.423137	NA	0.042	-0.128	0.4	-1.22	0.84769	0.65991	0.243	-0.052	1.69	-0.35	0.37219	0.87395	NC	NC	NC	NC
1429855_at	1700023I07Rik	RIKEN cDNA 1700023I07 gene	76705	Mm.217475	NM_029707//NP_083983	0.028	0.072	0.34	0.86	0.87323	0.78417	0.036	0.137	0.43	1.59	0.86371	0.32648	NC	NC	NC	NC
1438280_at	1700023L04Rik	RIKEN cDNA 1700023L04 gene	76419	Mm.84522	XM_001477261//XM_485737//XP_001477311//XP_485737	0.082	-0.077	0.89	-0.81	0.62583	0.79962	-0.02	-0.043	-0.15	-0.32	0.95597	0.88488	NC	NC	NC	NC
1438281_x_at	1700023L04Rik	RIKEN cDNA 1700023L04 gene	76419	Mm.84522	XM_001477261//XM_485737//XP_001477311//XP_485737	-0.116	0.013	-1.16	0.12	0.50142	0.97722	0.212	-0.187	1.65	-1.39	0.38967	0.40126	NC	NC	NC	NC
1430006_x_at	1700024B05Rik	RIKEN cDNA 1700024B05 gene	75518	NA	NM_029322//NP_083598	-0.025	0.044	-0.24	0.43	0.91215	0.91375	0.101	-0.179	0.95	-1.62	0.65755	0.31205	NC	NC	NC	NC
1428581_at	1700024G10Rik	RIKEN cDNA 1700024G10 gene	71849	Mm.17413	XM_889674//XM_910148//XP_894767//XP_915241	-0.053	-0.057	-0.46	-0.48	0.82183	0.90016	-0.063	-0.191	-0.61	-1.78	0.79485	0.26167	NC	NC	NC	NC
1430261_at	1700024J04Rik	RIKEN cDNA 1700024J04 gene	71848	Mm.52577	XM_001475426//XP_001475476	-0.009	-0.139	-0.08	-1.2	0.9718	0.66866	0.046	-0.039	0.45	-0.36	0.8583	0.86707	NC	NC	NC	NC
1429828_at	1700024P04Rik	RIKEN cDNA 1700024P04 gene	69382	Mm.45466	XM_001473501//XM_127485//XP_001473551//XP_127485	-0.209	-0.037	-1.44	-0.25	0.38423	0.95308	-0.089	-0.149	-0.87	-1.4	0.69089	0.39602	NC	NC	NC	NC
1433334_at	1700024P12Rik	RIKEN cDNA 1700024P12 gene	69392	Mm.390932	XM_898137//XM_920757//XP_903230//XP_925850	-0.133	-0.082	-1.33	-0.8	0.42762	0.80461	0.011	-0.047	0.15	-0.6	0.9552	0.75912	NC	NC	NC	NC
1454566_at	1700024P12Rik	RIKEN cDNA 1700024P12 gene	69392	Mm.390932	XM_898137//XM_920757//XP_903230//XP_925850	-0.132	0.019	-0.95	0.14	0.59492	0.9756	0.112	-0.205	0.71	-1.25	0.75441	0.45948	NC	NC	NC	NC
1431531_at	1700025D03Rik	RIKEN cDNA 1700025D03 gene	67944	Mm.443280	NM_026469//NP_080745	-0.08	0.071	-0.67	0.58	0.72956	0.87196	-0.153	-0.104	-1.56	-1.01	0.42113	0.57163	NC	NC	NC	NC
1454010_a_at	1700025E21Rik	RIKEN cDNA 1700025E21 gene	75647	Mm.46117	NM_029373//NP_083649	0.148	-0.26	1.39	-2.4	0.4037	0.26068	-0.011	-0.179	-0.1	-1.54	0.97196	0.34333	NC	NC	NC	NC
1429640_at	1700025F22Rik	RIKEN cDNA 1700025F22 gene	69416	Mm.72491	NM_027074//NP_081350	-0.079	0.082	-0.91	0.93	0.61486	0.76166	-0.187	0.148	-2.03	1.53	0.27152	0.34554	NC	NC	NC	NC
1436431_at	1700025G04Rik	RIKEN cDNA 1700025G04 gene	69399	Mm.278031//Mm.437411//Mm.458747	NM_197990//NP_932107	-0.168	-0.116	-1.16	-0.79	0.49862	0.80703	-0.136	0.089	-0.76	0.47	0.73633	0.81684	NC	NC	NC	NC
1444235_at	1700025G04Rik	RIKEN cDNA 1700025G04 gene	69399	Mm.278031//Mm.437411//Mm.458747	NM_197990//NP_932107	0.033	-0.07	0.35	-0.73	0.86627	0.82732	0.176	0.219	0.99	1.19	0.63863	0.48665	NC	NC	NC	NC
1447532_at	1700025G04Rik	RIKEN cDNA 1700025G04 gene	69399	Mm.278031//Mm.437411//Mm.458747	NM_197990//NP_932107	-0.046	0.112	-0.57	1.37	0.77202	0.60211	0.131	0.054	0.9	0.35	0.67935	0.87143	NC	NC	NC	NC
1454273_at	1700025H01Rik	RIKEN cDNA 1700025H01 gene	75531	Mm.159534	XM_001479023//XM_001480951//XP_001479073//XP_001481001	0.036	-0.139	0.44	-1.66	0.83235	0.50126	0.076	-0.29	0.73	-2.65	0.74978	0.08243	NC	NC	NC	NC
1431157_at	1700025I17Rik	RIKEN cDNA 1700025I17 gene	70372	Mm.83967	NA	-0.07	0.023	-0.51	0.17	0.79771	0.97013	0.089	-0.092	0.78	-0.77	0.73055	0.68168	NC	NC	NC	NC
1454165_at	1700025K04Rik	RIKEN cDNA 1700025K04 gene	66334	Mm.381242	NA	-0.03	0.08	-0.28	0.75	0.89658	0.82097	-0.189	0.146	-1.38	1.03	0.48425	0.56286	NC	NC	NC	NC
1460553_at	1700025K23Rik	RIKEN cDNA 1700025K23 gene	66337	Mm.45187	NM_183254//NP_899077	0.042	-0.044	0.27	-0.28	0.90002	0.94793	0.408	1.206	1.9	5.37	0.30775	0.00161	NC	NC	NC	Up TM KO
1429074_at	1700026D08Rik	RIKEN cDNA 1700026D08 gene	75556	Mm.17649	NM_029335//NP_083611	0.028	-0.108	0.32	-1.22	0.87933	0.65959	0.095	-0.141	0.95	-1.36	0.65683	0.41461	NC	NC	NC	NC
1432983_at	1700026H06Rik	RIKEN cDNA 1700026H06 gene	70376	Mm.20928//Mm.410868	NA	-0.179	0.03	-1.23	0.2	0.47138	0.96412	-0.046	0.031	-0.49	0.31	0.8432	0.88678	NC	NC	NC	NC
1432984_at	1700026H06Rik	RIKEN cDNA 1700026H06 gene	70376	Mm.20928//Mm.410868	NA	-0.014	-0.068	-0.13	-0.61	0.95513	0.86422	-0.039	0.071	-0.46	0.81	0.85422	0.66398	NC	NC	NC	NC
1429450_at	1700026J04Rik	RIKEN cDNA 1700026J04 gene	71864	Mm.380836	NA	-0.056	-0.027	-0.52	-0.25	0.79266	0.95293	0.132	-0.193	0.84	-1.18	0.70407	0.48952	NC	NC	NC	NC
1453793_at	1700026J12Rik	RIKEN cDNA 1700026J12 gene	73255	Mm.307720	XR_033917//XR_034525	0.034	-0.171	0.33	-1.67	0.87511	0.49605	0.108	-0.074	1.29	-0.84	0.52182	0.64702	NC	NC	NC	NC
1452904_at	1700026L06Rik	RIKEN cDNA 1700026L06 gene	69987	Mm.239376	NM_027283//NP_081559	-0.174	-0.12	-1.72	-1.17	0.28197	0.67884	0.119	-0.205	1.23	-2.04	0.54249	0.18989	NC	NC	NC	NC
1453320_at	1700027A23Rik	RIKEN cDNA 1700027A23 gene	76420	Mm.386825	NM_029604//NP_083880	0.095	0.018	1.15	0.21	0.50493	0.96159	0.096	-0.062	1.1	-0.67	0.59689	0.72686	NC	NC	NC	NC
1432333_a_at	1700027D21Rik	RIKEN cDNA 1700027D21 gene	76573	Mm.45611	NM_029661//NP_083937	-0.14	-0.129	-1.36	-1.23	0.41428	0.65487	-0.157	0.108	-1.57	1.04	0.416	0.55819	NC	NC	NC	NC
1456866_x_at	1700027D21Rik	RIKEN cDNA 1700027D21 gene	76573	Mm.45611	NM_029661//NP_083937	-0.221	-0.001	-2.07	0	0.18492	0.99882	0.15	0.068	1.66	0.72	0.38496	0.70374	NC	NC	NC	NC
1458398_at	1700027F06Rik	RIKEN cDNA 1700027F06 gene	72268	Mm.420740	XM_001003178//XM_989580//XP_001003178//XP_994674	-0.21	-0.107	-1.89	-0.95	0.23102	0.75677	-0.034	-0.244	-0.32	-2.16	0.904	0.1615	NC	NC	NC	NC
1436140_at	1700027J05Rik	RIKEN cDNA 1700027J05 gene	69440	Mm.471629	NM_027081//NP_081357	-0.203	-0.004	-1.6	-0.03	0.32202	0.99391	-0.093	0.016	-0.97	0.16	0.64857	0.94328	NC	NC	NC	NC
1438638_x_at	1700027J05Rik	RIKEN cDNA 1700027J05 gene	69440	Mm.471629	NM_027081//NP_081357	0.101	-0.259	0.78	-1.95	0.67668	0.39615	0.267	-0.159	2.65	-1.51	0.14055	0.35466	NC	NC	NC	NC
1447603_x_at	1700027J05Rik	RIKEN cDNA 1700027J05 gene	69440	Mm.471629	NM_027081//NP_081357	-0.09	0.055	-0.99	0.6	0.57733	0.86828	-0.071	0.014	-0.58	0.11	0.8075	0.96382	NC	NC	NC	NC
1452706_a_at	1700027J05Rik	RIKEN cDNA 1700027J05 gene	69440	Mm.471629	NM_027081//NP_081357	0.067	0.164	0.73	1.75	0.69826	0.46602	0.321	-0.387	3.33	-3.84	0.06317	0.01377	NC	NC	NC	NC
1430507_at	1700027J07Rik	RIKEN cDNA 1700027J07 gene	69443	Mm.69368	XM_001477707//XM_001477868//XP_001477757//XP_001477918	-0.047	0	-0.47	0	0.81494	0.99883	0.09	-0.231	0.78	-1.93	0.72849	0.21795	NC	NC	NC	NC
1429647_at	1700027L20Rik	RIKEN cDNA 1700027L20 gene	69453	Mm.84618	XM_487606//XM_906114//XP_487606//XP_911207	-0.056	-0.12	-0.54	-1.16	0.7838	0.6837	-0.071	0.007	-0.53	0.05	0.82614	0.98349	NC	NC	NC	NC
1424763_at	1700027N10Rik	RIKEN cDNA 1700027N10 gene	75564	Mm.17993	NM_029338//NP_083614	-0.055	-0.22	-0.54	-2.11	0.78689	0.34342	-0.054	-0.144	-0.55	-1.38	0.82008	0.40486	NC	NC	NC	NC
1453459_at	1700028I16Rik	RIKEN cDNA 1700028I16 gene	70003	Mm.48789	XM_001475840//XP_001475890	0.004	0.061	0.04	0.7	0.98553	0.83712	-0.048	0.102	-0.44	0.89	0.85984	0.6239	NC	NC	NC	NC
1432186_at	1700028J19Rik	RIKEN cDNA 1700028J19 gene	70004	Mm.158317	XM_901377//XM_924669//XP_906470//XP_929762	-0.084	0.025	-0.82	0.24	0.65565	0.95505	0.053	0.158	0.5	1.43	0.83772	0.38599	NC	NC	NC	NC
1432502_at	1700028N14Rik	RIKEN cDNA 1700028N14 gene	73280	Mm.158981	NA	-0.083	-0.106	-0.84	-1.05	0.64783	0.71933	-0.111	-0.128	-1.39	-1.54	0.48105	0.34344	NC	NC	NC	NC
1419326_at	1700028P14Rik	RIKEN cDNA 1700028P14 gene	67483	Mm.443287	NM_026188//NP_080464	0.05	-0.008	0.53	-0.09	0.7915	0.98412	0.018	-0.038	0.18	-0.38	0.94504	0.85863	NC	NC	NC	NC
1428593_at	1700029F09Rik	RIKEN cDNA 1700029F09 gene	75623	Mm.348017	XM_899759//XM_899774//XM_899782//XM_919059//XM_919077//XM_919088//XP_904852//XP_904867//XP_904875//XP_924152//XP_924170//XP_924181	0.876	0.634	4.81	3.42	0.00386	0.08039	0.842	1.519	2.89	4.99	0.10724	0.00267	Up TM WT	NC	NC	Up TM KO
1419715_at	1700029F12Rik	RIKEN cDNA 1700029F12 gene	66479	Mm.390629	NM_001080777//NM_025585//NP_001074246//NP_079861	-0.075	-0.144	-0.73	-1.38	0.69607	0.59826	0.171	-0.196	1.62	-1.77	0.39842	0.2632	NC	NC	NC	NC
1428298_at	1700029G01Rik	RIKEN cDNA 1700029G01 gene	66938	Mm.29813	NM_025856//NP_080132	0.075	-0.23	0.77	-2.31	0.68166	0.28548	0.236	-0.033	1.46	-0.19	0.45678	0.93239	NC	NC	NC	NC
1450999_a_at	1700029H14Rik	RIKEN cDNA 1700029H14 gene	66501	Mm.46136	NM_001080781//NM_025601//NP_001074250//NP_079877	-0.119	0.083	-1.14	0.79	0.50705	0.80834	0.294	-0.031	2.15	-0.22	0.24096	0.92412	NC	NC	NC	NC
1437038_x_at	1700029I08Rik	RIKEN cDNA 1700029I08 gene	69481	Mm.154333	NM_183282//NP_899105	-0.046	-0.065	-0.34	-0.47	0.87243	0.90366	-0.044	-0.044	-0.49	-0.47	0.8428	0.818	NC	NC	NC	NC
1453546_at	1700029I08Rik	RIKEN cDNA 1700029I08 gene	69481	Mm.154333	NM_183282//NP_899105	-0.038	-0.105	-0.27	-0.74	0.90205	0.82564	0.127	-0.113	1.18	-1.01	0.56148	0.5711	NC	NC	NC	NC
1438499_at	1700029I15Rik	RIKEN cDNA 1700029I15 gene	75641	Mm.330409	NM_183112//NP_898935	0.01	-0.047	0.1	-0.45	0.96614	0.90841	-0.14	0.045	-1.58	0.49	0.41199	0.81108	NC	NC	NC	NC
1438979_s_at	1700029I15Rik	RIKEN cDNA 1700029I15 gene	75641	Mm.330409	NM_183112//NP_898935	0	0.121	0	0.85	0.99988	0.78868	-0.247	-0.323	-1.98	-2.48	0.28434	0.10514	NC	NC	NC	NC
1453168_at	1700029J07Rik	RIKEN cDNA 1700029J07 gene	69479	Mm.158282	NM_001033148//NP_001028320	0.346	-0.021	2.75	-0.16	0.07463	0.97048	0.573	1.282	5.9	12.65	0.00278	0	NC	NC	NC	Up TM KO
1429544_at	1700029J11Rik	RIKEN cDNA 1700029J11 gene	76426	Mm.46148	XM_130728//XM_913316//XP_130728//XP_918409	-0.16	-0.074	-1.45	-0.66	0.3806	0.84912	-0.056	-0.248	-0.37	-1.57	0.88734	0.33306	NC	NC	NC	NC
1440793_at	1700029M03Rik	RIKEN cDNA 1700029M03 gene	69476	Mm.67177	XM_001474414//XM_001480296//XP_001474464//XP_001480346	0.04	-0.088	0.34	-0.72	0.87392	0.8296	0.034	-0.003	0.36	-0.03	0.89031	0.99156	NC	NC	NC	NC
1440794_x_at	1700029M03Rik	RIKEN cDNA 1700029M03 gene	69476	Mm.67177	XM_001474414//XM_001480296//XP_001474464//XP_001480346	0.015	-0.008	0.16	-0.08	0.94353	0.98481	-0.074	0.057	-0.72	0.54	0.75229	0.78898	NC	NC	NC	NC
1453154_at	1700029M20Rik	RIKEN cDNA 1700029M20 gene	73937	Mm.292326	NA	-0.02	-0.036	-0.18	-0.33	0.93635	0.93712	0.221	-0.237	2.35	-2.41	0.19506	0.11455	NC	NC	NC	NC
1453975_a_at	1700029M20Rik	RIKEN cDNA 1700029M20 gene	73937	Mm.292326	NA	0.225	-0.277	1.87	-2.27	0.23653	0.2956	-0.094	0.097	-1.21	1.2	0.55167	0.48182	NC	NC	NC	NC
1449276_at	1700029P11Rik	RIKEN cDNA 1700029P11 gene	66346	Mm.54292	NM_025503//NP_079779	0.062	-0.026	0.63	-0.26	0.74569	0.95104	0.065	-0.088	0.61	-0.78	0.79483	0.67407	NC	NC	NC	NC
1429825_at	1700030E15Rik	RIKEN cDNA 1700030E15 gene	75667	Mm.45821	XM_134639//XM_916123//XP_134639//XP_921216	-0.141	-0.058	-1.29	-0.51	0.44682	0.89252	-0.121	0.063	-1.48	0.74	0.44802	0.69539	NC	NC	NC	NC
1430054_at	1700030F18Rik	RIKEN cDNA 1700030F18 gene	72277	Mm.272766	NM_028180//NP_082456	-0.223	-0.031	-1.84	-0.25	0.24724	0.95241	-0.121	0.101	-1.48	1.18	0.44868	0.49039	NC	NC	NC	NC
1441419_at	1700030G06Rik	RIKEN cDNA 1700030G06 gene	69507	Mm.459265	NA	0.011	-0.091	0.07	-0.52	0.9775	0.89022	-0.082	0.155	-0.59	1.06	0.80297	0.54596	NC	NC	NC	NC
1430565_at	1700030J22Rik	RIKEN cDNA 1700030J22 gene	69528	Mm.272846	NM_027103//NP_081379	0.029	-0.023	0.26	-0.2	0.90373	0.9638	0.263	0.039	2.93	0.42	0.10159	0.84128	NC	NC	NC	NC
1424447_at	1700030K09Rik	RIKEN cDNA 1700030K09 gene	72254	Mm.30136//Mm.275872	NM_028170//NP_082446	0.122	0.132	1.07	1.15	0.53768	0.68803	-0.01	0.057	-0.08	0.46	0.97671	0.82403	NC	NC	NC	NC
1436885_a_at	1700030K09Rik	RIKEN cDNA 1700030K09 gene	72254	Mm.30136//Mm.275872	NM_028170//NP_082446	-0.339	0.589	-2.59	4.41	0.09369	0.0242	-0.621	0.092	-4.03	0.57	0.02587	0.77287	NC	Up TM KO	Dn Tm WT	NC
1446599_at	1700030N03Rik	RIKEN cDNA 1700030N03 gene	70011	Mm.393871	NA	-0.053	-0.08	-0.52	-0.76	0.79513	0.81682	0.16	-0.152	1.66	-1.51	0.38268	0.35381	NC	NC	NC	NC
1458705_at	1700031C06Rik	RIKEN cDNA 1700031C06 gene	73289	NA	NA	-0.088	0.044	-1	0.49	0.57181	0.89864	0.057	0.057	0.55	0.53	0.81889	0.79286	NC	NC	NC	NC
1432116_at	1700031F05Rik	RIKEN cDNA 1700031F05 gene	73300	Mm.158984	XM_356346//XM_920220//XP_356346//XP_925313	-0.165	-0.07	-1.8	-0.76	0.25792	0.81887	0.161	-0.087	1.04	-0.54	0.61935	0.78894	NC	NC	NC	NC
1442345_at	1700031L13Rik	RIKEN cDNA 1700031L13 gene	67327	Mm.87058	NA	0.025	-0.133	0.22	-1.15	0.92128	0.68823	-0.01	-0.096	-0.11	-0.97	0.9694	0.59124	NC	NC	NC	NC
1429611_at	1700034E13Rik	RIKEN cDNA 1700034E13 gene	78414	Mm.273327	NM_030097//NP_084373	-0.051	0.052	-0.53	0.53	0.79032	0.88665	0.028	-0.116	0.31	-1.25	0.90554	0.45975	NC	NC	NC	NC
1438970_x_at	1700034F02Rik	RIKEN cDNA 1700034F02 gene	73324	Mm.69388	XM_125968//XM_901828//XM_904868//XM_919028//XP_125968//XP_906921//XP_909961//XP_924121	0.04	-0.215	0.48	-2.56	0.81233	0.2211	0.151	-0.222	1.2	-1.69	0.55389	0.28847	NC	NC	NC	NC
1453882_at	1700034F02Rik	RIKEN cDNA 1700034F02 gene	73324	Mm.69388	XM_125968//XM_901828//XM_904868//XM_919028//XP_125968//XP_906921//XP_909961//XP_924121	-0.171	0.156	-2.04	1.83	0.19232	0.43703	0.203	0.096	1.5	0.68	0.43937	0.72158	NC	NC	NC	NC
1430060_at	1700034G24Rik	RIKEN cDNA 1700034G24 gene	67325	Mm.46094	NA	-0.209	-0.009	-2.4	-0.11	0.12177	0.98064	-0.036	-0.157	-0.35	-1.46	0.89277	0.37445	NC	NC	NC	NC
1452785_at	1700034H14Rik	RIKEN cDNA 1700034H14 gene	67105	Mm.250617	NM_025969//NP_080245	1.086	0.137	9.4	1.16	2e-05	0.68136	0.767	1.076	5.66	7.61	0.0037	0.00013	Up TM WT	NC	Up TM WT	Up TM KO
1456959_at	1700034H15Rik	RIKEN cDNA 1700034H15 gene	74265	Mm.379232	NM_001024489//NP_001019660	-0.025	-0.006	-0.28	-0.07	0.89827	0.987	0.127	-0.115	1.07	-0.92	0.60864	0.61127	NC	NC	NC	NC
1419016_at	1700034I23Rik	RIKEN cDNA 1700034I23 gene	73297	Mm.422673	NM_028494//NP_082770	-0.22	-0.036	-2.63	-0.43	0.08774	0.91408	0.045	0.033	0.48	0.33	0.84579	0.87955	NC	NC	NC	NC
1454251_at	1700034J04Rik	RIKEN cDNA 1700034J04 gene	73304	NA	NA	-0.094	-0.223	-0.67	-1.57	0.72744	0.53425	0.06	-0.234	0.36	-1.36	0.88836	0.41322	NC	NC	NC	NC
1429875_at	1700034J05Rik	RIKEN cDNA 1700034J05 gene	73344	Mm.391543	XM_001475866//XM_886330//XP_001475916//XP_891423	-0.177	-0.072	-1.58	-0.63	0.3311	0.85696	-0.052	-0.016	-0.5	-0.15	0.83905	0.9505	NC	NC	NC	NC
1453536_at	1700034K16Rik	RIKEN cDNA 1700034K16 gene	73314	Mm.52613	NM_028499//NP_082775	-0.004	0.127	-0.04	1.37	0.98514	0.60523	0.105	0.098	0.89	0.79	0.68583	0.67035	NC	NC	NC	NC
1453254_at	1700034O15Rik	RIKEN cDNA 1700034O15 gene	76606	Mm.272520	NM_029671//NP_083947	-0.028	-0.046	-0.24	-0.38	0.91512	0.92477	0.16	-0.24	1.29	-1.85	0.52182	0.24061	NC	NC	NC	NC
1431585_at	1700034P13Rik	RIKEN cDNA 1700034P13 gene	73331	Mm.470278	NA	0.078	-0.03	0.76	-0.29	0.68354	0.94599	0.219	-0.242	1.76	-1.87	0.34918	0.23468	NC	NC	NC	NC
1459255_at	1700034P13Rik	RIKEN cDNA 1700034P13 gene	73331	Mm.470278	NA	-0.418	-0.115	-2.75	-0.74	0.07444	0.82246	-0.024	0.008	-0.15	0.05	0.95426	0.98407	NC	NC	NC	NC
1431918_at	1700036A12Rik	RIKEN cDNA 1700036A12 gene	73298	Mm.158983	NA	-0.068	-0.05	-0.64	-0.46	0.74186	0.90534	-0.114	0.083	-0.92	0.64	0.67054	0.74275	NC	NC	NC	NC
1426131_at	1700036D21Rik	RIKEN cDNA 1700036D21 gene	73336	Mm.200587	NM_148940//NP_683742	-0.238	-0.163	-1.64	-1.1	0.30926	0.70306	-0.02	-0.406	-0.18	-3.41	0.94671	0.02636	NC	NC	NC	NC
1427716_at	1700036D21Rik	RIKEN cDNA 1700036D21 gene	73336	Mm.200587	NM_148940//NP_683742	-0.192	-0.113	-2.07	-1.2	0.18418	0.66729	0.104	-0.247	1.02	-2.31	0.6286	0.13195	NC	NC	NC	NC
1429995_at	1700036D21Rik	RIKEN cDNA 1700036D21 gene	73336	Mm.200587	NM_148940//NP_683742	-0.224	-0.121	-1.81	-0.96	0.25427	0.75232	-0.141	0.029	-1.55	0.31	0.42268	0.88833	NC	NC	NC	NC
1447729_s_at	1700036D21Rik	RIKEN cDNA 1700036D21 gene	73336	Mm.200587	NM_148940//NP_683742	-0.043	0.044	-0.35	0.36	0.86784	0.93068	0.105	-0.118	0.93	-1.01	0.66517	0.57058	NC	NC	NC	NC
1430188_at	1700037C18Rik	RIKEN cDNA 1700037C18 gene	73261	Mm.28403	NM_028484//NP_082760	-0.263	0.171	-2.95	1.88	0.05628	0.41876	0.108	0.647	1.11	6.36	0.5929	0.00047	NC	NC	NC	Up TM KO
1431501_at	1700037C18Rik	RIKEN cDNA 1700037C18 gene	73261	Mm.28403	NM_028484//NP_082760	-0.116	0.017	-1.02	0.15	0.56017	0.97301	-0.176	-0.175	-1.9	-1.81	0.30682	0.25124	NC	NC	NC	NC
1419742_at	1700037H04Rik	RIKEN cDNA 1700037H04 gene	67326	Mm.27711	NM_026091//NP_080367	-0.198	-0.133	-1.54	-1.01	0.34758	0.73275	-0.042	0.539	-0.27	3.29	0.91924	0.0315	NC	NC	NC	NC
1457684_at	1700037H04Rik	RIKEN cDNA 1700037H04 gene	67326	Mm.27711	NM_026091//NP_080367	0.044	0.181	0.37	1.51	0.86108	0.55386	-0.103	0.258	-1	2.42	0.63559	0.11398	NC	NC	NC	NC
1460262_a_at	1700037H04Rik	RIKEN cDNA 1700037H04 gene	67326	Mm.27711	NM_026091//NP_080367	-0.099	-0.073	-0.61	-0.44	0.75565	0.91	0.153	0.489	1.2	3.69	0.55327	0.01723	NC	NC	NC	NC
1432779_at	1700037N05Rik	RIKEN cDNA 1700037N05 gene	73264	NA	NA	0.053	0.03	0.55	0.3	0.78206	0.94278	0.279	-0.089	2.59	-0.79	0.15052	0.67212	NC	NC	NC	NC
1432780_at	1700037N05Rik	RIKEN cDNA 1700037N05 gene	73264	NA	NA	-0.036	-0.018	-0.26	-0.12	0.90644	0.97722	0.173	-0.055	2.08	-0.63	0.25888	0.74606	NC	NC	NC	NC
1432395_at	1700039E15Rik	RIKEN cDNA 1700039E15 gene	76713	Mm.425445	NM_001033176//NP_001028348	-0.088	0.032	-0.63	0.23	0.74504	0.95791	0.097	-0.03	0.65	-0.2	0.77912	0.93116	NC	NC	NC	NC
1433297_at	1700039M15Rik	RIKEN cDNA 1700039M15 gene	74266	NA	NA	-0.111	0.155	-0.91	1.24	0.61516	0.65112	0.083	-0.154	0.8	-1.42	0.7214	0.38942	NC	NC	NC	NC
1454548_at	1700039M15Rik	RIKEN cDNA 1700039M15 gene	74266	NA	NA	-0.256	0.05	-2.82	0.54	0.06786	0.88496	-0.055	-0.095	-0.55	-0.91	0.81746	0.61609	NC	NC	NC	NC
1439559_at	1700040D17Rik	RIKEN cDNA 1700040D17 gene	76602	Mm.87305	NA	-0.027	0.035	-0.32	0.41	0.88018	0.9173	-0.066	0.033	-0.8	0.38	0.72073	0.85842	NC	NC	NC	NC
1432476_at	1700040F17Rik	RIKEN cDNA 1700040F17 gene	73334	Mm.396214	NA	0.17	-0.184	1.51	-1.61	0.35822	0.51969	0.174	-0.203	1.72	-1.92	0.36461	0.22192	NC	NC	NC	NC
1432290_at	1700040G22Rik	RIKEN cDNA 1700040G22 gene	76714	Mm.410865	NA	-0.211	-0.051	-1.47	-0.35	0.37344	0.93279	0.126	-0.355	0.98	-2.64	0.64502	0.0831	NC	NC	NC	NC
1429122_a_at	1700040I03Rik	RIKEN cDNA 1700040I03 gene	73327	Mm.379221	NM_028505//NP_082781	1.331	-0.985	7.44	-5.42	0.00016	0.00747	1.134	-0.347	8.21	-2.41	0.00031	0.11566	Up TM WT	Dn TM KO	Up TM WT	NC
1428812_at	1700040L02Rik	RIKEN cDNA 1700040L02 gene	73287	Mm.141830	NM_028491//NP_082767	-0.528	0.086	-1.99	0.32	0.20376	0.93945	0.885	-1.493	2.76	-4.45	0.12422	0.00562	NC	NC	NC	Dn TM KO
1454166_at	1700040N02Rik	RIKEN cDNA 1700040N02 gene	73303	Mm.443297	NA	0.002	-0.129	0.02	-1.25	0.99178	0.64753	0.143	-0.148	1.24	-1.23	0.54147	0.4707	NC	NC	NC	NC
1431234_at	1700041B20Rik	RIKEN cDNA 1700041B20 gene	73338	Mm.57559	XM_485065//XM_918079//XP_485065//XP_923172	-0.185	-0.231	-1.84	-2.26	0.24759	0.30002	-0.043	-0.205	-0.38	-1.69	0.88505	0.28809	NC	NC	NC	NC
1430190_at	1700041C02Rik	RIKEN cDNA 1700041C02 gene	73332	Mm.425204	NM_029286//NP_083562	-1.503	-0.023	-5.82	-0.09	0.00104	0.98373	-1.151	-0.499	-4.78	-1.98	0.01036	0.20435	Dn Tm WT	NC	Dn Tm WT	NC
1430593_at	1700041C02Rik	RIKEN cDNA 1700041C02 gene	73332	Mm.425204	NM_029286//NP_083562	-0.306	0.221	-2.68	1.9	0.082	0.41152	-0.13	-0.012	-1.71	-0.15	0.36578	0.94912	NC	NC	NC	NC
1430638_at	1700041C02Rik	RIKEN cDNA 1700041C02 gene	73332	Mm.425204	NM_029286//NP_083562	0.199	-0.377	2.22	-4.13	0.15417	0.03388	0.016	-0.043	0.16	-0.41	0.95355	0.84841	NC	NC	NC	NC
1431463_at	1700041C02Rik	RIKEN cDNA 1700041C02 gene	73332	Mm.425204	NM_029286//NP_083562	-0.184	0.007	-1.83	0.07	0.24975	0.98637	-0.064	-0.058	-0.6	-0.53	0.79661	0.79385	NC	NC	NC	NC
1441431_at	1700041C02Rik	RIKEN cDNA 1700041C02 gene	73332	Mm.425204	NM_029286//NP_083562	-0.085	0.018	-0.89	0.18	0.62459	0.96809	0.042	-0.052	0.4	-0.48	0.87478	0.81621	NC	NC	NC	NC
1453880_s_at	1700041C02Rik	RIKEN cDNA 1700041C02 gene	73332	Mm.425204	NM_029286//NP_083562	0.072	0.034	0.88	0.4	0.62964	0.91977	-0.072	0.079	-0.76	0.79	0.73624	0.66993	NC	NC	NC	NC
1456557_at	1700041C02Rik	RIKEN cDNA 1700041C02 gene	73332	Mm.425204	NM_029286//NP_083562	-0.846	0.186	-5.24	1.14	0.00218	0.69133	-0.513	-0.027	-3.64	-0.19	0.04253	0.93531	Dn Tm WT	NC	NC	NC
1432326_at	1700042B14Rik	RIKEN cDNA 1700042B14 gene	73347	Mm.63848	NM_001081671//NP_001075140	-0.005	0.112	-0.04	0.92	0.98472	0.7655	-0.044	-0.073	-0.59	-0.95	0.80018	0.60088	NC	NC	NC	NC
1430166_at	1700042D18Rik	RIKEN cDNA 1700042D18 gene	67324	Mm.201455	NA	-0.156	0.15	-1.54	1.46	0.34539	0.5731	0.23	0.004	1.83	0.03	0.32844	0.99006	NC	NC	NC	NC
1457057_at	1700042G07Rik	RIKEN cDNA 1700042G07 gene	67323	Mm.45442	NM_001099295//NP_001092765//XM_001472749//XM_001475594//XP_001472799//XP_001475644	-0.132	-0.095	-1.59	-1.13	0.32622	0.69506	0.088	-0.103	0.99	-1.11	0.64242	0.52463	NC	NC	NC	NC
1430105_at	1700042O10Rik	RIKEN cDNA 1700042O10 gene	73321	Mm.443306	NA	-0.029	-0.097	-0.22	-0.73	0.9209	0.82775	-0.15	0.037	-1.59	0.37	0.40926	0.86347	NC	NC	NC	NC
1432557_at	1700045I11Rik	RIKEN cDNA 1700045I11 gene	73350	Mm.158996	XM_001487791//XP_001487841	0.222	-0.104	1.58	-0.73	0.32962	0.8267	-0.13	-0.021	-1.49	-0.23	0.44433	0.91988	NC	NC	NC	NC
1449239_at	1700045I19Rik	RIKEN cDNA 1700045I19 gene	74264	Mm.39304	NR_003640//XR_035170//XR_035172	0.256	-0.233	2.51	-2.24	0.10393	0.30368	0.3	-0.075	2.77	-0.66	0.12287	0.73226	NC	NC	NC	NC
1453353_at	1700047I16Rik	RIKEN cDNA 1700047I16 gene	73326	Mm.458692	NA	0.039	-0.006	0.4	-0.06	0.84783	0.98912	0.097	-0.127	0.98	-1.23	0.64351	0.46997	NC	NC	NC	NC
1460466_at	1700047I17Rik1	RIKEN cDNA 1700047I17 gene 1	73385	Mm.439875	NM_028527//NP_082803	0.02	0.32	0.11	1.83	0.96151	0.43778	0.176	1.45	0.89	7	0.68561	0.00024	NC	NC	NC	Up TM KO
1438384_at	1700047L15Rik	RIKEN cDNA 1700047L15 gene	73309	Mm.276558	XM_001000096//XM_979066//XP_001000096//XP_984160	-0.027	-0.025	-0.24	-0.22	0.91487	0.9602	-0.095	-0.025	-1.15	-0.29	0.57656	0.89624	NC	NC	NC	NC
1438044_at	1700047M11Rik	RIKEN cDNA 1700047M11 gene	67330	Mm.459757	XM_001474883//XM_001478812//XP_001474933//XP_001478862	-0.073	-0.043	-0.64	-0.37	0.74037	0.92712	-0.136	0.127	-1.55	1.39	0.42224	0.40358	NC	NC	NC	NC
1432345_at	1700048F04Rik	RIKEN cDNA 1700048F04 gene	73396	Mm.416859	NA	0.004	-0.131	0.03	-0.78	0.99045	0.81137	0.062	0.004	0.65	0.04	0.78142	0.98689	NC	NC	NC	NC
1442131_at	1700048M11Rik	RIKEN cDNA 1700048M11 gene	73386	Mm.443304	NA	0.146	-0.147	1.6	-1.58	0.32461	0.52914	0.182	-0.149	1.53	-1.2	0.43067	0.48357	NC	NC	NC	NC
1457426_at	1700048O20Rik	RIKEN cDNA 1700048O20 gene	69430	Mm.71062	NA	0.191	-0.055	1.46	-0.41	0.37414	0.91723	-0.031	-0.024	-0.29	-0.22	0.91228	0.92383	NC	NC	NC	NC
1430323_at	1700049E17Rik	RIKEN cDNA 1700049E17 gene	73415	Mm.57578//Mm.425891	XM_001475911//XP_001475961	-0.153	0.175	-1.19	1.34	0.48574	0.61506	-0.154	0.07	-1.55	0.67	0.42292	0.72567	NC	NC	NC	NC
1430324_x_at	1700049E17Rik	RIKEN cDNA 1700049E17 gene	73415	Mm.57578//Mm.425891	XM_001475911//XP_001475961	-0.281	-0.003	-2.82	-0.03	0.06749	0.9945	-0.084	-0.149	-0.68	-1.15	0.76848	0.50665	NC	NC	NC	NC
1440171_x_at	1700049G17Rik	RIKEN cDNA 1700049G17 gene	73430	Mm.379224//Mm.464330	NM_028538//NP_082814	0.029	0.045	0.21	0.33	0.92394	0.93799	0.211	0.092	1.93	0.8	0.2985	0.66504	NC	NC	NC	NC
1441059_at	1700049G17Rik	RIKEN cDNA 1700049G17 gene	73430	Mm.379224//Mm.464330	NM_028538//NP_082814	-0.152	-0.045	-1.57	-0.46	0.33543	0.90646	-0.077	0.068	-0.79	0.66	0.72526	0.73226	NC	NC	NC	NC
1459339_at	1700049G17Rik	RIKEN cDNA 1700049G17 gene	73430	Mm.379224//Mm.464330	NM_028538//NP_082814	-0.083	0.115	-0.74	1.01	0.69433	0.73332	-0.032	-0.137	-0.32	-1.32	0.90347	0.42979	NC	NC	NC	NC
1454277_at	1700049J03Rik	RIKEN cDNA 1700049J03 gene	73365	Mm.353031	NA	0.206	-0.052	1.85	-0.45	0.24338	0.90783	0.063	-0.21	0.6	-1.92	0.79889	0.2217	NC	NC	NC	NC
1429578_at	1700049K14Rik	RIKEN cDNA 1700049K14 gene	73382	Mm.390750	NM_028525//NP_082801	-0.165	0.06	-1.39	0.5	0.40201	0.89667	-0.048	0.098	-0.37	0.73	0.88608	0.70202	NC	NC	NC	NC
1419804_at	1700051A21Rik	RIKEN cDNA 1700051A21 gene	73366	Mm.396157	NA	-0.2	0.04	-2.24	0.44	0.14939	0.91	0.183	-0.091	2.03	-0.96	0.27182	0.5924	NC	NC	NC	NC
1440520_a_at	1700051A21Rik	RIKEN cDNA 1700051A21 gene	73366	Mm.396157	NA	-0.05	-0.118	-0.38	-0.87	0.85745	0.78215	0.292	-0.074	2.56	-0.62	0.15662	0.75335	NC	NC	NC	NC
1440521_x_at	1700051A21Rik	RIKEN cDNA 1700051A21 gene	73366	Mm.396157	NA	0.215	-0.039	2.01	-0.36	0.19981	0.93036	0.04	-0.014	0.34	-0.11	0.89731	0.96253	NC	NC	NC	NC
1447821_at	1700051K22Rik	RIKEN cDNA 1700051K22 gene	73417	NA	NA	-0.259	-0.019	-2.28	-0.16	0.14208	0.97109	0.207	-0.26	2.04	-2.45	0.26788	0.10868	NC	NC	NC	NC
1440768_x_at	1700052I22Rik	RIKEN cDNA 1700052I22 gene	67340	Mm.386790	NA	-0.164	-0.024	-1.65	-0.24	0.30766	0.95541	0.02	-0.021	0.24	-0.23	0.92806	0.91835	NC	NC	NC	NC
1447572_at	1700052I22Rik	RIKEN cDNA 1700052I22 gene	67340	Mm.386790	NA	0.13	-0.024	0.96	-0.17	0.5906	0.96939	0.27	-0.285	2.28	-2.31	0.20977	0.13275	NC	NC	NC	NC
1429136_at	1700052K11Rik	RIKEN cDNA 1700052K11 gene	73431	Mm.351426	XR_035285	0.248	0.373	1.45	2.15	0.37913	0.3325	-0.279	0.219	-3.22	2.42	0.07212	0.11431	NC	NC	NC	NC
1457982_at	1700052M18Rik	RIKEN cDNA 1700052M18 gene	78415	Mm.297760	NA	0.029	-0.268	0.21	-1.9	0.92615	0.41118	0.077	-0.096	0.59	-0.71	0.80194	0.70866	NC	NC	NC	NC
1421495_a_at	1700052N19Rik	RIKEN cDNA 1700052N19 gene	73419	Mm.346733	NM_024261//NP_077223	0.51	-0.005	2.37	-0.02	0.12603	0.99576	0.22	0.284	2.57	3.18	0.15349	0.03722	NC	NC	NC	NC
1454879_s_at	1700052N19Rik	RIKEN cDNA 1700052N19 gene	73419	Mm.346733	NM_024261//NP_077223	0.555	0.019	2.65	0.09	0.08577	0.98402	0.073	0.113	0.39	0.57	0.88129	0.77621	NC	NC	NC	NC
1453236_at	1700054F22Rik	RIKEN cDNA 1700054F22 gene	73398	Mm.252738	XM_485380//XP_485380	-0.012	0.03	-0.14	0.33	0.95258	0.936	-0.27	0.262	-2.04	1.89	0.26984	0.2293	NC	NC	NC	NC
1438522_at	1700054H16Rik	RIKEN cDNA 1700054H16 gene	432536	Mm.33646	NR_002893	-0.172	0.073	-1.53	0.64	0.34762	0.85473	0.022	-0.161	0.19	-1.35	0.94326	0.41911	NC	NC	NC	NC
1440775_at	1700054K19Rik	RIKEN cDNA 1700054K19 gene	67336	Mm.378014	XM_001479720//XM_001480075//XP_001479770//XP_001480125	0.12	-0.106	0.99	-0.86	0.577	0.78429	0.241	0.033	2.09	0.27	0.25523	0.90097	NC	NC	NC	NC
1424796_at	1700054N08Rik	RIKEN cDNA 1700054N08 gene	73420	Mm.157746	NM_028536//NP_082812	-0.042	-0.144	-0.23	-0.77	0.91689	0.81389	-0.131	0.132	-0.78	0.76	0.72877	0.68755	NC	NC	NC	NC
1451483_s_at	1700054N08Rik	RIKEN cDNA 1700054N08 gene	73420	Mm.157746	NM_028536//NP_082812	0.006	-0.032	0.06	-0.3	0.98101	0.9431	0.02	0.09	0.17	0.76	0.94883	0.68578	NC	NC	NC	NC
1420424_at	1700054O13Rik	RIKEN cDNA 1700054O13 gene	67334	Mm.46146	NM_026096//NP_080372	-0.039	0.061	-0.31	0.47	0.88566	0.90342	0.036	-0.216	0.37	-2.13	0.88612	0.16836	NC	NC	NC	NC
1443743_at	1700054O13Rik	RIKEN cDNA 1700054O13 gene	67334	Mm.46146	NM_026096//NP_080372	0.196	-0.141	2.04	-1.45	0.19271	0.57598	0.022	-0.015	0.3	-0.19	0.90894	0.93299	NC	NC	NC	NC
1432452_at	1700054O19Rik	RIKEN cDNA 1700054O19 gene	74272	NA	NA	0.066	-0.041	0.55	-0.33	0.78105	0.936	-0.012	0.131	-0.11	1.13	0.97027	0.51422	NC	NC	NC	NC
1432536_at	1700055M20Rik	RIKEN cDNA 1700055M20 gene	73407	NA	NM_028532//NM_199455//NP_082808//NP_955534	-0.18	0.138	-1.64	1.24	0.30944	0.65269	-0.15	-0.07	-1.44	-0.65	0.46256	0.73803	NC	NC	NC	NC
1430513_at	1700055N04Rik	RIKEN cDNA 1700055N04 gene	73458	Mm.34137	XM_895013//XM_904600//XP_900106//XP_909693	-0.086	0.077	-0.67	0.6	0.7268	0.86843	0.294	-0.072	2.2	-0.52	0.22825	0.7975	NC	NC	NC	NC
1441205_at	1700055N04Rik	RIKEN cDNA 1700055N04 gene	73458	Mm.34137	XM_895013//XM_904600//XP_900106//XP_909693	-0.173	-0.122	-1.18	-0.82	0.4915	0.79897	0.033	-0.064	0.28	-0.53	0.91464	0.79311	NC	NC	NC	NC
1445923_at	1700055N04Rik	RIKEN cDNA 1700055N04 gene	73458	Mm.34137	XM_895013//XM_904600//XP_900106//XP_909693	-0.06	-0.081	-0.62	-0.82	0.74894	0.79794	-0.039	0.053	-0.31	0.41	0.9053	0.84732	NC	NC	NC	NC
1429677_at	1700056E22Rik	RIKEN cDNA 1700056E22 gene	73363	Mm.50115	XM_484951//XP_484951	0.056	0.095	0.52	0.86	0.79472	0.78403	0.313	0.186	2.72	1.55	0.12948	0.33969	NC	NC	NC	NC
1432356_at	1700056N10Rik	RIKEN cDNA 1700056N10 gene	73392	NA	NA	0	0.078	0	0.59	0.99974	0.86936	-0.028	-0.082	-0.24	-0.69	0.92717	0.72025	NC	NC	NC	NC
1453340_at	1700057D03Rik	RIKEN cDNA 1700057D03 gene	73441	Mm.399166	NA	0.088	-0.03	0.79	-0.27	0.66954	0.94958	0.01	-0.129	0.1	-1.24	0.97346	0.46529	NC	NC	NC	NC
1457453_at	1700057G04Rik	RIKEN cDNA 1700057G04 gene	78459	Mm.179195	NM_001033184//NP_001028356	-0.061	-0.06	-0.66	-0.63	0.73346	0.85831	-0.035	-0.023	-0.4	-0.26	0.87479	0.9077	NC	NC	NC	NC
1445737_at	1700057H21Rik	RIKEN cDNA 1700057H21 gene	73375	Mm.396227	NA	-0.282	0.02	-2.28	0.16	0.1429	0.97187	-0.075	-0.083	-0.81	-0.86	0.71859	0.63976	NC	NC	NC	NC
1430072_at	1700057K13Rik	RIKEN cDNA 1700057K13 gene	73435	Mm.116705	NM_028540//NP_082816	-0.074	0.013	-0.69	0.12	0.7169	0.97833	0.18	-0.245	2.03	-2.64	0.272	0.08251	NC	NC	NC	NC
1432308_at	1700058C13Rik	RIKEN cDNA 1700058C13 gene	73388	Mm.71904	NM_028528//NP_082804	-0.051	-0.165	-0.38	-1.23	0.8542	0.65603	0.151	-0.11	1.6	-1.11	0.40747	0.52375	NC	NC	NC	NC
1453449_at	1700058G18Rik	RIKEN cDNA 1700058G18 gene	67342	Mm.245800	XM_001480418//XP_001480468	-0.07	0.094	-0.65	0.85	0.73857	0.788	0.013	0.056	0.13	0.57	0.96132	0.77366	NC	NC	NC	NC
1430499_at	1700058M13Rik	RIKEN cDNA 1700058M13 gene	73423	Mm.396228	NA	0.14	-0.165	1.72	-1.98	0.28416	0.3862	0.008	-0.077	0.11	-1	0.97012	0.57596	NC	NC	NC	NC
1426768_at	1700060H10Rik	RIKEN cDNA 1700060H10 gene	73390	Mm.181475	NR_003618//XR_035079//XR_035080	0.834	-0.038	3.76	-0.17	0.01699	0.97002	-0.062	0.851	-0.26	3.38	0.92194	0.0275	Up TM WT	NC	NC	Up TM KO
1453476_at	1700060J05Rik	RIKEN cDNA 1700060J05 gene	73391	Mm.270088	NA	-0.18	0.182	-2.03	2.02	0.19544	0.37477	0.076	-0.217	0.81	-2.22	0.71739	0.14928	NC	NC	NC	NC
1459796_at	1700061E18Rik	RIKEN cDNA 1700061E18 gene	76991	Mm.261471	NA	-0.142	-0.008	-1.41	-0.08	0.39401	0.98481	0.11	-0.121	0.98	-1.04	0.64332	0.5557	NC	NC	NC	NC
1444605_at	1700061F12Rik	RIKEN cDNA 1700061F12 gene	73438	Mm.23558	NA	-0.118	-0.023	-1.32	-0.25	0.43037	0.95302	0.09	0.049	0.85	0.44	0.7025	0.83182	NC	NC	NC	NC
1430846_at	1700061G19Rik	RIKEN cDNA 1700061G19 gene	78625	Mm.160106	NM_030141//NP_084417	-0.422	0.24	-3.88	2.17	0.01439	0.32616	0.004	-0.018	0.04	-0.15	0.98989	0.94794	NC	NC	NC	NC
1437435_at	1700061G19Rik	RIKEN cDNA 1700061G19 gene	78625	Mm.160106	NM_030141//NP_084417	0.042	-0.129	0.43	-1.31	0.8338	0.62532	0.272	-0.244	2.26	-1.95	0.21373	0.21363	NC	NC	NC	NC
1430405_at	1700061I17Rik	RIKEN cDNA 1700061I17 gene	433646	Mm.158997	XM_485306//XP_485306	-0.35	-0.066	-1.49	-0.28	0.36443	0.94774	0.283	-0.598	1.72	-3.49	0.36182	0.02332	NC	NC	NC	Dn TM KO
1454202_a_at	1700061J05Rik	RIKEN cDNA 1700061J05 gene	73376	Mm.73222	XM_181371//XM_911673//XP_181371//XP_916766	-0.124	0.019	-1.35	0.21	0.41745	0.96312	-0.07	0.053	-0.81	0.59	0.71604	0.76637	NC	NC	NC	NC
1454203_at	1700061J05Rik	RIKEN cDNA 1700061J05 gene	73376	Mm.73222	XM_181371//XM_911673//XP_181371//XP_916766	-0.005	-0.052	-0.06	-0.56	0.97977	0.88093	0.039	-0.161	0.35	-1.38	0.89363	0.40758	NC	NC	NC	NC
1441773_at	1700061N14Rik	RIKEN cDNA 1700061N14 gene	73432	Mm.297069//Mm.398269	NA	-0.087	-0.11	-0.93	-1.16	0.60249	0.68349	0.185	-0.282	1.24	-1.81	0.54097	0.252	NC	NC	NC	NC
1457421_at	1700063D05Rik	RIKEN cDNA 1700063D05 gene	78500	Mm.275715	NA	-0.041	-0.072	-0.53	-0.92	0.79173	0.76705	0	-0.392	0	-3.33	0.99989	0.02971	NC	NC	NC	NC
1459809_x_at	1700063D05Rik	RIKEN cDNA 1700063D05 gene	78500	Mm.275715	NA	0.099	-0.02	1.1	-0.22	0.52616	0.96008	0.173	-0.235	1.81	-2.34	0.33517	0.1267	NC	NC	NC	NC
1431245_at	1700063H04Rik	RIKEN cDNA 1700063H04 gene	74269	Mm.81022	XM_001480666//XM_001481012//XP_001480716//XP_001481062	-0.014	0.035	-0.1	0.25	0.96533	0.95333	0.157	-0.051	1.58	-0.49	0.41192	0.81104	NC	NC	NC	NC
1441875_at	1700063J08Rik	RIKEN cDNA 1700063J08 gene	73450	Mm.435	NA	-0.039	0.036	-0.36	0.33	0.86338	0.93693	0.049	-0.1	0.56	-1.1	0.81546	0.52577	NC	NC	NC	NC
1432422_at	1700063K16Rik	RIKEN cDNA 1700063K16 gene	76610	Mm.380984	XR_030735//XR_034708	-0.161	-0.068	-1.21	-0.5	0.47999	0.89636	0.311	-0.21	2.35	-1.52	0.19438	0.35076	NC	NC	NC	NC
1442687_at	1700064N11Rik	RIKEN cDNA 1700064N11 gene	78458	Mm.401549	NA	0.108	0.035	0.82	0.26	0.6549	0.95125	0.064	0.122	0.33	0.6	0.90066	0.7611	NC	NC	NC	NC
1453667_at	1700065D16Rik	RIKEN cDNA 1700065D16 gene	73410	Mm.443314	NM_028533//NP_082809	-0.152	0.173	-1.51	1.68	0.35726	0.48989	0.152	-0.144	1.6	-1.44	0.40575	0.38024	NC	NC	NC	NC
1440839_x_at	1700065I16Rik	RIKEN cDNA 1700065I16 gene	78462	Mm.82775	NA	-0.102	-0.029	-0.89	-0.25	0.62363	0.9527	-0.124	-0.005	-1.21	-0.04	0.54983	0.9856	NC	NC	NC	NC
1420574_at	1700065I17Rik	RIKEN cDNA 1700065I17 gene	67343	Mm.87057	NM_026099//NP_080375	-0.034	-0.098	-0.35	-0.97	0.87051	0.74871	0.021	-0.094	0.18	-0.77	0.94618	0.68194	NC	NC	NC	NC
1459759_s_at	1700065I17Rik	RIKEN cDNA 1700065I17 gene	67343	Mm.87057	NM_026099//NP_080375	0.183	-0.081	1.72	-0.75	0.28118	0.82115	0.16	-0.114	1.44	-0.98	0.46196	0.58282	NC	NC	NC	NC
1434675_at	1700065O13Rik	RIKEN cDNA 1700065O13 gene	73451	Mm.129453	NM_028543//NP_082819	-0.813	-0.287	-4.42	-1.54	0.00666	0.54467	-0.265	-0.196	-1.42	-1.01	0.46919	0.57043	Dn Tm WT	NC	NC	NC
1453959_at	1700065O13Rik	RIKEN cDNA 1700065O13 gene	73451	Mm.129453	NM_028543//NP_082819	-0.048	-0.232	-0.41	-1.94	0.84446	0.39856	0.038	-0.168	0.37	-1.56	0.88594	0.33549	NC	NC	NC	NC
1430488_at	1700066B19Rik	RIKEN cDNA 1700066B19 gene	73449	Mm.379225	NM_001033168//NP_001028340	-0.083	-0.185	-0.8	-1.75	0.66708	0.46356	-0.21	0.098	-2.25	1.01	0.21635	0.57196	NC	NC	NC	NC
1432564_at	1700066C05Rik	RIKEN cDNA 1700066C05 gene	78654	NA	XM_001473318//XP_001473368	0.267	0.046	3	0.51	0.05229	0.89419	0.121	-0.026	1.23	-0.26	0.54351	0.9081	NC	NC	NC	NC
1439525_at	1700066D14Rik	RIKEN cDNA 1700066D14 gene	67925	Mm.392402	NA	0.114	-0.243	0.83	-1.74	0.65016	0.46676	0.028	0.014	0.27	0.13	0.91789	0.95709	NC	NC	NC	NC
1444567_at	1700066J03Rik	RIKEN cDNA 1700066J03 gene	67339	Mm.121929//Mm.372249	NA	-0.033	0.007	-0.34	0.07	0.87161	0.98637	-0.066	-0.013	-0.83	-0.16	0.70833	0.9436	NC	NC	NC	NC
1432514_at	1700066J24Rik	RIKEN cDNA 1700066J24 gene	76992	Mm.440546	XM_001473370//XM_001477444//XP_001473420//XP_001477494	-0.16	-0.174	-1.66	-1.78	0.30276	0.45504	0.033	-0.409	0.31	-3.77	0.90498	0.01522	NC	NC	NC	NC
1431183_at	1700066M21Rik	RIKEN cDNA 1700066M21 gene	73467	Mm.263673//Mm.432181	XM_129727//XM_907648//XP_129727//XP_912741	0.031	-0.137	0.11	-0.49	0.96115	0.89917	-0.152	-0.247	-0.53	-0.83	0.8253	0.65381	NC	NC	NC	NC
1431616_at	1700067C01Rik	RIKEN cDNA 1700067C01 gene	76718	Mm.69030	NM_029714//NP_083990	-0.059	-0.089	-0.54	-0.81	0.78716	0.8029	0.032	-0.047	0.37	-0.51	0.88782	0.80068	NC	NC	NC	NC
1454124_at	1700067K01Rik	RIKEN cDNA 1700067K01 gene	73453	Mm.75101//Mm.390106	NM_183097//NP_898920	0.194	-0.082	1.65	-0.68	0.30786	0.84199	0.246	-0.368	0.74	-1.05	0.74578	0.54917	NC	NC	NC	NC
1420724_at	1700067P10Rik	RIKEN cDNA 1700067P10 gene	68224	Mm.138490	NM_026625//NP_080901	0.031	-0.016	0.21	-0.11	0.92678	0.98068	0.064	-0.002	0.56	-0.01	0.81309	0.99589	NC	NC	NC	NC
1432553_at	1700069L16Rik	RIKEN cDNA 1700069L16 gene	73476	Mm.159016	NA	-0.088	-0.203	-1.06	-2.42	0.5421	0.25553	0.018	-0.008	0.19	-0.07	0.94419	0.975	NC	NC	NC	NC
1439967_at	1700071A11Rik	RIKEN cDNA 1700071A11 gene	76611	Mm.358776	XM_973359//XP_978453	-0.14	0.393	-1.17	3.21	0.49724	0.10359	-0.395	0.363	-3.85	3.39	0.0329	0.02734	NC	NC	NC	NC
1442779_at	1700071K01Rik	RIKEN cDNA 1700071K01 gene	237880	Mm.435528	NM_001033765//NP_001028937	-0.284	-0.032	-2.32	-0.25	0.13488	0.95267	-0.25	0.001	-2.85	0.01	0.11132	0.99728	NC	NC	NC	NC
1449985_at	1700072E05Rik	RIKEN cDNA 1700072E05 gene	73495	Mm.159020	NM_028554//NP_082830	-0.038	-0.17	-0.38	-1.7	0.85535	0.48401	0.006	0.079	0.06	0.81	0.98232	0.6624	NC	NC	NC	NC
1432126_at	1700072H12Rik	RIKEN cDNA 1700072H12 gene	73493	Mm.440985	NA	-0.115	0.155	-0.87	1.16	0.63225	0.68351	0.286	-0.294	1.78	-1.76	0.343	0.26803	NC	NC	NC	NC
1420257_at	1700073E17Rik	RIKEN cDNA 1700073E17 gene	381827	Mm.179075	NR_003625//XR_035147//XR_035150	-0.043	-0.087	-0.47	-0.95	0.81594	0.75677	0.222	-0.193	1.87	-1.55	0.3155	0.33862	NC	NC	NC	NC
1420258_at	1700073E17Rik	RIKEN cDNA 1700073E17 gene	381827	Mm.179075	NR_003625//XR_035147//XR_035150	-0.087	0.037	-0.82	0.35	0.65787	0.93304	-0.036	-0.04	-0.32	-0.34	0.90249	0.87583	NC	NC	NC	NC
1447611_at	1700073E17Rik	RIKEN cDNA 1700073E17 gene	381827	Mm.179075	NR_003625//XR_035147//XR_035150	0.007	-0.071	0.06	-0.56	0.98021	0.87979	-0.278	-0.121	-2.08	-0.87	0.25799	0.63599	NC	NC	NC	NC
1432301_a_at	1700074P13Rik	RIKEN cDNA 1700074P13 gene	73481	Mm.333010	NM_028550//NP_082826	0.023	-0.186	0.21	-1.63	0.92714	0.51181	-0.078	0	-0.89	0	0.68336	0.99908	NC	NC	NC	NC
1419337_at	1700080E11Rik	RIKEN cDNA 1700080E11 gene	73532	Mm.23516	NM_028562//NP_082838	-0.097	0	-0.75	0	0.68844	0.99956	0.007	0.016	0.07	0.14	0.9816	0.95203	NC	NC	NC	NC
1430055_at	1700080G18Rik	RIKEN cDNA 1700080G18 gene	73533	Mm.411181	XM_001000195//XM_988959//XP_001000195//XP_994053	-0.219	-0.049	-1.9	-0.41	0.22906	0.91681	0.002	0.221	0.01	1.6	0.99625	0.32029	NC	NC	NC	NC
1432138_at	1700080N15Rik	RIKEN cDNA 1700080N15 gene	73489	Mm.447397	XM_001472795//XM_001474419//XP_001472845//XP_001474469	0.053	-0.022	0.31	-0.13	0.88382	0.97663	-0.032	-0.224	-0.3	-2.02	0.90914	0.19607	NC	NC	NC	NC
1453453_at	1700080O16Rik	RIKEN cDNA 1700080O16 gene	74279	Mm.159154	XM_001474805//XM_135858//XM_914006//XP_001474855//XP_135858//XP_919099	0.063	-0.112	0.53	-0.92	0.79175	0.76722	0.046	0.021	0.46	0.2	0.85305	0.93058	NC	NC	NC	NC
1430706_at	1700081D17Rik	RIKEN cDNA 1700081D17 gene	73523	Mm.23509	NM_028526//NM_028560//NP_082802//NP_082836	-0.048	-0.237	-0.49	-2.38	0.80672	0.26515	-0.171	0.155	-1.54	1.34	0.42664	0.42197	NC	NC	NC	NC
1430707_s_at	1700081D17Rik	RIKEN cDNA 1700081D17 gene	73523	Mm.23509	NM_028526//NM_028560//NP_082802//NP_082836	0.087	-0.196	0.79	-1.75	0.67285	0.46631	-0.129	-0.156	-1.08	-1.25	0.60526	0.45964	NC	NC	NC	NC
1453484_at	1700081D17Rik	RIKEN cDNA 1700081D17 gene	73523	Mm.23509	NM_028526//NM_028560//NP_082802//NP_082836	-0.128	0.035	-1.18	0.31	0.4915	0.9405	0.178	0.018	1.45	0.14	0.45837	0.9513	NC	NC	NC	NC
1432772_at	1700081H04Rik	RIKEN cDNA 1700081H04 gene	73477	Mm.410863	NA	-0.048	0.03	-0.5	0.3	0.80236	0.94235	-0.047	-0.088	-0.44	-0.8	0.85907	0.66447	NC	NC	NC	NC
1454345_at	1700081H04Rik	RIKEN cDNA 1700081H04 gene	73477	Mm.410863	NA	-0.059	-0.014	-0.46	-0.11	0.81942	0.98097	0.152	-0.042	1.49	-0.4	0.44385	0.85276	NC	NC	NC	NC
1432430_a_at	1700081L11Rik	RIKEN cDNA 1700081L11 gene	76719	Mm.136418	NM_001081045//NP_001074514	-0.081	0.145	-0.99	1.73	0.57555	0.47115	-0.019	-0.011	-0.15	-0.08	0.95605	0.97144	NC	NC	NC	NC
1443077_at	1700081L11Rik	RIKEN cDNA 1700081L11 gene	76719	Mm.136418	NM_001081045//NP_001074514	-0.11	-0.069	-0.83	-0.52	0.64956	0.89197	-0.001	0.166	-0.01	1.43	0.99829	0.38708	NC	NC	NC	NC
1444130_at	1700081L11Rik	RIKEN cDNA 1700081L11 gene	76719	Mm.136418	NM_001081045//NP_001074514	-0.198	-0.009	-1.14	-0.05	0.50851	0.99001	-0.093	-0.282	-0.62	-1.78	0.79239	0.25962	NC	NC	NC	NC
1447569_at	1700081L11Rik	RIKEN cDNA 1700081L11 gene	76719	Mm.136418	NM_001081045//NP_001074514	-0.182	0.115	-1.34	0.83	0.4221	0.79492	-0.025	-0.17	-0.21	-1.36	0.9368	0.41294	NC	NC	NC	NC
1452373_at	1700081L11Rik	RIKEN cDNA 1700081L11 gene	76719	Mm.136418	NM_001081045//NP_001074514	-0.113	0.298	-1.09	2.84	0.5291	0.16058	-0.084	0.207	-0.65	1.53	0.78059	0.34639	NC	NC	NC	NC
1457062_at	1700081L11Rik	RIKEN cDNA 1700081L11 gene	76719	Mm.136418	NM_001081045//NP_001074514	-0.05	-0.021	-0.32	-0.13	0.88105	0.97648	-0.005	0.14	-0.06	1.45	0.98489	0.37795	NC	NC	NC	NC
1447565_at	1700082C02Rik	RIKEN cDNA 1700082C02 gene	68227	Mm.443301	NA	-0.056	0.12	-0.62	1.3	0.75025	0.62761	0.054	-0.068	0.56	-0.68	0.81374	0.72532	NC	NC	NC	NC
1459755_x_at	1700082C02Rik	RIKEN cDNA 1700082C02 gene	68227	Mm.443301	NA	-0.093	0.074	-0.73	0.57	0.69987	0.87552	-0.023	-0.045	-0.22	-0.42	0.93375	0.84372	NC	NC	NC	NC
1421639_at	1700082M22Rik	RIKEN cDNA 1700082M22 gene	73534	Mm.410862	NA	-0.096	-0.194	-1.24	-2.47	0.46516	0.24383	-0.126	0.067	-1.33	0.67	0.50558	0.72783	NC	NC	NC	NC
1432576_at	1700084C06Rik	RIKEN cDNA 1700084C06 gene	76618	Mm.450004	NA	-0.029	-0.127	-0.26	-1.13	0.90352	0.69258	0.086	-0.141	0.62	-0.98	0.78946	0.58642	NC	NC	NC	NC
1454282_at	1700084C06Rik	RIKEN cDNA 1700084C06 gene	76618	Mm.450004	NA	-0.207	0.064	-2.05	0.62	0.19076	0.86047	0.011	-0.041	0.13	-0.46	0.96328	0.82249	NC	NC	NC	NC
1430508_at	1700084F23Rik	RIKEN cDNA 1700084F23 gene	74280	Mm.273343	NA	-0.147	0.035	-1.74	0.41	0.27448	0.91954	0.01	-0.186	0.07	-1.28	0.97988	0.44928	NC	NC	NC	NC
1432398_at	1700084J12Rik	RIKEN cDNA 1700084J12 gene	73486	NA	XR_001566	-0.056	0.039	-0.62	0.42	0.74993	0.91487	0.05	-0.018	0.49	-0.17	0.84034	0.94234	NC	NC	NC	NC
1447578_at	1700084J12Rik	RIKEN cDNA 1700084J12 gene	73486	NA	XR_001566	0.233	-0.369	2.56	-3.98	0.09706	0.04087	0.062	-0.089	0.63	-0.87	0.78844	0.63619	NC	NC	NC	NC
1433405_at	1700084K02Rik	RIKEN cDNA 1700084K02 gene	73520	Mm.426081	NA	0.109	-0.075	1.06	-0.72	0.54441	0.82985	0.344	-0.126	4.02	-1.41	0.02648	0.39303	NC	NC	NC	NC
1433406_at	1700084K02Rik	RIKEN cDNA 1700084K02 gene	73520	Mm.426081	NA	-0.058	0.017	-0.62	0.18	0.75165	0.96872	0.102	-0.155	0.86	-1.26	0.69432	0.45566	NC	NC	NC	NC
1432319_at	1700085C21Rik	RIKEN cDNA 1700085C21 gene	74283	Mm.398247	NA	-0.086	-0.041	-0.63	-0.3	0.7451	0.94291	-0.179	-0.008	-1.99	-0.08	0.28159	0.97303	NC	NC	NC	NC
1453348_at	1700085D22Rik	RIKEN cDNA 1700085D22 gene	73512	Mm.259519	NA	-0.104	0.076	-0.96	0.69	0.59236	0.83985	0.037	-0.024	0.46	-0.28	0.85412	0.8991	NC	NC	NC	NC
1432307_at	1700086D15Rik	RIKEN cDNA 1700086D15 gene	74282	Mm.450003	XM_894470//XM_917005//XP_899563//XP_922098	0.157	-0.149	1.53	-1.43	0.34843	0.58211	-0.042	0.029	-0.44	0.29	0.86032	0.89463	NC	NC	NC	NC
1455085_at	1700086L19Rik	RIKEN cDNA 1700086L19 gene	74284	Mm.287421	XM_358420//XP_358420	-0.176	0.056	-1.6	0.5	0.3236	0.89682	-0.086	0.114	-0.88	1.11	0.68978	0.52285	NC	NC	NC	NC
1443633_at	1700086O06Rik	RIKEN cDNA 1700086O06 gene	73516	Mm.48776	XM_001478852//XP_001478902	0.993	-0.088	4.21	-0.37	0.00898	0.92816	0.032	1.393	0.13	5.62	0.96132	0.00116	Up TM WT	NC	NC	Up TM KO
1453479_at	1700086P04Rik	RIKEN cDNA 1700086P04 gene	67349	Mm.174885	NA	-0.152	0.106	-1.46	1	0.37667	0.73758	-0.004	0.253	-0.05	2.89	0.98592	0.0575	NC	NC	NC	NC
1422774_at	1700088E04Rik	RIKEN cDNA 1700088E04 gene	27660	Mm.390827	NM_138581//NP_613047	0.309	-0.051	3.74	-0.61	0.01768	0.86423	-0.128	0.302	-1.31	2.97	0.51248	0.05111	NC	NC	NC	NC
1439564_at	1700090G07Rik	RIKEN cDNA 1700090G07 gene	78469	Mm.67234	XM_355035//XM_985719//XP_355035//XP_990813	-0.115	-0.139	-1.1	-1.3	0.52744	0.62746	0.055	0.132	0.44	1.03	0.85887	0.56266	NC	NC	NC	NC
1449832_at	1700091H14Rik	RIKEN cDNA 1700091H14 gene	73553	Mm.399176	XM_983279//XP_988373	-0.111	-0.169	-1.24	-1.87	0.464	0.42515	-0.003	-0.089	-0.03	-0.92	0.99253	0.61185	NC	NC	NC	NC
1432501_at	1700092E16Rik	RIKEN cDNA 1700092E16 gene	74291	Mm.159161	NA	-0.022	0.176	-0.15	1.23	0.94548	0.65475	-0.13	-0.007	-0.93	-0.05	0.6655	0.98358	NC	NC	NC	NC
1457210_at	1700092E19Rik	RIKEN cDNA 1700092E19 gene	73576	Mm.45473	NA	-0.025	0.06	-0.27	0.64	0.90115	0.85641	0.05	-0.068	0.46	-0.61	0.852	0.75735	NC	NC	NC	NC
1458714_at	1700093C20Rik	RIKEN cDNA 1700093C20 gene	76623	Mm.460423	NA	0.132	0.02	1.21	0.18	0.47599	0.96769	0.036	0.078	0.37	0.76	0.88672	0.68493	NC	NC	NC	NC
1453967_at	1700093J21Rik	RIKEN cDNA 1700093J21 gene	74296	Mm.391818	NA	-0.257	-0.241	-1.69	-1.56	0.29427	0.53815	0.281	-0.056	2.58	-0.49	0.15303	0.80955	NC	NC	NC	NC
1458673_at	1700093J21Rik	RIKEN cDNA 1700093J21 gene	74296	Mm.391818	NA	-0.184	0.132	-1.7	1.2	0.29002	0.66655	-0.052	0.073	-0.52	0.7	0.82886	0.71182	NC	NC	NC	NC
1420702_at	1700093K21Rik	RIKEN cDNA 1700093K21 gene	67358	Mm.87328	NM_001110133//NM_026105//NP_001103603//NP_080381	0.001	0.005	0.01	0.05	0.99464	0.9898	0.154	-0.205	1.65	-2.11	0.38703	0.17442	NC	NC	NC	NC
1429757_at	1700094C09Rik	RIKEN cDNA 1700094C09 gene	78634	Mm.116871	NM_024279//NP_077241	-0.059	0.021	-0.65	0.23	0.73746	0.95785	-0.02	-0.13	-0.25	-1.54	0.92277	0.34212	NC	NC	NC	NC
1429907_at	1700094D03Rik	RIKEN cDNA 1700094D03 gene	73545	Mm.388247	XM_892960//XM_910384//XP_898053//XP_915477	0.398	0.287	3.2	2.27	0.03901	0.29591	0.671	0.535	2.58	1.97	0.15286	0.20753	NC	NC	NC	NC
1447556_x_at	1700094D03Rik	RIKEN cDNA 1700094D03 gene	73545	Mm.388247	XM_892960//XM_910384//XP_898053//XP_915477	-0.017	0.132	-0.17	1.3	0.94115	0.62791	0.403	0.577	3.09	4.24	0.08424	0.00765	NC	NC	NC	NC
1460266_at	1700094J05Rik	RIKEN cDNA 1700094J05 gene	67523	Mm.437833	NA	0.09	-0.15	0.99	-1.62	0.57852	0.51708	0.02	-0.006	0.22	-0.06	0.93425	0.98016	NC	NC	NC	NC
1444770_at	1700095A13Rik	RIKEN cDNA 1700095A13 gene	76995	Mm.392425	NA	0.039	0.007	0.32	0.06	0.88034	0.989	0.196	0.058	1.63	0.46	0.39402	0.82218	NC	NC	NC	NC
1433327_at	1700095A21Rik	RIKEN cDNA 1700095A21 gene	67524	Mm.444300	NA	-0.187	-0.014	-1.43	-0.1	0.38583	0.98156	0.005	-0.067	0.04	-0.51	0.99009	0.80001	NC	NC	NC	NC
1433328_at	1700095A21Rik	RIKEN cDNA 1700095A21 gene	67524	Mm.444300	NA	-0.166	-0.038	-1.56	-0.36	0.33729	0.93082	0.166	0.106	1.45	0.89	0.45788	0.62582	NC	NC	NC	NC
1446175_at	1700095A21Rik	RIKEN cDNA 1700095A21 gene	67524	Mm.444300	NA	-0.049	0.093	-0.42	0.79	0.83843	0.80913	-0.193	-0.202	-1.26	-1.26	0.53128	0.45566	NC	NC	NC	NC
1430157_at	1700095J03Rik	RIKEN cDNA 1700095J03 gene	74293	Mm.381252	XM_899837//XM_903183//XM_921833//XP_904930//XP_908276//XP_926926	-0.1	-0.164	-1.11	-1.8	0.51982	0.44903	0.043	-0.199	0.43	-1.9	0.86377	0.22584	NC	NC	NC	NC
1440953_at	1700096K18Rik	RIKEN cDNA 1700096K18 gene	73571	Mm.105263	NA	0.037	-0.06	0.38	-0.61	0.85439	0.86422	0.095	0.146	0.67	0.99	0.7722	0.57914	NC	NC	NC	NC
1460489_at	1700097M23Rik	RIKEN cDNA 1700097M23 gene	73561	Mm.399360	NA	0.031	0.005	0.37	0.06	0.85924	0.98784	-0.007	-0.023	-0.07	-0.24	0.97971	0.91553	NC	NC	NC	NC
1436419_a_at	1700097N02Rik	RIKEN cDNA 1700097N02 gene	67522	Mm.372315	XM_001479022//XP_001479072	-0.3	-0.015	-2.87	-0.14	0.06254	0.97525	0.153	-0.113	1.44	-1.02	0.46387	0.5665	NC	NC	NC	NC
1455692_x_at	1700097N02Rik	RIKEN cDNA 1700097N02 gene	67522	Mm.372315	XM_001479022//XP_001479072	0.003	-0.152	0.03	-1.1	0.99113	0.70276	0.123	0	1.19	0	0.56026	0.99894	NC	NC	NC	NC
1456546_at	1700097N02Rik	RIKEN cDNA 1700097N02 gene	67522	Mm.372315	XM_001479022//XP_001479072	-0.09	-0.172	-0.57	-1.08	0.77113	0.71202	0.084	-0.132	0.54	-0.82	0.82235	0.65994	NC	NC	NC	NC
1441817_at	1700099I09Rik	RIKEN cDNA 1700099I09 gene	76624	Mm.426384	NA	-0.006	0.033	-0.07	0.39	0.97594	0.9238	0.019	-0.012	0.2	-0.12	0.94138	0.95844	NC	NC	NC	NC
1453679_at	1700100I10Rik	RIKEN cDNA 1700100I10 gene	74982	Mm.383930	NA	-0.048	0.092	-0.41	0.77	0.8419	0.8135	-0.018	0.081	-0.21	0.9	0.93723	0.62154	NC	NC	NC	NC
1455589_at	1700100M05Rik	RIKEN cDNA 1700100M05 gene	73540	Mm.360661//Mm.471823	NA	0.131	0.279	0.83	1.74	0.65031	0.46692	-0.223	0.449	-1.69	3.26	0.37251	0.03286	NC	NC	NC	NC
1433424_at	1700101I19Rik	RIKEN cDNA 1700101I19 gene	73589	Mm.330696	XM_001477498//XP_001477548	-0.034	-0.077	-0.36	-0.8	0.86488	0.80422	0.038	-0.071	0.39	-0.7	0.8808	0.7146	NC	NC	NC	NC
1433425_at	1700101I19Rik	RIKEN cDNA 1700101I19 gene	73589	Mm.330696	XM_001477498//XP_001477548	0.079	-0.253	0.77	-2.4	0.68151	0.25949	0.088	-0.18	0.87	-1.71	0.69044	0.28226	NC	NC	NC	NC
1432239_at	1700102J08Rik	RIKEN cDNA 1700102J08 gene	74290	Mm.410861	NA	-0.013	0.071	-0.15	0.78	0.94742	0.80947	0.096	-0.203	0.91	-1.85	0.67524	0.24031	NC	NC	NC	NC
1419531_at	1700102P08Rik	RIKEN cDNA 1700102P08 gene	112418	Mm.78287	NM_053216//NP_444446	0.152	-0.05	1.61	-0.52	0.31871	0.89145	-0.007	0.01	-0.06	0.08	0.98271	0.97153	NC	NC	NC	NC
1453508_at	1700104B16Rik	RIKEN cDNA 1700104B16 gene	78636	Mm.160107	NA	-0.032	-0.003	-0.28	-0.03	0.89738	0.9944	-0.13	0.053	-1.48	0.58	0.44813	0.76973	NC	NC	NC	NC
1430061_at	1700105P06Rik	RIKEN cDNA 1700105P06 gene	654802	Mm.34766//Mm.414924	NA	-0.027	-0.027	-0.19	-0.19	0.9334	0.96692	-0.02	0.018	-0.2	0.17	0.94035	0.94069	NC	NC	NC	NC
1436663_at	1700105P06Rik	RIKEN cDNA 1700105P06 gene	654802	Mm.34766//Mm.414924	NA	0.194	-0.136	1.4	-0.96	0.40118	0.75224	0.317	-0.175	2.73	-1.44	0.12878	0.38028	NC	NC	NC	NC
1457006_at	1700106J12Rik	RIKEN cDNA 1700106J12 gene	76621	NA	NA	0.009	-0.068	0.08	-0.56	0.9731	0.87917	0.027	-0.065	0.27	-0.63	0.91915	0.74893	NC	NC	NC	NC
1431441_at	1700106J16Rik	RIKEN cDNA 1700106J16 gene	74297	Mm.207320	XM_484061//XM_914729//XP_484061//XP_919822	0.032	-0.109	0.25	-0.82	0.91039	0.79794	0.056	0.124	0.57	1.2	0.81062	0.4812	NC	NC	NC	NC
1446308_at	1700106J16Rik	RIKEN cDNA 1700106J16 gene	74297	Mm.207320	XM_484061//XM_914729//XP_484061//XP_919822	0.133	-0.232	0.93	-1.6	0.60468	0.5238	0.044	-0.1	0.48	-1.05	0.84579	0.55337	NC	NC	NC	NC
1432504_at	1700106N22Rik	RIKEN cDNA 1700106N22 gene	73582	Mm.260753//Mm.441531	NM_028576//NP_082852	0.07	0.028	0.49	0.2	0.8065	0.96549	0.264	0.319	1.8	2.08	0.33699	0.18041	NC	NC	NC	NC
1442482_at	1700106N22Rik	RIKEN cDNA 1700106N22 gene	73582	Mm.260753//Mm.441531	NM_028576//NP_082852	-0.098	0.009	-0.93	0.08	0.60378	0.98472	-0.144	0.026	-1.52	0.26	0.43217	0.90631	NC	NC	NC	NC
1456045_at	1700106N22Rik	RIKEN cDNA 1700106N22 gene	73582	Mm.260753//Mm.441531	NM_028576//NP_082852	0.182	-0.18	0.95	-0.92	0.59614	0.76558	0.163	0.556	1.71	5.6	0.36491	0.0012	NC	NC	NC	NC
1459323_at	1700106N22Rik	RIKEN cDNA 1700106N22 gene	73582	Mm.260753//Mm.441531	NM_028576//NP_082852	-0.117	-0.173	-1.04	-1.51	0.55309	0.55575	0.208	-0.253	1.74	-2.02	0.35713	0.19478	NC	NC	NC	NC
1430202_at	1700108F19Rik	RIKEN cDNA 1700108F19 gene	73272	Mm.116804	XM_001006824//XP_001006824	0.082	-0.071	0.53	-0.45	0.78865	0.90872	0.104	0.042	0.76	0.3	0.73827	0.89359	NC	NC	NC	NC
1431649_at	1700108M19Rik	RIKEN cDNA 1700108M19 gene	71156	Mm.250837	NM_027699//NP_081975	-0.168	-0.041	-1.34	-0.32	0.4234	0.93945	0.064	-0.102	0.69	-1.05	0.76235	0.55221	NC	NC	NC	NC
1432527_at	1700108M19Rik	RIKEN cDNA 1700108M19 gene	71156	Mm.250837	NM_027699//NP_081975	-0.004	-0.073	-0.04	-0.81	0.98553	0.80196	0.024	-0.31	0.21	-2.56	0.938	0.09335	NC	NC	NC	NC
1430263_at	1700109F18Rik	RIKEN cDNA 1700109F18 gene	73429	Mm.430708//Mm.443313	XM_984549//XM_992510//XP_989643//XP_997604	0.118	-0.164	1.16	-1.59	0.49918	0.52798	-0.119	0.173	-1.17	1.64	0.56752	0.30727	NC	NC	NC	NC
1460056_at	1700109F18Rik	RIKEN cDNA 1700109F18 gene	73429	Mm.430708//Mm.443313	XM_984549//XM_992510//XP_989643//XP_997604	-0.093	-0.127	-0.78	-1.05	0.67564	0.72056	-0.005	0.038	-0.05	0.31	0.98784	0.88942	NC	NC	NC	NC
1446106_at	1700109G14Rik	RIKEN cDNA 1700109G14 gene	67355	Mm.193728//Mm.398302	NA	-0.157	-0.017	-1.62	-0.18	0.31655	0.96871	0.051	-0.109	0.48	-0.99	0.84578	0.57976	NC	NC	NC	NC
1453447_at	1700109H08Rik	RIKEN cDNA 1700109H08 gene	77036	Mm.389069	NM_029843//NP_084119	-0.011	-0.033	-0.09	-0.26	0.97044	0.95149	-0.033	0.076	-0.38	0.83	0.8851	0.65348	NC	NC	NC	NC
1432371_a_at	1700109K24Rik	RIKEN cDNA 1700109K24 gene	74303	Mm.444304	NA	0.021	-0.069	0.23	-0.74	0.91676	0.82314	0.035	-0.013	0.41	-0.14	0.87143	0.95117	NC	NC	NC	NC
1453046_at	1700110I01Rik	RIKEN cDNA 1700110I01 gene	73549	Mm.398741//Mm.463013	XM_001471969//XP_001472019	-0.059	-0.003	-0.59	-0.03	0.76363	0.99441	-0.006	-0.029	-0.06	-0.27	0.98355	0.90215	NC	NC	NC	NC
1431150_at	1700110M21Rik	RIKEN cDNA 1700110M21 gene	76627	Mm.31415	NM_029680//NP_083956//XM_001472418//XM_001480971//XP_001472468//XP_001481021	-0.133	-0.05	-1.31	-0.48	0.43574	0.9008	0.065	-0.276	0.6	-2.41	0.79889	0.11455	NC	NC	NC	NC
1432440_at	1700111E14Rik	RIKEN cDNA 1700111E14 gene	73585	Mm.159031	NA	0.096	-0.176	0.97	-1.74	0.58761	0.46729	0.016	-0.026	0.22	-0.33	0.93499	0.88085	NC	NC	NC	NC
1432256_at	1700111N16Rik	RIKEN cDNA 1700111N16 gene	74305	Mm.410860	NA	-0.11	-0.155	-1.43	-1.99	0.38583	0.38498	-0.014	-0.143	-0.15	-1.56	0.95449	0.33701	NC	NC	NC	NC
1429646_at	1700112C13Rik	RIKEN cDNA 1700112C13 gene	74306	Mm.87419	NM_183103//NP_898926	0.007	-0.081	0.08	-0.89	0.97116	0.7744	0.166	-0.029	1.59	-0.26	0.40965	0.90536	NC	NC	NC	NC
1430886_at	1700112E06Rik	RIKEN cDNA 1700112E06 gene	76633	Mm.361010	XM_886604//XM_908132//XP_891697//XP_913225	-0.059	-0.063	-0.67	-0.7	0.72861	0.83436	-0.061	-0.053	-0.66	-0.55	0.77441	0.78226	NC	NC	NC	NC
1430887_s_at	1700112E06Rik	RIKEN cDNA 1700112E06 gene	76633	Mm.361010	XM_886604//XM_908132//XP_891697//XP_913225	-0.159	-0.042	-1.69	-0.44	0.29268	0.91096	-0.165	-0.046	-1.34	-0.36	0.50206	0.86912	NC	NC	NC	NC
1431988_at	1700112E06Rik	RIKEN cDNA 1700112E06 gene	76633	Mm.361010	XM_886604//XM_908132//XP_891697//XP_913225	-0.135	0.123	-1.41	1.26	0.39598	0.6445	0.078	-0.102	0.99	-1.23	0.64247	0.46877	NC	NC	NC	NC
1444862_at	1700112E06Rik	RIKEN cDNA 1700112E06 gene	76633	Mm.361010	XM_886604//XM_908132//XP_891697//XP_913225	0.225	-0.122	2.08	-1.11	0.1828	0.6997	-0.065	-0.016	-0.47	-0.11	0.84961	0.96122	NC	NC	NC	NC
1431654_at	1700112M01Rik	RIKEN cDNA 1700112M01 gene	71184	Mm.470484	NA	-0.1	-0.134	-1.13	-1.48	0.51339	0.56502	-0.022	0.066	-0.21	0.62	0.93571	0.75088	NC	NC	NC	NC
1432549_s_at	1700112M01Rik	RIKEN cDNA 1700112M01 gene	71184	Mm.470484	NA	-0.099	0.106	-0.78	0.83	0.67548	0.79713	0.221	-0.141	1.42	-0.87	0.46982	0.63615	NC	NC	NC	NC
1429674_at	1700113H08Rik	RIKEN cDNA 1700113H08 gene	76640	Mm.78423	XM_354556//XM_913255//XP_354556//XP_918348	-0.135	-0.038	-1.13	-0.31	0.51527	0.94172	0.168	-0.16	1.43	-1.3	0.46812	0.44161	NC	NC	NC	NC
1440172_s_at	1700113H08Rik	RIKEN cDNA 1700113H08 gene	76640	Mm.78423	XM_354556//XM_913255//XP_354556//XP_918348	-0.042	0.144	-0.48	1.62	0.8148	0.51798	0.077	-0.14	0.67	-1.16	0.77386	0.50115	NC	NC	NC	NC
1432073_at	1700113I22Rik	RIKEN cDNA 1700113I22 gene	73635	NA	NM_026865//NP_081141	-0.347	-0.098	-3.43	-0.95	0.02776	0.75663	-0.549	-0.155	-3.06	-0.83	0.08736	0.65437	NC	NC	NC	NC
1432508_at	1700113I22Rik	RIKEN cDNA 1700113I22 gene	73635	NA	NM_026865//NP_081141	0.008	0.036	0.06	0.29	0.97815	0.94446	-0.007	0.026	-0.09	0.31	0.97568	0.88959	NC	NC	NC	NC
1454256_s_at	1700113I22Rik	RIKEN cDNA 1700113I22 gene	73635	NA	NM_026865//NP_081141	-0.214	-0.074	-2.23	-0.76	0.15177	0.81666	-0.309	-0.244	-1.83	-1.39	0.32666	0.40216	NC	NC	NC	NC
1418303_at	1700113O17Rik	RIKEN cDNA 1700113O17 gene	68231	Mm.23887	NM_026627//NP_080903	-0.093	0.061	-0.78	0.5	0.67629	0.89631	-0.169	0.272	-2.19	3.38	0.23106	0.02765	NC	NC	NC	NC
1432809_at	1700113P08Rik	RIKEN cDNA 1700113P08 gene	74311	Mm.37581	NA	0.082	-0.013	0.75	-0.12	0.68896	0.97838	-0.066	0.103	-0.75	1.11	0.74095	0.52136	NC	NC	NC	NC
1432810_at	1700113P08Rik	RIKEN cDNA 1700113P08 gene	74311	Mm.37581	NA	-0.09	-0.09	-0.83	-0.82	0.64965	0.79871	0.217	-0.191	1.7	-1.43	0.3698	0.38579	NC	NC	NC	NC
1432563_at	1700116B05Rik	RIKEN cDNA 1700116B05 gene	78639	Mm.160109	NA	0.011	-0.082	0.11	-0.83	0.96115	0.79544	-0.184	0.028	-2.17	0.31	0.23702	0.88793	NC	NC	NC	NC
1453876_at	1700120B22Rik	RIKEN cDNA 1700120B22 gene	641387	Mm.422789	XM_001472786//XM_001472938//XP_001472836//XP_001472988	-0.416	0.107	-4.64	1.17	0.00484	0.67846	0.078	0.008	1.02	0.11	0.62748	0.96447	NC	NC	NC	NC
1444789_at	1700120C14Rik	RIKEN cDNA 1700120C14 gene	73600	Mm.469997	NA	0.023	-0.036	0.18	-0.27	0.93769	0.95004	0.17	-0.086	0.78	-0.38	0.72738	0.86011	NC	NC	NC	NC
1430461_at	1700120E14Rik	RIKEN cDNA 1700120E14 gene	73606	Mm.444734	NA	0.035	-0.05	0.33	-0.46	0.87557	0.90658	-0.076	-0.107	-0.94	-1.28	0.66245	0.44944	NC	NC	NC	NC
1431243_at	1700120J03Rik	RIKEN cDNA 1700120J03 gene	74313	Mm.257864	NA	-0.038	0.073	-0.4	0.75	0.84957	0.82187	0.004	0.058	0.05	0.6	0.98743	0.75961	NC	NC	NC	NC
1420681_at	1700120K04Rik	RIKEN cDNA 1700120K04 gene	68232	Mm.347960	XR_035446//XR_035459	-0.232	-0.068	-2.03	-0.59	0.19582	0.87117	-0.055	-0.035	-0.58	-0.35	0.80503	0.87163	NC	NC	NC	NC
1432340_at	1700121N20Rik	RIKEN cDNA 1700121N20 gene	76639	Mm.375609	XM_001478490//XM_901257//XP_001478540//XP_906350	0.021	0.166	0.26	1.98	0.90625	0.3877	-0.207	0.216	-1.52	1.52	0.43216	0.35004	NC	NC	NC	NC
1432496_at	1700122O11Rik	RIKEN cDNA 1700122O11 gene	76651	Mm.76918	XM_001480119//XP_001480169	-0.116	-0.132	-1.01	-1.13	0.56801	0.69504	0.116	-0.185	0.83	-1.27	0.70939	0.45215	NC	NC	NC	NC
1453942_at	1700123I01Rik	RIKEN cDNA 1700123I01 gene	76663	Mm.159757	NA	0.03	0.051	0.24	0.4	0.91257	0.9196	-0.096	0.085	-1.29	1.08	0.52085	0.53498	NC	NC	NC	NC
1443844_at	1700123J19Rik	RIKEN cDNA 1700123J19 gene	73614	Mm.50505	XM_356401//XM_976021//XP_356401//XP_981115	-0.044	-0.134	-0.41	-1.23	0.84341	0.65568	0.084	-0.087	0.7	-0.7	0.76056	0.71487	NC	NC	NC	NC
1421675_at	1700123K08Rik	RIKEN cDNA 1700123K08 gene	76658	Mm.73235	NM_029693//NP_083969	-0.057	0.014	-0.48	0.12	0.81438	0.97833	0.06	-0.079	0.78	-0.99	0.72762	0.5776	NC	NC	NC	NC
1428486_at	1700123L14Rik	RIKEN cDNA 1700123L14 gene	78482	Mm.391486	NR_003643//XR_035140//XR_035144	-0.182	-0.054	-1.88	-0.55	0.234	0.88108	0.116	-0.124	1.39	-1.42	0.48244	0.38899	NC	NC	NC	NC
1460114_at	1700123M08Rik	RIKEN cDNA 1700123M08 gene	76665	Mm.209078	NA	0.062	-0.253	0.52	-2.11	0.79411	0.34477	-0.104	0.008	-0.9	0.06	0.67935	0.97876	NC	NC	NC	NC
1458583_at	1700123O12Rik	RIKEN cDNA 1700123O12 gene	73624	Mm.67392//Mm.444313	XM_896951//XP_902044	-0.114	0.046	-1.01	0.4	0.56693	0.91978	-0.201	0.072	-1.46	0.5	0.4548	0.8048	NC	NC	NC	NC
1416917_at	1700123O20Rik	RIKEN cDNA 1700123O20 gene	58248	Mm.197509	NM_021437//NP_067412	-0.307	-0.232	-1.97	-1.46	0.21081	0.57068	-0.47	-0.126	-4.58	-1.18	0.0132	0.49256	NC	NC	NC	NC
1447798_at	1700123O21Rik	RIKEN cDNA 1700123O21 gene	68238	Mm.434605	NA	-0.101	0.08	-0.96	0.74	0.58901	0.82281	0.041	-0.035	0.52	-0.43	0.82798	0.83706	NC	NC	NC	NC
1432483_at	1700124K17Rik	RIKEN cDNA 1700124K17 gene	73642	Mm.17166	NA	-0.114	0.05	-1.15	0.49	0.505	0.89846	0.096	0.191	0.89	1.7	0.68324	0.28538	NC	NC	NC	NC
1443482_at	1700124P09Rik	RIKEN cDNA 1700124P09 gene	76998	Mm.442009	XM_001478318//XM_001481019//XM_001481021//XM_001481022//XM_923398//XM_992824//XP_001478368//XP_001481069//XP_001481071//XP_001481072//XP_928491//XP_997918	0.162	-0.023	1.97	-0.27	0.21102	0.94899	0.11	-0.046	1.43	-0.57	0.46637	0.77478	NC	NC	NC	NC
1454262_at	1700124P09Rik	RIKEN cDNA 1700124P09 gene	76998	Mm.442009	XM_001478318//XM_001481019//XM_001481021//XM_001481022//XM_923398//XM_992824//XP_001478368//XP_001481069//XP_001481071//XP_001481072//XP_928491//XP_997918	0.182	-0.155	1.68	-1.4	0.29772	0.59165	-0.06	0.018	-0.64	0.18	0.78299	0.93585	NC	NC	NC	NC
1439533_at	1700125D06Rik	RIKEN cDNA 1700125D06 gene	68233	Mm.424983	NM_001085491//NP_001078960//XM_485446//XM_910496//XP_485446//XP_915589	0.076	-0.07	0.75	-0.68	0.69026	0.84356	-0.098	0.172	-1.27	2.14	0.52683	0.1668	NC	NC	NC	NC
1432460_at	1700125F08Rik	RIKEN cDNA 1700125F08 gene	73616	Mm.159038	NA	-0.03	-0.154	-0.27	-1.38	0.90019	0.60074	0.05	-0.076	0.49	-0.72	0.8411	0.70207	NC	NC	NC	NC
1429873_at	1700125H20Rik	RIKEN cDNA 1700125H20 gene	73634	Mm.48850	XM_126139//XM_908592//XP_126139//XP_913685	-0.217	0.065	-1.95	0.58	0.21576	0.87423	0.052	0.025	0.44	0.2	0.85865	0.93039	NC	NC	NC	NC
1447220_at	1700125H20Rik	RIKEN cDNA 1700125H20 gene	73634	Mm.48850	XM_126139//XM_908592//XP_126139//XP_913685	0.002	-0.011	0.01	-0.09	0.99506	0.98291	0.248	-0.147	2.32	-1.32	0.20081	0.43206	NC	NC	NC	NC
1432906_at	1700126A01Rik	RIKEN cDNA 1700126A01 gene	73602	Mm.159035	NA	-0.268	0.106	-2.18	0.85	0.16138	0.7894	0.051	-0.091	0.44	-0.74	0.86179	0.69439	NC	NC	NC	NC
1432907_at	1700126A01Rik	RIKEN cDNA 1700126A01 gene	73602	Mm.159035	NA	-0.049	0.162	-0.59	1.92	0.76291	0.40562	-0.068	0.077	-0.94	1.01	0.6639	0.56938	NC	NC	NC	NC
1430106_at	1700126L10Rik	RIKEN cDNA 1700126L10 gene	73603	NA	XR_033202//XR_035042	-0.056	0.039	-0.66	0.45	0.72993	0.90803	-0.051	-0.04	-0.58	-0.43	0.80761	0.83768	NC	NC	NC	NC
1432560_at	1700127D06Rik	RIKEN cDNA 1700127D06 gene	76999	Mm.195787	NM_029831//NP_084107	-0.004	-0.013	-0.05	-0.16	0.98237	0.97168	-0.038	-0.2	-0.25	-1.27	0.9247	0.45485	NC	NC	NC	NC
1431838_at	1700128E19Rik	RIKEN cDNA 1700128E19 gene	73618	Mm.159039	NA	0.126	-0.045	1.2	-0.42	0.48311	0.91645	-0.112	0.022	-1.02	0.19	0.63026	0.9331	NC	NC	NC	NC
1432285_at	1700128F08Rik	RIKEN cDNA 1700128F08 gene	76669	NA	NA	-0.036	-0.005	-0.43	-0.06	0.83367	0.98782	0.191	-0.078	1.66	-0.65	0.38256	0.73618	NC	NC	NC	NC
1423469_at	1700129C05Rik	RIKEN cDNA 1700129C05 gene	67932	Mm.65550	XR_035476//XR_035477	-0.113	-0.083	-1.2	-0.86	0.48324	0.7848	0.142	-0.228	1.44	-2.21	0.46401	0.15142	NC	NC	NC	NC
1439963_x_at	1700129I04Rik	RIKEN cDNA 1700129I04 gene	330577	Mm.222812	NM_177894//NP_808562	-0.127	0.071	-1.23	0.68	0.47083	0.84222	0.15	-0.036	1.23	-0.28	0.54505	0.89817	NC	NC	NC	NC
1447397_at	1700129I04Rik	RIKEN cDNA 1700129I04 gene	330577	Mm.222812	NM_177894//NP_808562	0.001	-0.128	0.01	-1.19	0.9973	0.67024	0.259	-0.05	2.54	-0.47	0.15949	0.81957	NC	NC	NC	NC
1456939_at	1700129I04Rik	RIKEN cDNA 1700129I04 gene	330577	Mm.222812	NM_177894//NP_808562	-0.013	-0.096	-0.13	-0.95	0.95557	0.75679	0.032	0.081	0.33	0.78	0.90071	0.67424	NC	NC	NC	NC
1460107_at	1700129I04Rik	RIKEN cDNA 1700129I04 gene	330577	Mm.222812	NM_177894//NP_808562	-0.111	-0.117	-0.93	-0.96	0.60619	0.75297	0.243	-0.01	2.13	-0.08	0.24576	0.97153	NC	NC	NC	NC
1432566_at	1700129I15Rik	RIKEN cDNA 1700129I15 gene	78478	Mm.391317	NM_030106//NP_084382	-0.054	0.084	-0.45	0.7	0.82367	0.8356	-0.032	-0.059	-0.31	-0.54	0.90663	0.78625	NC	NC	NC	NC
1457050_at	1700129O19Rik	RIKEN cDNA 1700129O19 gene	78643	Mm.391952	NA	-0.117	0.058	-0.95	0.47	0.59275	0.90416	0.348	-0.35	3.22	-3.1	0.07249	0.04205	NC	NC	NC	NC
1444790_at	1810005K13Rik	RIKEN cDNA 1810005K13 gene	66255	Mm.272341	XM_885191//XM_917141//XP_890284//XP_922234	0.222	-0.567	0.95	-2.4	0.59264	0.2617	1.887	-1.418	5.27	-3.79	0.00583	0.01479	NC	NC	Up TM WT	Dn TM KO
1431552_at	1810006J02Rik	RIKEN cDNA 1810006J02 gene	69030	Mm.402692	NA	0.066	0.042	0.72	0.44	0.70357	0.91	-0.015	-0.019	-0.14	-0.18	0.95805	0.93901	NC	NC	NC	NC
1425242_at	1810006K21Rik	RIKEN cDNA 1810006K21 gene	69038	Mm.375100	XM_622862//XM_903259//XM_981060//XP_622862//XP_908352//XP_986154	0.536	0.17	4.16	1.3	0.00962	0.6275	0.739	0.373	5.55	2.68	0.00421	0.07791	NC	NC	Up TM WT	NC
1428632_at	1810006K21Rik	RIKEN cDNA 1810006K21 gene	69038	Mm.375100	XM_622862//XM_903259//XM_981060//XP_622862//XP_908352//XP_986154	0.303	-0.093	2.52	-0.76	0.10247	0.81682	0.397	-0.084	3.44	-0.7	0.05494	0.71515	NC	NC	NC	NC
1456198_at	1810007D17Rik	RIKEN cDNA 1810007D17 gene	69055	Mm.396318	NA	0.042	-0.015	0.5	-0.18	0.80542	0.96888	0.13	-0.171	1.34	-1.69	0.50147	0.29108	NC	NC	NC	NC
1418871_a_at	1810007E14Rik	RIKEN cDNA 1810007E14 gene	53906	Mm.36777	NM_025308//NP_079584//XM_001002941//XP_001002941	-0.188	-0.039	-1.95	-0.4	0.21652	0.92009	-0.024	-0.348	-0.28	-3.99	0.91389	0.01108	NC	NC	NC	NC
1418007_at	1810007M14Rik	RIKEN cDNA 1810007M14 gene	67367	Mm.347//Mm.466949	XM_358888//XM_904433//XP_358888//XP_909526	0.748	0.539	6.86	4.86	0.00031	0.01439	-0.125	0.71	-0.75	4.06	0.74166	0.01001	Up TM WT	NC	NC	Up TM KO
1418008_at	1810007M14Rik	RIKEN cDNA 1810007M14 gene	67367	Mm.347//Mm.466949	XM_358888//XM_904433//XP_358888//XP_909526	1.163	0.329	9.25	2.57	3e-05	0.21793	-0.037	0.022	-0.17	0.09	0.95011	0.96818	Up TM WT	NC	NC	NC
1418009_at	1810007M14Rik	RIKEN cDNA 1810007M14 gene	67367	Mm.347//Mm.466949	XM_358888//XM_904433//XP_358888//XP_909526	0.027	0.06	0.26	0.56	0.90646	0.88005	0.016	0.174	0.14	1.5	0.95836	0.35721	NC	NC	NC	NC
1434223_at	1810007P19Rik	RIKEN cDNA 1810007P19 gene	230751	Mm.38907	NM_172701//NP_766289	-0.054	0.023	-0.56	0.23	0.77541	0.95663	-0.139	-0.076	-1.07	-0.56	0.60638	0.77716	NC	NC	NC	NC
1417448_at	1810008A18Rik	RIKEN cDNA 1810008A18 gene	108707	Mm.259547	NM_133998//NP_598759	0.351	0.677	3.25	6.17	0.03589	0.00343	-0.29	0.029	-1.64	0.16	0.3908	0.94477	NC	Up TM KO	NC	NC
1431443_at	1810008B01Rik	RIKEN cDNA 1810008B01 gene	69062	Mm.443375	NA	0.068	-0.209	0.51	-1.55	0.79787	0.54107	-0.095	0.061	-0.79	0.49	0.72357	0.8095	NC	NC	NC	NC
1459141_at	1810008I18Rik	RIKEN cDNA 1810008I18 gene	73625	Mm.383527	NA	-0.421	0.257	-1.56	0.94	0.33773	0.76	0.169	-0.345	0.46	-0.89	0.85476	0.62465	NC	NC	NC	NC
1418111_at	1810008K16Rik	RIKEN cDNA 1810008K16 gene	67366	Mm.46274	NM_026109//NP_080385	-0.114	0.017	-1.27	0.19	0.45325	0.9665	-0.126	-0.058	-1.24	-0.54	0.53866	0.78592	NC	NC	NC	NC
1422918_at	1810009J06Rik	RIKEN cDNA 1810009J06 gene	73626	Mm.425319	NM_023707//NP_076196	-0.109	-0.051	-1.05	-0.48	0.55071	0.90197	-0.116	-0.145	-1.16	-1.4	0.5715	0.39954	NC	NC	NC	NC
1429730_at	1810009N02Rik	RIKEN cDNA 1810009N02 gene	69099	Mm.423020	NM_026939//NP_081215	0.528	-0.09	2.48	-0.41	0.10838	0.91689	0.302	0.016	1.4	0.07	0.47868	0.97567	NC	NC	NC	NC
1451334_at	1810009O10Rik	RIKEN cDNA 1810009O10 gene	69109	Mm.341420	NM_197989//NP_932106	-0.109	0.473	-1.04	4.47	0.55111	0.0226	-0.589	0.549	-5.12	4.56	0.00694	0.00481	NC	NC	Dn Tm WT	NC
1428809_at	1810010H24Rik	RIKEN cDNA 1810010H24 gene	69066	Mm.40679	XM_001477031//XM_286373//XP_001477081//XP_286373	-0.68	0.369	-3.02	1.61	0.05026	0.51916	0.729	1.086	2.17	3.1	0.23659	0.04212	NC	NC	NC	Up TM KO
1432209_at	1810010K12Rik	RIKEN cDNA 1810010K12 gene	74169	NA	NA	-0.011	-0.097	-0.12	-1.03	0.95758	0.72831	-0.002	-0.07	-0.02	-0.68	0.99318	0.72389	NC	NC	NC	NC
1428358_at	1810010M01Rik	RIKEN cDNA 1810010M01 gene	69036	Mm.21835	NM_026918//NP_081194	-0.012	-0.129	-0.11	-1.18	0.96115	0.67426	-0.024	0.025	-0.23	0.23	0.93066	0.91988	NC	NC	NC	NC
1428359_s_at	1810010M01Rik	RIKEN cDNA 1810010M01 gene	69036	Mm.21835	NM_026918//NP_081194	-0.061	-0.082	-0.47	-0.63	0.81578	0.85787	-0.097	0.153	-0.7	1.07	0.75939	0.54418	NC	NC	NC	NC
1434137_x_at	1810010M01Rik	RIKEN cDNA 1810010M01 gene	69036	Mm.21835	NM_026918//NP_081194	-0.404	-0.243	-2.78	-1.65	0.07123	0.50589	-0.341	-0.167	-1.26	-0.59	0.53189	0.76527	NC	NC	NC	NC
1429604_at	1810011H11Rik	RIKEN cDNA 1810011H11 gene	69069	Mm.261609//Mm.292560	XM_358452//XM_922412//XP_358452//XP_927505	-0.209	0.071	-1.09	0.37	0.52912	0.92828	0.012	-0.149	0.16	-1.92	0.95123	0.21999	NC	NC	NC	NC
1454122_at	1810011H11Rik	RIKEN cDNA 1810011H11 gene	69069	Mm.261609//Mm.292560	XM_358452//XM_922412//XP_358452//XP_927505	0.025	0.037	0.21	0.3	0.9266	0.94338	-0.027	0.113	-0.25	0.99	0.92443	0.5811	NC	NC	NC	NC
1435595_at	1810011O10Rik	RIKEN cDNA 1810011O10 gene	69068	Mm.25775	NM_026931//NP_081207	-0.961	0.035	-5.87	0.21	0.00098	0.96245	-1.399	-1.061	-7.39	-5.36	0.00065	0.00162	Dn Tm WT	NC	Dn Tm WT	Dn TM KO
1451415_at	1810011O10Rik	RIKEN cDNA 1810011O10 gene	69068	Mm.25775	NM_026931//NP_081207	-1.02	-0.011	-7.29	-0.08	0.00019	0.98532	-1.712	-1.308	-9.85	-7.21	9e-05	0.00019	Dn Tm WT	NC	Dn Tm WT	Dn TM KO
1420214_at	1810012K16Rik	RIKEN cDNA 1810012K16 gene	69108	Mm.46108	NA	-0.026	0.038	-0.27	0.4	0.90002	0.92014	-0.028	-0.063	-0.32	-0.7	0.90332	0.71563	NC	NC	NC	NC
1420215_x_at	1810012K16Rik	RIKEN cDNA 1810012K16 gene	69108	Mm.46108	NA	-0.079	-0.108	-0.9	-1.2	0.62057	0.66626	0.152	0.152	1.76	1.68	0.34914	0.29211	NC	NC	NC	NC
1420216_at	1810012K16Rik	RIKEN cDNA 1810012K16 gene	69108	Mm.46108	NA	-0.103	-0.085	-0.92	-0.74	0.60809	0.82246	-0.004	-0.196	-0.04	-1.88	0.98914	0.2304	NC	NC	NC	NC
1447594_at	1810012K16Rik	RIKEN cDNA 1810012K16 gene	69108	Mm.46108	NA	-0.02	-0.036	-0.15	-0.26	0.9462	0.95068	0.014	0.153	0.12	1.27	0.9646	0.45459	NC	NC	NC	NC
1447595_x_at	1810012K16Rik	RIKEN cDNA 1810012K16 gene	69108	Mm.46108	NA	0.085	-0.167	0.78	-1.51	0.67386	0.55278	0.056	0.155	0.62	1.64	0.7917	0.30726	NC	NC	NC	NC
1436548_at	1810012P15Rik	RIKEN cDNA 1810012P15 gene	66274	Mm.258932//Mm.472385	NM_001076681//NP_001070149	-0.195	0.11	-1.22	0.68	0.47414	0.84322	-0.19	-0.037	-1.76	-0.33	0.34914	0.88067	NC	NC	NC	NC
1440234_at	1810012P15Rik	RIKEN cDNA 1810012P15 gene	66274	Mm.258932//Mm.472385	NM_001076681//NP_001070149	-0.295	0.043	-1.9	0.27	0.22993	0.94882	0.052	-0.139	0.54	-1.38	0.82191	0.40442	NC	NC	NC	NC
1458028_at	1810012P15Rik	RIKEN cDNA 1810012P15 gene	66274	Mm.258932//Mm.472385	NM_001076681//NP_001070149	-0.011	-0.064	-0.1	-0.55	0.96642	0.88184	-0.01	-0.05	-0.09	-0.4	0.97612	0.85108	NC	NC	NC	NC
1447902_at	1810013A23Rik	RIKEN cDNA 1810013A23 gene	69050	Mm.459860	XM_001478827//XM_001479217//XM_001480179//XP_001478877//XP_001479267//XP_001480229	0.15	-0.385	1.54	-3.88	0.34543	0.04714	0.194	0.021	1.45	0.15	0.46035	0.94748	NC	NC	NC	NC
1454614_at	1810013D10Rik	RIKEN cDNA 1810013D10 gene	66278	Mm.27900//Mm.442576	XM_913511//XM_983179//XP_918604//XP_988273	0.253	0.026	2.78	0.28	0.07185	0.94698	0.316	0.084	3.16	0.81	0.07803	0.66348	NC	NC	NC	NC
1454271_at	1810013D15Rik	RIKEN cDNA 1810013D15 gene	69042	Mm.158234	NA	-0.072	-0.133	-0.69	-1.26	0.71784	0.64543	0.606	-0.186	4.25	-1.25	0.01975	0.46149	NC	NC	Up TM WT	NC
1431018_at	1810013L24Rik	RIKEN cDNA 1810013L24 gene	69053	Mm.426413//Mm.457048//Mm.458607	NM_001081400//NP_001074869//XM_001480138//XM_907664//XP_001480188//XP_912757	-0.276	0.574	-1.14	2.33	0.51064	0.28107	0.047	-0.165	0.24	-0.8	0.92884	0.66775	NC	NC	NC	NC
1434613_at	1810013L24Rik	RIKEN cDNA 1810013L24 gene	69053	Mm.426413//Mm.457048//Mm.458607	NM_001081400//NP_001074869//XM_001480138//XM_907664//XP_001480188//XP_912757	0.861	0.338	4.11	1.58	0.01042	0.52875	-0.496	0.604	-1.84	2.15	0.32363	0.16484	Up TM WT	NC	NC	NC
1435546_a_at	1810013L24Rik	RIKEN cDNA 1810013L24 gene	69053	Mm.426413//Mm.457048//Mm.458607	NM_001081400//NP_001074869//XM_001480138//XM_907664//XP_001480188//XP_912757	-0.453	0.577	-2.3	2.88	0.13889	0.1547	0.291	-0.257	2.2	-1.86	0.2283	0.23651	NC	NC	NC	NC
1436478_at	1810013L24Rik	RIKEN cDNA 1810013L24 gene	69053	Mm.426413//Mm.457048//Mm.458607	NM_001081400//NP_001074869//XM_001480138//XM_907664//XP_001480188//XP_912757	0.62	0.075	5.56	0.66	0.00143	0.84798	-0.281	0.035	-3.22	0.38	0.07243	0.86056	Up TM WT	NC	NC	NC
1456875_at	1810013L24Rik	RIKEN cDNA 1810013L24 gene	69053	Mm.426413//Mm.457048//Mm.458607	NM_001081400//NP_001074869//XM_001480138//XM_907664//XP_001480188//XP_912757	0.387	0.433	2.37	2.6	0.12683	0.20946	-0.364	0.42	-1.57	1.73	0.41656	0.27521	NC	NC	NC	NC
1430991_at	1810014B01Rik	RIKEN cDNA 1810014B01 gene	66263	Mm.392261	NA	0.681	-0.602	3.36	-2.92	0.03066	0.14709	2.237	-0.717	16.15	-4.95	0	0.00279	Up TM WT	NC	Up TM WT	Dn TM KO
1431083_a_at	1810014B01Rik	RIKEN cDNA 1810014B01 gene	66263	Mm.392261	NA	-0.21	0.367	-1.85	3.19	0.24295	0.10655	-0.334	0.357	-1.83	1.88	0.32784	0.23269	NC	NC	NC	NC
1431084_x_at	1810014B01Rik	RIKEN cDNA 1810014B01 gene	66263	Mm.392261	NA	-0.722	0.714	-6.75	6.57	0.00035	0.00227	-0.343	0.312	-2.82	2.45	0.11635	0.10815	Dn Tm WT	Up TM KO	NC	NC
1452626_a_at	1810014F10Rik	RIKEN cDNA 1810014F10 gene	69064	Mm.41915	NM_026928//NP_081204	-0.624	-0.191	-4.88	-1.47	0.0035	0.56846	-0.011	-0.527	-0.06	-2.5	0.98441	0.10152	Dn Tm WT	NC	NC	NC
1428550_at	1810015A11Rik	RIKEN cDNA 1810015A11 gene	69101	NA	NM_026940//NP_081216	2.383	-1.385	17.13	-9.79	0	0.00014	1.303	0.241	3.92	0.69	0.03021	0.71569	Up TM WT	Dn TM KO	Up TM WT	NC
1432717_at	1810015A16Rik	RIKEN cDNA 1810015A16 gene	69103	NA	NA	-0.066	0.081	-0.61	0.74	0.75343	0.82257	0.027	0.024	0.27	0.24	0.91754	0.91481	NC	NC	NC	NC
1432718_at	1810015A16Rik	RIKEN cDNA 1810015A16 gene	69103	NA	NA	0.085	-0.172	0.82	-1.62	0.65631	0.51535	-0.064	-0.085	-0.61	-0.77	0.79623	0.68141	NC	NC	NC	NC
1424683_at	1810015C04Rik	RIKEN cDNA 1810015C04 gene	66270	Mm.25311	NM_001034851//NM_025459//NP_001030023//NP_079735	-0.211	0.22	-0.74	0.76	0.69202	0.81682	-0.115	-0.779	-0.33	-2.17	0.89801	0.1606	NC	NC	NC	NC
1447373_at	1810015C04Rik	RIKEN cDNA 1810015C04 gene	66270	Mm.25311	NM_001034851//NM_025459//NP_001030023//NP_079735	0.009	-0.03	0.09	-0.29	0.96844	0.94451	0.082	0.013	0.95	0.14	0.65792	0.95259	NC	NC	NC	NC
1450505_a_at	1810015C04Rik	RIKEN cDNA 1810015C04 gene	66270	Mm.25311	NM_001034851//NM_025459//NP_001030023//NP_079735	-0.361	0.191	-1.08	0.56	0.53592	0.87916	0.037	-1.103	0.11	-3.2	0.96874	0.03621	NC	NC	NC	Dn TM KO
1453870_at	1810018F18Rik	RIKEN cDNA 1810018F18 gene	69166	NA	NA	-0.268	-0.075	-2.97	-0.82	0.0541	0.79907	-0.06	-0.044	-0.67	-0.47	0.77269	0.81932	NC	NC	NC	NC
1431175_at	1810019D21Rik	RIKEN cDNA 1810019D21 gene	69771	Mm.393274	NA	-0.872	-0.668	-3.33	-2.51	0.0322	0.23347	0.645	-1.665	3.76	-9.3	0.03668	3e-05	Dn Tm WT	NC	Up TM WT	Dn TM KO
1417797_a_at	1810019J16Rik	RIKEN cDNA 1810019J16 gene	69073	Mm.299081	NM_001083916//NM_133707//NP_001077385//NP_598468	0.018	0.074	0.17	0.68	0.93857	0.84278	0.09	0.061	0.54	0.35	0.82342	0.87299	NC	NC	NC	NC
1417798_at	1810019J16Rik	RIKEN cDNA 1810019J16 gene	69073	Mm.299081	NM_001083916//NM_133707//NP_001077385//NP_598468	-0.2	0.102	-1.64	0.83	0.31164	0.7974	0.066	-0.086	0.54	-0.68	0.82223	0.72458	NC	NC	NC	NC
1430410_at	1810019N24Rik	RIKEN cDNA 1810019N24 gene	69086	Mm.158236	XM_001476983//XM_001478400//XP_001477033//XP_001478450	-0.064	0.164	-0.68	1.72	0.7234	0.474	-0.087	0.001	-0.96	0.02	0.65264	0.99524	NC	NC	NC	NC
1451381_at	1810020D17Rik	RIKEN cDNA 1810020D17 gene	66273	Mm.41583	NM_183251//NP_899074	-0.991	-0.348	-10.15	-3.5	1e-05	0.07305	-0.462	-1.357	-2.54	-7.16	0.15851	0.0002	Dn Tm WT	NC	NC	Dn TM KO
1423190_at	1810020G14Rik	RIKEN cDNA 1810020G14 gene	66272	Mm.439970	NM_025461//NP_079737	-0.038	-0.19	-0.37	-1.82	0.86072	0.4411	0.158	0.182	1.62	1.78	0.40012	0.2605	NC	NC	NC	NC
1447629_at	1810020G14Rik	RIKEN cDNA 1810020G14 gene	66272	Mm.439970	NM_025461//NP_079737	-0.148	0.041	-1.31	0.36	0.43772	0.9303	-0.019	0.084	-0.22	0.96	0.93302	0.59548	NC	NC	NC	NC
1450895_a_at	1810020G14Rik	RIKEN cDNA 1810020G14 gene	66272	Mm.439970	NM_025461//NP_079737	-0.079	0.001	-0.5	0.01	0.80436	0.99819	0.279	0.803	2.56	7.04	0.15658	0.00023	NC	NC	NC	Up TM KO
1417174_at	1810021J13Rik	RIKEN cDNA 1810021J13 gene	66279	Mm.41451	NM_025464//NP_079740	0.546	-0.51	2.17	-2	0.1627	0.38112	0.644	0.189	2.96	0.83	0.09799	0.65157	NC	NC	NC	NC
1454355_at	1810021M19Rik	RIKEN cDNA 1810021M19 gene	69119	NA	NA	-0.016	-0.183	-0.12	-1.3	0.96067	0.6275	0.037	-0.04	0.2	-0.21	0.94058	0.92683	NC	NC	NC	NC
1454356_at	1810021M19Rik	RIKEN cDNA 1810021M19 gene	69119	NA	NA	-0.122	-0.26	-1.32	-2.76	0.43219	0.17685	-0.109	-0.075	-0.85	-0.56	0.70181	0.78004	NC	NC	NC	NC
1451588_at	1810022C23Rik	RIKEN cDNA 1810022C23 gene	69123	Mm.28883	NM_026947//NP_081223	-0.006	0.278	-0.01	0.47	0.99607	0.90217	-0.374	-0.01	-0.79	-0.02	0.72582	0.99383	NC	NC	NC	NC
1434493_at	1810022K09Rik	RIKEN cDNA 1810022K09 gene	69126	Mm.389020//Mm.443419	NM_001099674//NP_001093144//XM_001477090//XM_906582//XP_001477140//XP_911675	0.295	-0.085	2.02	-0.57	0.19805	0.87605	0.025	0.282	0.18	1.96	0.94622	0.20916	NC	NC	NC	NC
1436523_s_at	1810022K09Rik	RIKEN cDNA 1810022K09 gene	69126	Mm.389020//Mm.443419	NM_001099674//NP_001093144//XM_001477090//XM_906582//XP_001477140//XP_911675	-0.11	-0.176	-0.78	-1.23	0.67635	0.65732	0.515	0.564	3.39	3.55	0.05841	0.02116	NC	NC	NC	NC
1425120_x_at	1810023F06Rik	RIKEN cDNA 1810023F06 gene	217845	Mm.298416	NM_145449//NP_663424	-0.023	0.023	-0.11	0.11	0.96389	0.97984	0.451	0.575	2.64	3.22	0.14273	0.03513	NC	NC	NC	NC
1447923_at	1810026B05Rik	RIKEN cDNA 1810026B05 gene	69170	Mm.34539	XM_897347//XP_902440	0.284	0.469	1.77	2.87	0.26712	0.1558	-0.162	0.751	-0.94	4.17	0.66235	0.0085	NC	NC	NC	Up TM KO
1426746_at	1810026J23Rik	RIKEN cDNA 1810026J23 gene	69773	Mm.39704	NM_178619//NP_848734	-0.151	0.342	-1.14	2.54	0.50874	0.22512	-0.646	0.123	-5.29	0.96	0.0057	0.5934	NC	NC	Dn Tm WT	NC
1452175_at	1810026J23Rik	RIKEN cDNA 1810026J23 gene	69773	Mm.39704	NM_178619//NP_848734	-0.053	0.247	-0.28	1.29	0.89678	0.63472	-0.422	-0.001	-3.23	-0.01	0.07167	0.99865	NC	NC	NC	NC
1430985_at	1810027O10Rik	RIKEN cDNA 1810027O10 gene	69186	Mm.248772	NM_026982//NP_081258	-0.613	-0.309	-6.63	-3.28	0.0004	0.09505	-0.493	-1.222	-2.69	-6.39	0.13427	0.00046	Dn Tm WT	NC	NC	Dn TM KO
1430027_at	1810028F09Rik	RIKEN cDNA 1810028F09 gene	66280	Mm.45859	NA	-0.174	-0.015	-1.96	-0.17	0.21251	0.97	-0.125	0.064	-1.1	0.54	0.59541	0.78894	NC	NC	NC	NC
1423289_a_at	1810029B16Rik	RIKEN cDNA 1810029B16 gene	66282	Mm.294985	NM_025465//NP_079741	1.34	1.078	7.96	6.3	0.0001	0.00301	0.542	2.241	2.78	11.02	0.12093	1e-05	Up TM WT	Up TM KO	NC	Up TM KO
1431117_x_at	1810029B16Rik	RIKEN cDNA 1810029B16 gene	66282	Mm.294985	NM_025465//NP_079741	0.135	0.156	1.3	1.48	0.43863	0.56438	0.116	0.175	1.33	1.93	0.50408	0.21781	NC	NC	NC	NC
1441400_at	1810029B16Rik	RIKEN cDNA 1810029B16 gene	66282	Mm.294985	NM_025465//NP_079741	0.258	0.522	1.78	3.55	0.26251	0.0685	0.005	0.272	0.04	2.03	0.98999	0.19271	NC	NC	NC	NC
1417735_at	1810030J14Rik	RIKEN cDNA 1810030J14 gene	66289	Mm.7150	NM_025470//NP_079746	-0.091	0.19	-0.97	1.98	0.58747	0.386	-0.012	-0.02	-0.12	-0.19	0.96694	0.93423	NC	NC	NC	NC
1430292_a_at	1810030N24Rik	RIKEN cDNA 1810030N24 gene	66291	Mm.28071	NM_025471//NP_079747	-0.126	-0.166	-1.14	-1.48	0.50803	0.56328	0.592	0.271	3.34	1.46	0.06225	0.37352	NC	NC	NC	NC
1429198_at	1810030O07Rik	RIKEN cDNA 1810030O07 gene	69155	Mm.15974	NM_175141//NP_780350	0.618	-0.069	4.33	-0.48	0.00765	0.902	0.72	0.791	7.79	8.19	0.00044	7e-05	Up TM WT	NC	Up TM WT	Up TM KO
1433867_at	1810030O07Rik	RIKEN cDNA 1810030O07 gene	69155	Mm.15974	NM_175141//NP_780350	0.474	-0.05	3.79	-0.39	0.01645	0.92112	0.335	0.745	2.94	6.26	0.10064	0.00053	NC	NC	NC	Up TM KO
1427879_at	1810031K17Rik	RIKEN cDNA 1810031K17 gene	69171	Mm.28193	NM_026977//NP_081253	0.535	0.171	5.32	1.67	0.00196	0.49663	1.037	0.308	10.26	2.92	7e-05	0.05504	NC	NC	Up TM WT	NC
1436677_at	1810032O08Rik	RIKEN cDNA 1810032O08 gene	66293	Mm.432051	XR_035298//XR_035342	0.275	0.537	1.33	2.55	0.42769	0.22141	0.233	0.688	1.93	5.44	0.29874	0.00146	NC	NC	NC	Up TM KO
1453344_at	1810032O08Rik	RIKEN cDNA 1810032O08 gene	66293	Mm.432051	XR_035298//XR_035342	2.051	1.644	14.37	11.33	0	4e-05	2.181	1.711	4.12	3.09	0.02319	0.04226	Up TM WT	Up TM KO	Up TM WT	Up TM KO
1430612_at	1810033B17Rik	RIKEN cDNA 1810033B17 gene	69189	Mm.175176	NM_026985//NP_081261	-0.033	-0.138	-0.29	-1.19	0.89301	0.67152	-0.078	0.232	-0.74	2.12	0.74413	0.17216	NC	NC	NC	NC
1430657_at	1810034E14Rik	RIKEN cDNA 1810034E14 gene	66503	Mm.443331	NA	-0.453	-0.099	-3.33	-0.72	0.03223	0.83096	-0.074	-0.378	-0.51	-2.49	0.83537	0.10306	NC	NC	NC	NC
1420974_at	1810034K20Rik	RIKEN cDNA 1810034K20 gene	67881	Mm.24601	NM_023397//NP_075886	-0.044	0.003	-0.37	0.03	0.86024	0.99441	0.127	-0.153	1.33	-1.54	0.50558	0.34301	NC	NC	NC	NC
1428337_at	1810034K20Rik	RIKEN cDNA 1810034K20 gene	67881	Mm.24601	NM_023397//NP_075886	0.044	0.24	0.41	2.17	0.84456	0.32535	-0.269	0.082	-2.74	0.79	0.12673	0.66927	NC	NC	NC	NC
1450067_a_at	1810034K20Rik	RIKEN cDNA 1810034K20 gene	67881	Mm.24601	NM_023397//NP_075886	-0.104	-0.148	-0.67	-0.94	0.72841	0.75944	-0.292	0.019	-2.37	0.14	0.19099	0.95117	NC	NC	NC	NC
1428554_a_at	1810035L17Rik	RIKEN cDNA 1810035L17 gene	380773	Mm.355701	NM_026958//NP_081234	-0.339	-0.196	-2.82	-1.61	0.06723	0.52118	-0.068	0.544	-0.62	4.75	0.79123	0.00369	NC	NC	NC	NC
1452953_at	1810036I24Rik	RIKEN cDNA 1810036I24 gene	67510	Mm.9806	NM_026210//NP_080486	1.37	0.014	10.01	0.1	2e-05	0.98197	0.868	0.83	5.22	4.79	0.00609	0.00351	Up TM WT	NC	Up TM WT	Up TM KO
1429498_at	1810036N14Rik	RIKEN cDNA 1810036N14 gene	100049078	Mm.31537	NA	-0.063	0.034	-0.58	0.31	0.76641	0.94202	-0.042	-0.065	-0.44	-0.65	0.8616	0.73966	NC	NC	NC	NC
1435278_at	1810036N14Rik	RIKEN cDNA 1810036N14 gene	100049078	Mm.31537	NA	0.171	0.842	0.81	3.93	0.66147	0.04373	0.022	0.469	0.1	1.99	0.97345	0.20283	NC	Up TM KO	NC	NC
1453170_at	1810036N14Rik	RIKEN cDNA 1810036N14 gene	100049078	Mm.31537	NA	0.033	-0.127	0.26	-0.96	0.90669	0.75308	0.176	-0.159	1.49	-1.28	0.4457	0.4478	NC	NC	NC	NC
1428202_at	1810037C20Rik	RIKEN cDNA 1810037C20 gene	66294	Mm.166485	NM_025473//NP_079749	0.52	0.091	5.63	0.96	0.00131	0.7513	0.648	0.245	5.99	2.17	0.00255	0.15951	NC	NC	Up TM WT	NC
1457921_at	1810037C20Rik	RIKEN cDNA 1810037C20 gene	66294	Mm.166485	NM_025473//NP_079749	-0.062	-0.025	-0.58	-0.23	0.76599	0.95753	0.029	0.004	0.27	0.04	0.91778	0.98655	NC	NC	NC	NC
1424365_at	1810037I17Rik	RIKEN cDNA 1810037I17 gene	67704	Mm.24219	NM_024461//NP_077781	-1.019	-0.187	-8.74	-1.58	4e-05	0.53096	-0.527	0.357	-6.38	4.14	0.00171	0.00888	Dn Tm WT	NC	NC	NC
1429440_at	1810041L15Rik	RIKEN cDNA 1810041L15 gene	72301	Mm.275387	XM_128169//XM_901935//XP_128169//XP_907028	-0.03	-0.061	-0.31	-0.64	0.88328	0.8564	0.222	-0.271	1.48	-1.73	0.4469	0.27679	NC	NC	NC	NC
1455515_at	1810041L15Rik	RIKEN cDNA 1810041L15 gene	72301	Mm.275387	XM_128169//XM_901935//XP_128169//XP_907028	-0.23	-0.074	-2.44	-0.77	0.11401	0.81417	0.319	-0.015	2.53	-0.11	0.16121	0.96262	NC	NC	NC	NC
1424267_at	1810043G02Rik	RIKEN cDNA 1810043G02 gene	67884	Mm.297512	NM_026431//NP_080707	-0.593	-0.08	-4.72	-0.62	0.00437	0.85959	-0.002	-0.537	-0.02	-5.68	0.994	0.00107	Dn Tm WT	NC	NC	NC
1451288_s_at	1810043G02Rik	RIKEN cDNA 1810043G02 gene	67884	Mm.297512	NM_026431//NP_080707	-0.697	-0.072	-7	-0.71	0.00026	0.83387	0.481	-0.604	4.56	-5.49	0.01339	0.00138	Dn Tm WT	NC	NC	Dn TM KO
1448003_at	1810043H04Rik	RIKEN cDNA 1810043H04 gene	208501	Mm.46699	NM_001110242//NP_001103712//XM_903145//XM_924690//XP_908238//XP_929783	-0.194	-0.193	-1.57	-1.52	0.33594	0.54845	-0.008	-0.131	-0.09	-1.36	0.97612	0.41375	NC	NC	NC	NC
1457826_a_at	1810043H04Rik	RIKEN cDNA 1810043H04 gene	208501	Mm.46699	NM_001110242//NP_001103712//XM_903145//XM_924690//XP_908238//XP_929783	-0.35	-0.193	-4.21	-2.29	0.00897	0.29158	-0.049	0.087	-0.4	0.67	0.87561	0.7276	NC	NC	NC	NC
1432413_at	1810044A24Rik	RIKEN cDNA 1810044A24 gene	76510	Mm.158902	NM_029640//NM_180662//NP_083916//NP_850993	-0.06	0.094	-0.7	1.08	0.71189	0.71065	-0.167	0.056	-1.1	0.35	0.59718	0.87134	NC	NC	NC	NC
1445611_at	1810044A24Rik	RIKEN cDNA 1810044A24 gene	76510	Mm.158902	NM_029640//NM_180662//NP_083916//NP_850993	0.072	0.061	0.73	0.61	0.69915	0.86494	0.06	-0.243	0.74	-2.85	0.74511	0.06156	NC	NC	NC	NC
1452745_at	1810044A24Rik	RIKEN cDNA 1810044A24 gene	76510	Mm.158902	NM_029640//NM_180662//NP_083916//NP_850993	0.217	0.151	1.84	1.26	0.24535	0.64396	0.13	-0.233	1.02	-1.75	0.62805	0.27084	NC	NC	NC	NC
1441871_at	1810044D09Rik	RIKEN cDNA 1810044D09 gene	69798	Mm.229265	NA	-0.415	0.018	-3.77	0.16	0.01685	0.97119	-0.047	0.103	-0.28	0.6	0.91452	0.76049	NC	NC	NC	NC
1457964_at	1810044D09Rik	RIKEN cDNA 1810044D09 gene	69798	Mm.229265	NA	-0.191	0.019	-1.86	0.18	0.24093	0.96834	0.366	-0.065	2.37	-0.4	0.19192	0.85042	NC	NC	NC	NC
1449412_at	1810046J19Rik	RIKEN cDNA 1810046J19 gene	103742	Mm.259614	NM_025559//NP_079835	0.554	-0.569	4.37	-4.42	0.00714	0.024	0.797	0.302	6.6	2.4	0.00138	0.11729	NC	NC	Up TM WT	NC
1453547_at	1810046K07Rik	RIKEN cDNA 1810046K07 gene	69809	Mm.75315	XM_134800//XM_917087//XP_134800//XP_922180	-2.48	-0.189	-7.23	-0.54	0.00021	0.8836	-0.955	-0.396	-2.54	-1.01	0.15994	0.57103	Dn Tm WT	NC	NC	NC
1418319_at	1810047C23Rik	RIKEN cDNA 1810047C23 gene	192169	Mm.210882//Mm.445934	NM_138668//NP_619609	0.32	0.094	2.81	0.81	0.06873	0.80205	0.161	0.751	1.39	6.18	0.48156	0.00059	NC	NC	NC	Up TM KO
1426991_at	1810048J11Rik	RIKEN cDNA 1810048J11 gene	67708	Mm.11233	NM_026327//NP_080603	-0.464	-0.028	-3.74	-0.23	0.01746	0.95791	-0.024	-0.024	-0.23	-0.21	0.93225	0.92468	NC	NC	NC	NC
1453020_at	1810048J11Rik	RIKEN cDNA 1810048J11 gene	67708	Mm.11233	NM_026327//NP_080603	-0.037	-0.025	-0.29	-0.19	0.89496	0.96636	0.031	0.299	0.19	1.73	0.94455	0.27581	NC	NC	NC	NC
1441878_s_at	1810049H13Rik	RIKEN cDNA 1810049H13 gene	66431	Mm.45063	NM_025560//NP_079836	-0.772	-0.255	-5.67	-1.85	0.00125	0.43112	0.33	-1.634	1.59	-7.55	0.40798	0.00014	Dn Tm WT	NC	NC	Dn TM KO
1460254_at	1810049H13Rik	RIKEN cDNA 1810049H13 gene	66431	Mm.45063	NM_025560//NP_079836	-0.693	-0.096	-5.32	-0.72	0.00197	0.82909	0.285	-1.259	1.43	-6.04	0.46716	0.00069	Dn Tm WT	NC	NC	Dn TM KO
1415954_at	1810049H19Rik	RIKEN cDNA 1810049H19 gene	435889	Mm.333022	NM_001003405//NP_001003405	-0.039	-0.073	-0.38	-0.69	0.8561	0.83957	-0.171	0.118	-0.98	0.64	0.64736	0.74126	NC	NC	NC	NC
1439913_at	1810053B01Rik	RIKEN cDNA 1810053B01 gene	381404	Mm.82301	NM_001114079//NP_001107551//XM_001480780//XM_909287//XP_001480830//XP_914380	0.13	-0.049	1.29	-0.48	0.44696	0.90091	-0.072	-0.031	-0.81	-0.33	0.71668	0.88009	NC	NC	NC	NC
1431742_at	1810053B23Rik	RIKEN cDNA 1810053B23 gene	69857	Mm.458688	NA	2.399	-0.268	4.67	-0.51	0.00465	0.89265	0.935	0.074	1.49	0.11	0.44427	0.96129	Up TM WT	NC	NC	NC
1440192_at	1810054D07Rik	RIKEN cDNA 1810054D07 gene	69863	Mm.5540	NM_027238//NP_081514	-0.23	0.291	-1.22	1.52	0.47312	0.5514	0.826	-0.302	7.08	-2.48	0.00085	0.10491	NC	NC	Up TM WT	NC
1452008_at	1810054D07Rik	RIKEN cDNA 1810054D07 gene	69863	Mm.5540	NM_027238//NP_081514	-0.594	0.035	-4.75	0.27	0.00421	0.94908	0.681	-1.534	3.87	-8.34	0.03222	6e-05	Dn Tm WT	NC	Up TM WT	Dn TM KO
1452009_at	1810054D07Rik	RIKEN cDNA 1810054D07 gene	69863	Mm.5540	NM_027238//NP_081514	-0.363	0.013	-2.14	0.07	0.16914	0.98637	0.371	-1.116	2.19	-6.29	0.23176	0.00051	NC	NC	NC	Dn TM KO
1453392_at	1810054D07Rik	RIKEN cDNA 1810054D07 gene	69863	Mm.5540	NM_027238//NP_081514	-0.089	0.158	-0.72	1.26	0.70094	0.6445	0.37	0.153	2.84	1.12	0.11324	0.51733	NC	NC	NC	NC
1458963_at	1810054D07Rik	RIKEN cDNA 1810054D07 gene	69863	Mm.5540	NM_027238//NP_081514	-0.312	0.151	-1.53	0.73	0.34987	0.82672	0.396	-0.502	3.32	-4.02	0.06408	0.0105	NC	NC	NC	NC
1431337_a_at	1810055E12Rik	RIKEN cDNA 1810055E12 gene	67894	Mm.26148	NM_026437//NP_080713	0.783	-0.235	7.45	-2.2	0.00016	0.31751	0.601	0.714	3.1	3.53	0.08288	0.02179	Up TM WT	NC	NC	Up TM KO
1425921_a_at	1810055G02Rik	RIKEN cDNA 1810055G02 gene	72056	Mm.23780	NM_028077//NP_082353	-0.206	-1.625	-1	-7.74	0.57321	0.00075	-1.184	-0.548	-5.26	-2.33	0.00586	0.12847	NC	Dn TM KO	Dn Tm WT	NC
1436339_at	1810058I24Rik	RIKEN cDNA 1810058I24 gene	67705	Mm.228046	XR_002347//XR_005170	-0.603	0.574	-4.84	4.54	0.00368	0.02087	-0.595	0.654	-3.17	3.34	0.07628	0.02923	Dn Tm WT	NC	NC	Up TM KO
1442129_at	1810058I24Rik	RIKEN cDNA 1810058I24 gene	67705	Mm.228046	XR_002347//XR_005170	-0.909	0.9	-3.91	3.81	0.01374	0.05079	-0.695	0.245	-4.49	1.52	0.01481	0.35267	Dn Tm WT	NC	Dn Tm WT	NC
1443765_at	1810058N05Rik	RIKEN cDNA 1810058N05 gene	69808	Mm.437203	NA	-0.094	-0.243	-0.99	-2.51	0.57544	0.23161	-0.007	-0.125	-0.09	-1.44	0.97568	0.38183	NC	NC	NC	NC
1432519_at	1810059H22Rik	RIKEN cDNA 1810059H22 gene	69820	Mm.281060//Mm.458482	XR_035221	-2.063	0.639	-11.47	3.5	1e-05	0.07358	0.056	-1.208	0.24	-5	0.9273	0.00261	Dn Tm WT	NC	NC	Dn TM KO
1440283_at	1810059H22Rik	RIKEN cDNA 1810059H22 gene	69820	Mm.281060//Mm.458482	XR_035221	-0.313	0.08	-3.19	0.8	0.03945	0.80579	0.067	-0.203	0.62	-1.79	0.79239	0.25769	NC	NC	NC	NC
1430280_at	1810062G17Rik	RIKEN cDNA 1810062G17 gene	72282	Mm.55317	XM_001475130//XM_001476270//XP_001475180//XP_001476320	-0.213	-0.051	-1.29	-0.3	0.44435	0.94282	0.2	0.198	1.51	1.43	0.43605	0.38489	NC	NC	NC	NC
1454013_at	1810062O18Rik	RIKEN cDNA 1810062O18 gene	75602	Mm.437061	NA	0.188	-0.128	2.06	-1.38	0.18795	0.60057	-0.008	0.461	-0.06	3.2	0.98327	0.03627	NC	NC	NC	NC
1429061_at	1810063B05Rik	RIKEN cDNA 1810063B05 gene	67892	Mm.31946	NM_174987//NP_778152	-0.417	0.249	-2.13	1.25	0.17181	0.64921	-0.215	0.061	-1.68	0.45	0.37718	0.82541	NC	NC	NC	NC
1435864_a_at	1810063B05Rik	RIKEN cDNA 1810063B05 gene	67892	Mm.31946	NM_174987//NP_778152	-1.405	0.109	-10.03	0.77	2e-05	0.81525	-0.071	-1.279	-0.3	-5.24	0.90849	0.00189	Dn Tm WT	NC	NC	Dn TM KO
1427905_at	1810063B07Rik	RIKEN cDNA 1810063B07 gene	67509	Mm.292423	XM_907029//XM_973341//XP_912122//XP_978435	0.609	0.187	3.55	1.07	0.02313	0.71406	0.218	0.483	1.32	2.79	0.51044	0.06631	Up TM WT	NC	NC	NC
1430748_at	1810063B07Rik	RIKEN cDNA 1810063B07 gene	67509	Mm.292423	XM_907029//XM_973341//XP_912122//XP_978435	0.002	-0.045	0.02	-0.42	0.99274	0.91507	0.102	0.179	0.8	1.34	0.72244	0.42233	NC	NC	NC	NC
1442200_at	1810063B07Rik	RIKEN cDNA 1810063B07 gene	67509	Mm.292423	XM_907029//XM_973341//XP_912122//XP_978435	0.262	0.155	2.76	1.6	0.07339	0.52199	-0.054	0.174	-0.27	0.84	0.91791	0.64909	NC	NC	NC	NC
1424439_at	1810065E05Rik	RIKEN cDNA 1810065E05 gene	69864	Mm.45641	NM_027239//NP_081515	-0.196	-0.134	-1.91	-1.29	0.22571	0.63346	-0.144	-0.179	-1.59	-1.89	0.40926	0.22818	NC	NC	NC	NC
1424253_at	1810073G14Rik	RIKEN cDNA 1810073G14 gene	67726	Mm.25632	NM_026342//NP_080618	0.288	0.234	2.1	1.67	0.17882	0.49431	0.081	0.188	0.86	1.91	0.6985	0.22425	NC	NC	NC	NC
1451283_at	1810073G14Rik	RIKEN cDNA 1810073G14 gene	67726	Mm.25632	NM_026342//NP_080618	0.286	0.218	3.01	2.25	0.05154	0.30208	-0.08	0.257	-0.85	2.62	0.69991	0.085	NC	NC	NC	NC
1430387_at	1810073O08Rik	RIKEN cDNA 1810073O08 gene	72285	Mm.393409	NA	0.046	-0.042	0.43	-0.39	0.83272	0.92229	0.011	0.125	0.13	1.38	0.96309	0.40389	NC	NC	NC	NC
1429008_at	1810074P20Rik	RIKEN cDNA 1810074P20 gene	67490	Mm.440575	NM_026194//NP_080470	1.514	0.303	7.47	1.47	0.00016	0.5691	1.095	0.766	6.03	4.04	0.00245	0.01027	Up TM WT	NC	Up TM WT	Up TM KO
1442137_at	2010000I03Rik	RIKEN cDNA 2010000I03 gene	70252	Mm.380486	NA	-0.819	0.153	-5.1	0.94	0.0026	0.75944	-0.079	0.03	-0.66	0.24	0.77782	0.91434	Dn Tm WT	NC	NC	NC
1458435_at	2010000I03Rik	RIKEN cDNA 2010000I03 gene	70252	Mm.380486	NA	0.105	-0.069	1.06	-0.68	0.54367	0.84274	0.247	0.303	2.27	2.67	0.21205	0.07966	NC	NC	NC	NC
1441251_a_at	2010001A14Rik	RIKEN cDNA 2010001A14 gene	76516	Mm.28485	XM_990840//XP_995934	0.048	0.007	0.29	0.04	0.894	0.99164	0.232	0.178	1.99	1.46	0.28075	0.37405	NC	NC	NC	NC
1441252_at	2010001A14Rik	RIKEN cDNA 2010001A14 gene	76516	Mm.28485	XM_990840//XP_995934	-0.152	-0.102	-1.38	-0.91	0.40802	0.77039	0.15	-0.046	0.77	-0.22	0.73384	0.92135	NC	NC	NC	NC
1431537_at	2010001E11Rik	RIKEN cDNA 2010001E11 gene	72045	Mm.235981	XM_125582//XM_907955//XP_125582//XP_913048	0.086	-0.079	1.14	-1.02	0.50982	0.72938	-0.1	-0.02	-1.05	-0.2	0.61693	0.93096	NC	NC	NC	NC
1439666_at	2010001J22Rik	RIKEN cDNA 2010001J22 gene	70113	Mm.247273	NM_001013022//NP_001013040	-0.499	-0.118	-4.42	-1.03	0.00667	0.72578	-0.103	-0.789	-0.6	-4.39	0.79805	0.00614	NC	NC	NC	Dn TM KO
1443670_at	2010001J22Rik	RIKEN cDNA 2010001J22 gene	70113	Mm.247273	NM_001013022//NP_001013040	-0.702	0.043	-5.78	0.35	0.00109	0.93211	-0.298	-0.663	-1.8	-3.83	0.33668	0.01394	Dn Tm WT	NC	NC	Dn TM KO
1443671_x_at	2010001J22Rik	RIKEN cDNA 2010001J22 gene	70113	Mm.247273	NM_001013022//NP_001013040	-0.819	0.069	-5.1	0.42	0.00261	0.91422	-0.443	-0.912	-1.95	-3.85	0.29228	0.01358	Dn Tm WT	NC	NC	Dn TM KO
1447576_at	2010001K21Rik	RIKEN cDNA 2010001K21 gene	69829	Mm.390587	XM_992633//XP_997727	0.137	-0.19	1.42	-1.94	0.39165	0.40136	0.135	-0.154	1.65	-1.8	0.38826	0.25387	NC	NC	NC	NC
1440213_a_at	2010001M06Rik	RIKEN cDNA 2010001M06 gene	69812	Mm.18422	NA	-0.025	-0.01	-0.26	-0.1	0.90501	0.9819	0.025	0.087	0.23	0.79	0.92926	0.67061	NC	NC	NC	NC
1428947_at	2010001M09Rik	RIKEN cDNA 2010001M09 gene	69816	Mm.27252	NM_027222//NP_081498	-0.14	-0.247	-1.21	-2.1	0.47786	0.34843	0.236	-0.207	1.57	-1.32	0.41665	0.43314	NC	NC	NC	NC
1429983_at	2010002M09Rik	RIKEN cDNA 2010002M09 gene	69841	Mm.57938	NA	-0.963	0.142	-5.76	0.83	0.00112	0.79482	-0.305	0.13	-1.97	0.8	0.28841	0.66504	Dn Tm WT	NC	NC	NC
1438311_at	2010002M12Rik	RIKEN cDNA 2010002M12 gene	112419	Mm.440727	NM_053217//NP_444447	-0.061	0.162	-0.71	1.85	0.70794	0.43116	-0.097	-0.001	-1.05	-0.01	0.61722	0.99865	NC	NC	NC	NC
1457976_at	2010002M12Rik	RIKEN cDNA 2010002M12 gene	112419	Mm.440727	NM_053217//NP_444447	-0.122	0.171	-1.3	1.78	0.44242	0.45386	0.065	0.303	0.56	2.5	0.81405	0.10205	NC	NC	NC	NC
1423306_at	2010002N04Rik	RIKEN cDNA 2010002N04 gene	106878	Mm.273197	NM_134133//NP_598894	0.18	-0.105	1.65	-0.94	0.30638	0.75786	0.355	1.918	1.56	8.06	0.42007	8e-05	NC	NC	NC	Up TM KO
1432884_at	2010003H20Rik	RIKEN cDNA 2010003H20 gene	625286	Mm.158781	NM_001081310//NP_001074779	0.091	-0.156	0.99	-1.66	0.57772	0.50155	0.046	-0.117	0.44	-1.08	0.85938	0.53788	NC	NC	NC	NC
1454399_at	2010003H20Rik	RIKEN cDNA 2010003H20 gene	625286	Mm.158781	NM_001081310//NP_001074779	0.103	-0.048	1.12	-0.52	0.51716	0.89227	0.186	-0.265	2.21	-3.01	0.22593	0.04839	NC	NC	NC	NC
1431563_at	2010003K10Rik	RIKEN cDNA 2010003K10 gene	76769	NA	NA	-0.015	-0.053	-0.15	-0.54	0.94595	0.88375	-0.047	-0.079	-0.44	-0.7	0.86029	0.7123	NC	NC	NC	NC
1424626_at	2010003K11Rik	RIKEN cDNA 2010003K11 gene	69861	Mm.282978	NM_027237//NP_081513	-1.035	0.166	-5.08	0.8	0.0027	0.80502	-0.54	1.245	-3.79	8.37	0.03528	6e-05	Dn Tm WT	NC	NC	Up TM KO
1438359_at	2010003K15Rik	RIKEN cDNA 2010003K15 gene	75606	Mm.46323	XM_900828//XM_919362//XP_905921//XP_924455	-0.366	0.046	-1.75	0.22	0.27321	0.96069	0.353	-0.314	2.31	-1.97	0.20386	0.20856	NC	NC	NC	NC
1429115_at	2010003O02Rik	RIKEN cDNA 2010003O02 gene	66434	Mm.392019	NA	-0.587	-0.058	-5.64	-0.55	0.00129	0.88324	0.081	-0.066	0.57	-0.44	0.81097	0.83158	Dn Tm WT	NC	NC	NC
1453033_at	2010003O02Rik	RIKEN cDNA 2010003O02 gene	66434	Mm.392019	NA	-0.175	-0.014	-1.28	-0.1	0.44915	0.98196	0.133	-0.158	1.28	-1.45	0.52495	0.37777	NC	NC	NC	NC
1431920_a_at	2010004A03Rik	RIKEN cDNA 2010004A03 gene	76527	Mm.77697	NM_029646//NP_083922	0.074	-0.17	0.6	-1.35	0.75926	0.61334	-0.258	-0.102	-3.19	-1.21	0.07466	0.47766	NC	NC	NC	NC
1455646_at	2010004M13Rik	RIKEN cDNA 2010004M13 gene	76511	Mm.35291	NA	0.058	0.12	0.43	0.88	0.83418	0.77824	-0.192	-0.264	-1.11	-1.47	0.59125	0.37196	NC	NC	NC	NC
1449909_at	2010005H15Rik	RIKEN cDNA 2010005H15 gene	76770	Mm.327617	NM_029733//NP_084009	0.05	-0.055	0.46	-0.49	0.8229	0.89846	0.105	0.012	1.08	0.12	0.60553	0.95942	NC	NC	NC	NC
1430494_at	2010005J08Rik	RIKEN cDNA 2010005J08 gene	72046	Mm.271657	NM_001077661//NM_178623//NP_001071129//NP_848738	0.432	-0.139	3.45	-1.09	0.02686	0.7087	0.049	0.05	0.57	0.56	0.81026	0.7785	NC	NC	NC	NC
1433498_at	2010005J08Rik	RIKEN cDNA 2010005J08 gene	72046	Mm.271657	NM_001077661//NM_178623//NP_001071129//NP_848738	0.42	0.412	3.11	3	0.04455	0.13416	-0.134	0.045	-1.04	0.34	0.61763	0.87708	NC	NC	NC	NC
1433499_at	2010005J08Rik	RIKEN cDNA 2010005J08 gene	72046	Mm.271657	NM_001077661//NM_178623//NP_001071129//NP_848738	0.442	0.477	3.96	4.2	0.01285	0.03114	-0.273	0.233	-2.41	1.97	0.18339	0.2088	NC	NC	NC	NC
1438382_x_at	2010005J08Rik	RIKEN cDNA 2010005J08 gene	72046	Mm.271657	NM_001077661//NM_178623//NP_001071129//NP_848738	0.085	0.064	0.98	0.72	0.58217	0.8288	-0.397	-0.013	-4.26	-0.13	0.0197	0.95664	NC	NC	NC	NC
1453350_at	2010005J08Rik	RIKEN cDNA 2010005J08 gene	72046	Mm.271657	NM_001077661//NM_178623//NP_001071129//NP_848738	0.338	0.123	3.21	1.15	0.03821	0.68807	0.044	-0.34	0.31	-2.25	0.90728	0.14461	NC	NC	NC	NC
1456587_x_at	2010005J08Rik	RIKEN cDNA 2010005J08 gene	72046	Mm.271657	NM_001077661//NM_178623//NP_001071129//NP_848738	0.469	0.303	4.15	2.64	0.0098	0.2024	-0.103	-0.017	-0.75	-0.12	0.74166	0.9587	NC	NC	NC	NC
1460502_at	2010007E15Rik	RIKEN cDNA 2010007E15 gene	69851	Mm.410859	XM_001478752//XP_001478802	-0.14	-0.074	-0.99	-0.51	0.57822	0.89305	-0.165	0.04	-1.53	0.35	0.43084	0.87152	NC	NC	NC	NC
1430479_at	2010007H06Rik	RIKEN cDNA 2010007H06 gene	69849	Mm.134992	NA	-0.189	-0.449	-1.04	-2.42	0.55433	0.2554	-0.3	0.022	-2.5	0.18	0.16675	0.93863	NC	NC	NC	NC
1446748_at	2010007H06Rik	RIKEN cDNA 2010007H06 gene	69849	Mm.134992	NA	-0.196	-0.211	-1.79	-1.9	0.25942	0.41415	-0.286	-0.179	-3.12	-1.87	0.08121	0.23396	NC	NC	NC	NC
1429255_at	2010007H12Rik	RIKEN cDNA 2010007H12 gene	69871	Mm.276058	NM_027242//NP_081518	-0.141	0.154	-1.43	1.54	0.38737	0.54467	-0.016	-0.289	-0.1	-1.75	0.97184	0.27167	NC	NC	NC	NC
1448072_at	2010010I01Rik	RIKEN cDNA 2010010I01 gene	109010	Mm.439478	NA	-0.038	-0.022	-0.38	-0.22	0.8571	0.96086	-0.175	0.195	-1.79	1.9	0.34077	0.22561	NC	NC	NC	NC
1424694_at	2010011I20Rik	RIKEN cDNA 2010011I20 gene	67017	Mm.30013	NM_025912//NP_080188	-1.123	-0.151	-5.54	-0.73	0.00147	0.8258	-0.706	-1.683	-4.75	-10.86	0.01075	1e-05	Dn Tm WT	NC	Dn Tm WT	Dn TM KO
1424695_at	2010011I20Rik	RIKEN cDNA 2010011I20 gene	67017	Mm.30013	NM_025912//NP_080188	-0.482	0.026	-2.98	0.16	0.05323	0.97187	-0.509	-0.79	-3.89	-5.79	0.03124	0.00094	NC	NC	NC	Dn TM KO
1451450_at	2010011I20Rik	RIKEN cDNA 2010011I20 gene	67017	Mm.30013	NM_025912//NP_080188	-0.774	-0.011	-4.06	-0.06	0.01113	0.98872	-0.939	-0.945	-6.2	-5.97	0.00205	0.00076	Dn Tm WT	NC	Dn Tm WT	Dn TM KO
1419299_at	2010012O05Rik	RIKEN cDNA 2010012O05 gene	66439	Mm.87163	NM_025563//NP_079839	0.015	-0.029	0.09	-0.18	0.96839	0.96809	0.006	0.673	0.04	3.91	0.99035	0.01245	NC	NC	NC	Up TM KO
1439561_at	2010012O05Rik	RIKEN cDNA 2010012O05 gene	66439	Mm.87163	NM_025563//NP_079839	0.17	0.082	1.22	0.58	0.47426	0.87463	0.008	0.465	0.04	2.29	0.98914	0.13612	NC	NC	NC	NC
1442123_at	2010012P19Rik	RIKEN cDNA 2010012P19 gene	72337	Mm.442166	NA	-0.259	0.022	-2.48	0.21	0.10811	0.96331	0.29	1.486	1.69	8.31	0.37334	7e-05	NC	NC	NC	Up TM KO
1420642_a_at	2010100O12Rik	RIKEN cDNA 2010100O12 gene	67067	Mm.371623	NM_025946//NP_080222	-0.339	-0.164	-3.07	-1.46	0.04714	0.5731	0.122	0.548	0.96	4.15	0.6533	0.00868	NC	NC	NC	NC
1421489_a_at	2010106E10Rik	RIKEN cDNA 2010106E10 gene	67715	Mm.45323	NM_026333//NP_080609	-0.083	-0.01	-0.82	-0.1	0.65866	0.98246	0.059	-0.078	0.75	-0.93	0.74196	0.60539	NC	NC	NC	NC
1425193_at	2010106G01Rik	RIKEN cDNA 2010106G01 gene	66552	Mm.269928//Mm.466773	NM_023220//NP_075709	-0.502	-0.173	-4.3	-1.46	0.00791	0.57303	0.035	-1.322	0.27	-9.79	0.91791	2e-05	NC	NC	NC	Dn TM KO
1450459_at	2010106G01Rik	RIKEN cDNA 2010106G01 gene	66552	Mm.269928//Mm.466773	NM_023220//NP_075709	-0.164	-0.278	-0.41	-0.68	0.84344	0.84128	-0.436	-0.935	-2.63	-5.42	0.14308	0.00151	NC	NC	NC	Dn TM KO
1452225_at	2010106G01Rik	RIKEN cDNA 2010106G01 gene	66552	Mm.269928//Mm.466773	NM_023220//NP_075709	-0.592	-0.286	-4.2	-2	0.00912	0.38152	-0.73	-1.465	-4.53	-8.71	0.01394	5e-05	Dn Tm WT	NC	Dn Tm WT	Dn TM KO
1428258_at	2010107E04Rik	RIKEN cDNA 2010107E04 gene	70257	Mm.318	NM_027360//NP_081636	-0.446	-0.328	-3.97	-2.87	0.01271	0.15555	-0.158	-0.219	-1.38	-1.82	0.48563	0.24749	NC	NC	NC	NC
1455449_at	2010107G12Rik	RIKEN cDNA 2010107G12 gene	243753	Mm.440221	NM_001025573//NP_001020744	-0.032	-0.011	-0.37	-0.12	0.85907	0.97772	0.068	-0.207	0.6	-1.75	0.79654	0.26902	NC	NC	NC	NC
1424072_at	2010107G23Rik	RIKEN cDNA 2010107G23 gene	69894	Mm.294126	NM_027251//NP_081527	-0.515	0.051	-3.12	0.3	0.04387	0.94278	-0.29	0.979	-1.55	5.02	0.42193	0.00254	NC	NC	NC	Up TM KO
1430895_at	2010109A12Rik	RIKEN cDNA 2010109A12 gene	75610	Mm.175502	XM_001473772//XM_001475713//XP_001473822//XP_001475763	0.084	-0.142	0.79	-1.32	0.66898	0.62233	-0.062	0.085	-0.49	0.65	0.84041	0.73763	NC	NC	NC	NC
1441950_s_at	2010109A12Rik	RIKEN cDNA 2010109A12 gene	75610	Mm.175502	XM_001473772//XM_001475713//XP_001473822//XP_001475763	-0.211	0.017	-1.95	0.15	0.21453	0.97309	0.104	-0.118	1.05	-1.15	0.61541	0.5059	NC	NC	NC	NC
1441951_x_at	2010109A12Rik	RIKEN cDNA 2010109A12 gene	75610	Mm.175502	XM_001473772//XM_001475713//XP_001473822//XP_001475763	-0.077	-0.138	-0.61	-1.07	0.75468	0.71533	0.025	-0.007	0.25	-0.07	0.9227	0.97773	NC	NC	NC	NC
1449496_at	2010109I03Rik	RIKEN cDNA 2010109I03 gene	67038	Mm.154566	NM_025929//NP_080205	-0.177	-0.096	-1.75	-0.93	0.27294	0.76173	0.03	-0.012	0.28	-0.11	0.91574	0.96318	NC	NC	NC	NC
1442945_at	2010109K09Rik	RIKEN cDNA 2010109K09 gene	70267	NA	NA	-0.153	0.078	-1.22	0.61	0.47145	0.86346	0.145	-0.27	1.24	-2.21	0.54093	0.1522	NC	NC	NC	NC
1429100_at	2010109K11Rik	RIKEN cDNA 2010109K11 gene	72123	Mm.341352	XR_035317//XR_035455	0.179	0.14	1.76	1.35	0.27032	0.61047	0.065	0.171	0.5	1.24	0.8388	0.46471	NC	NC	NC	NC
1436839_at	2010109K11Rik	RIKEN cDNA 2010109K11 gene	72123	Mm.341352	XR_035317//XR_035455	0.627	0.274	3.82	1.64	0.01566	0.50739	0.056	0.566	0.46	4.47	0.85235	0.00552	Up TM WT	NC	NC	NC
1435524_at	2010109N14Rik	RIKEN cDNA 2010109N14 gene	69895	Mm.260791	NA	0.423	0.015	2.86	0.1	0.0636	0.9819	0.785	1.073	4.45	5.83	0.01536	0.00089	NC	NC	Up TM WT	Up TM KO
1447896_s_at	2010109N14Rik	RIKEN cDNA 2010109N14 gene	69895	Mm.260791	NA	0.512	0.08	3.25	0.5	0.03621	0.89631	0.705	1.056	4.15	5.95	0.02222	0.00077	NC	NC	Up TM WT	Up TM KO
1431510_s_at	2010110K16Rik	RIKEN cDNA 2010110K16 gene	67899	Mm.9953	NM_026442//NP_080718	-0.37	-0.054	-2.8	-0.4	0.06988	0.92009	0.142	0	0.88	0	0.68748	0.99949	NC	NC	NC	NC
1443447_at	2010110K16Rik	RIKEN cDNA 2010110K16 gene	67899	Mm.9953	NM_026442//NP_080718	-0.039	-0.077	-0.27	-0.52	0.90141	0.88985	-0.139	0.006	-1.45	0.06	0.45785	0.97976	NC	NC	NC	NC
1443448_x_at	2010110K16Rik	RIKEN cDNA 2010110K16 gene	67899	Mm.9953	NM_026442//NP_080718	-0.033	-0.142	-0.37	-1.55	0.86045	0.53971	0.144	-0.144	1.37	-1.31	0.4897	0.43709	NC	NC	NC	NC
1453411_at	2010110K16Rik	RIKEN cDNA 2010110K16 gene	67899	Mm.9953	NM_026442//NP_080718	-0.114	0.003	-0.62	0.02	0.74813	0.99698	-0.348	-0.191	-2.72	-1.43	0.12937	0.38445	NC	NC	NC	NC
1431130_at	2010110P09Rik	RIKEN cDNA 2010110P09 gene	70261	Mm.96997	NM_027363//NP_081639	-0.364	-0.113	-2.24	-0.68	0.14894	0.8415	-0.471	0.038	-2.59	0.2	0.15021	0.9309	NC	NC	NC	NC
1430861_at	2010111I01Rik	RIKEN cDNA 2010111I01 gene	72061	Mm.188105	NM_028079//NP_082355	-0.083	-0.184	-0.72	-1.56	0.70261	0.53553	0.039	-0.098	0.44	-1.07	0.85887	0.54173	NC	NC	NC	NC
1435089_at	2010111I01Rik	RIKEN cDNA 2010111I01 gene	72061	Mm.188105	NM_028079//NP_082355	-0.626	-0.039	-5.58	-0.34	0.00139	0.93409	-0.083	-0.702	-0.81	-6.54	0.71739	0.00038	Dn Tm WT	NC	NC	Dn TM KO
1440563_at	2010111I01Rik	RIKEN cDNA 2010111I01 gene	72061	Mm.188105	NM_028079//NP_082355	-0.252	-0.092	-1.79	-0.64	0.2607	0.85541	0.046	-0.258	0.42	-2.26	0.86657	0.14072	NC	NC	NC	NC
1440640_at	2010111I01Rik	RIKEN cDNA 2010111I01 gene	72061	Mm.188105	NM_028079//NP_082355	-0.205	0.068	-1.39	0.46	0.40398	0.90763	0.101	-0.072	1.2	-0.82	0.55677	0.65968	NC	NC	NC	NC
1442675_at	2010111I01Rik	RIKEN cDNA 2010111I01 gene	72061	Mm.188105	NM_028079//NP_082355	-0.228	-0.115	-1.89	-0.94	0.23049	0.75804	0.052	-0.06	0.57	-0.64	0.80956	0.74267	NC	NC	NC	NC
1458947_at	2010111I01Rik	RIKEN cDNA 2010111I01 gene	72061	Mm.188105	NM_028079//NP_082355	-0.549	-0.4	-2.74	-1.96	0.07597	0.39075	0.135	-0.856	0.74	-4.52	0.74312	0.00512	NC	NC	NC	Dn TM KO
1460695_a_at	2010111I01Rik	RIKEN cDNA 2010111I01 gene	72061	Mm.188105	NM_028079//NP_082355	-0.515	-0.159	-5.01	-1.52	0.00295	0.55026	0.056	-0.854	0.48	-7.03	0.84427	0.00023	NC	NC	NC	Dn TM KO
1429042_at	2010200O16Rik	RIKEN cDNA 2010200O16 gene	67495	Mm.32615	NM_026198//NP_080474	1.388	-0.09	10.99	-0.7	1e-05	0.83588	0.739	0.958	6.09	7.55	0.0023	0.00013	Up TM WT	NC	Up TM WT	Up TM KO
1452998_at	2010200O16Rik	RIKEN cDNA 2010200O16 gene	67495	Mm.32615	NM_026198//NP_080474	0.072	-0.051	0.81	-0.57	0.65944	0.87632	0.306	-0.112	3.63	-1.28	0.04286	0.44936	NC	NC	NC	NC
1421498_a_at	2010204K13Rik	RIKEN cDNA 2010204K13 gene	68355	Mm.45111//Mm.461344	XR_035367	0.1	0.415	0.95	3.91	0.59278	0.04485	-0.203	1.131	-1.36	7.26	0.49258	0.00018	NC	NC	NC	Up TM KO
1452170_at	2010209O12Rik	RIKEN cDNA 2010209O12 gene	100910	Mm.140672//Mm.436539	NM_133913//NP_598674	0.067	0.481	0.65	4.58	0.73525	0.01984	-0.52	-0.434	-3.34	-2.67	0.06255	0.08014	NC	NC	NC	NC
1452861_at	2010300C02Rik	RIKEN cDNA 2010300C02 gene	72097	Mm.142607	XM_001476698//XM_129808//XP_001476748//XP_129808	-0.077	0.032	-0.65	0.27	0.73636	0.94998	-0.2	0.176	-1.61	1.35	0.40424	0.41885	NC	NC	NC	NC
1454224_at	2010300F17Rik	RIKEN cDNA 2010300F17 gene	69884	Mm.340720//Mm.463012	NA	-0.18	0.058	-1.76	0.56	0.27	0.87936	-0.107	-0.029	-1.17	-0.3	0.56672	0.89168	NC	NC	NC	NC
1419773_at	2010301N04Rik	RIKEN cDNA 2010301N04 gene	72103	Mm.31770	NM_024251//NP_077213	-0.182	-0.04	-1.42	-0.31	0.39113	0.94133	-0.106	0.025	-1.01	0.23	0.63075	0.91702	NC	NC	NC	NC
1430297_a_at	2010301N04Rik	RIKEN cDNA 2010301N04 gene	72103	Mm.31770	NM_024251//NP_077213	0.017	-0.132	0.13	-0.98	0.95663	0.74356	0.066	0.371	0.46	2.5	0.85271	0.10156	NC	NC	NC	NC
1424520_at	2010305A19Rik	RIKEN cDNA 2010305A19 gene	69893	Mm.28354	NM_027250//NP_081526	-0.246	0.164	-2.19	1.43	0.16035	0.58223	0.065	-0.22	0.64	-2.07	0.78518	0.18222	NC	NC	NC	NC
1440769_at	2010305A19Rik	RIKEN cDNA 2010305A19 gene	69893	Mm.28354	NM_027250//NP_081526	0.079	0.364	0.6	2.73	0.75749	0.18274	0.001	-0.512	0.01	-2.63	0.99814	0.08451	NC	NC	NC	NC
1432282_a_at	2010305C02Rik	RIKEN cDNA 2010305C02 gene	380712	Mm.41393	NM_027249//NP_081525	-1.509	0.105	-3.88	0.27	0.01435	0.94993	-2.708	-0.357	-10.8	-1.36	5e-05	0.41204	Dn Tm WT	NC	Dn Tm WT	NC
1459059_at	2010308F09Rik	RIKEN cDNA 2010308F09 gene	72122	Mm.75434	NA	-0.113	-0.043	-1.06	-0.4	0.54318	0.92005	-0.185	-0.275	-1.62	-2.32	0.39699	0.13143	NC	NC	NC	NC
1417075_at	2010309E21Rik	RIKEN cDNA 2010309E21 gene	66488	Mm.422972	NM_025591//NP_079867	-0.206	0.357	-2.17	3.7	0.16353	0.05786	-0.138	-0.277	-0.95	-1.83	0.65705	0.24419	NC	NC	NC	NC
1441796_at	2010309E21Rik	RIKEN cDNA 2010309E21 gene	66488	Mm.422972	NM_025591//NP_079867	-0.127	0.006	-1.5	0.07	0.3616	0.98637	0.168	-0.149	0.98	-0.83	0.6455	0.65267	NC	NC	NC	NC
1457611_x_at	2010309E21Rik	RIKEN cDNA 2010309E21 gene	66488	Mm.422972	NM_025591//NP_079867	0.013	-0.08	0.14	-0.86	0.94914	0.7848	-0.057	0.077	-0.44	0.58	0.859	0.77121	NC	NC	NC	NC
1428719_at	2010309G21Rik	RIKEN cDNA 2010309G21 gene	70018	Mm.326349//Mm.456234	XM_913918//XM_922976//XM_922983//XM_922991//XM_923002//XM_923011//XM_923019//XM_923026//XM_923031//XM_923036//XM_923042//XM_923046//XP_919011//XP_928069//XP_928076//XP_928084//XP_928095//XP_928104//XP_928112//XP_928119//XP_928124//XP_928129//XP_928135//XP_928139	-0.64	-0.617	-3.54	-3.36	0.0237	0.08643	-0.408	0.326	-1.7	1.3	0.37109	0.44022	Dn Tm WT	NC	NC	NC
1428720_s_at	2010309G21Rik	RIKEN cDNA 2010309G21 gene	70018	Mm.326349//Mm.456234	XM_913918//XM_922976//XM_922983//XM_922991//XM_923002//XM_923011//XM_923019//XM_923026//XM_923031//XM_923036//XM_923042//XM_923046//XP_919011//XP_928069//XP_928076//XP_928084//XP_928095//XP_928104//XP_928112//XP_928119//XP_928124//XP_928129//XP_928135//XP_928139	-0.634	-0.386	-3.26	-1.95	0.03571	0.39504	-0.59	0.029	-4.04	0.19	0.02563	0.93459	Dn Tm WT	NC	Dn Tm WT	NC
1417573_at	2010311D03Rik	RIKEN cDNA 2010311D03 gene	109129	Mm.29214	NM_133839//NP_598600	1.819	0.129	15.49	1.08	0	0.71118	0.62	1.199	5.36	9.93	0.00523	2e-05	Up TM WT	NC	Up TM WT	Up TM KO
1438238_at	2010315B03Rik	RIKEN cDNA 2010315B03 gene	630836	Mm.458553	XM_001472446//XM_904559//XP_001472496//XP_909652	0.023	0.673	0.18	5.15	0.93659	0.01013	0.493	-0.449	2.54	-2.22	0.15888	0.14981	NC	Up TM KO	NC	NC
1460456_at	2010316F05Rik	RIKEN cDNA 2010316F05 gene	67939	Mm.251087	NM_026465//NP_080741	0.673	0.071	5.71	0.59	0.0012	0.86953	-0.005	2.225	-0.04	16.29	0.9892	0	Up TM WT	NC	NC	Up TM KO
1429404_at	2010317E24Rik	RIKEN cDNA 2010317E24 gene	72080	Mm.250293	NM_001081085//NP_001074554	0.004	0.024	0.04	0.21	0.98651	0.96157	0.009	-0.079	0.1	-0.82	0.97205	0.65644	NC	NC	NC	NC
1429405_at	2010317E24Rik	RIKEN cDNA 2010317E24 gene	72080	Mm.250293	NM_001081085//NP_001074554	0.003	-0.149	0.03	-1.29	0.99048	0.63371	0.112	-0.051	1.09	-0.47	0.59851	0.81748	NC	NC	NC	NC
1438615_x_at	2010317E24Rik	RIKEN cDNA 2010317E24 gene	72080	Mm.250293	NM_001081085//NP_001074554	-0.168	0.093	-1.22	0.67	0.47166	0.84512	0.035	-0.23	0.23	-1.45	0.93053	0.37951	NC	NC	NC	NC
1434792_at	2010320M18Rik	RIKEN cDNA 2010320M18 gene	72093	Mm.271208	NA	0.154	0.125	1.28	1.02	0.44915	0.72929	0.366	0.797	2.49	5.2	0.16753	0.00201	NC	NC	NC	Up TM KO
1426347_at	2010321M09Rik	RIKEN cDNA 2010321M09 gene	69882	Mm.272616	NM_001077631//NM_175153//NP_001071099//NP_780362	-0.152	0.069	-1.25	0.56	0.45956	0.8779	0.159	0.139	1.25	1.05	0.53577	0.55177	NC	NC	NC	NC
1440160_x_at	2010321M09Rik	RIKEN cDNA 2010321M09 gene	69882	Mm.272616	NM_001077631//NM_175153//NP_001071099//NP_780362	0.017	-0.14	0.15	-1.22	0.94615	0.65819	0.347	-0.066	1.98	-0.36	0.28366	0.86912	NC	NC	NC	NC
1437019_at	2200001I15Rik	RIKEN cDNA 2200001I15 gene	69134	Mm.27156	NM_183278//NP_899101	-0.945	-0.467	-2.33	-1.13	0.13307	0.69229	-2.232	-0.523	-6.59	-1.48	0.00139	0.36689	NC	NC	Dn Tm WT	NC
1428671_at	2200002D01Rik	RIKEN cDNA 2200002D01 gene	72275	Mm.441142	NM_028179//NP_082455	-0.791	-0.332	-2.76	-1.14	0.07414	0.69087	-0.576	0.121	-1.93	0.39	0.29844	0.85605	NC	NC	NC	NC
1460478_at	2200002J24Rik	RIKEN cDNA 2200002J24 gene	69147	Mm.307035	NM_026961//NP_081237	-0.252	-0.099	-2.24	-0.86	0.14994	0.78429	-0.008	-0.155	-0.08	-1.52	0.9766	0.34976	NC	NC	NC	NC
1428400_at	2200002K05Rik	RIKEN cDNA 2200002K05 gene	69137	Mm.41396	NM_026955//NP_081231	-0.116	0.167	-1.05	1.49	0.54788	0.56192	-0.3	0	-2.39	0	0.18806	0.99966	NC	NC	NC	NC
1430013_at	2210008F06Rik	RIKEN cDNA 2210008F06 gene	70057	Mm.443420	XM_001002792//XM_001476877//XP_001002792//XP_001476927	0.105	-0.363	0.77	-2.6	0.68182	0.2107	-0.025	-0.073	-0.25	-0.72	0.92257	0.7048	NC	NC	NC	NC
1433422_at	2210008N01Rik	RIKEN cDNA 2210008N01 gene	76579	Mm.3507	NA	0.002	-0.059	0.02	-0.58	0.99245	0.87423	0.268	-0.339	2.34	-2.84	0.19774	0.06252	NC	NC	NC	NC
1433423_at	2210008N01Rik	RIKEN cDNA 2210008N01 gene	76579	Mm.3507	NA	-0.105	0.271	-0.88	2.25	0.62686	0.3032	0.146	0.167	1.26	1.38	0.53096	0.40632	NC	NC	NC	NC
1430673_a_at	2210009G21Rik	RIKEN cDNA 2210009G21 gene	74243	Mm.330612	NM_001038641//NM_028201//NM_028834//NP_001033730//NP_082477//NP_083110	-0.356	0.274	-3.64	2.76	0.02028	0.17642	0.152	-0.025	1.83	-0.29	0.32789	0.89515	NC	NC	NC	NC
1431831_at	2210009G21Rik	RIKEN cDNA 2210009G21 gene	74243	Mm.330612	NM_001038641//NM_028201//NM_028834//NP_001033730//NP_082477//NP_083110	0.152	-0.043	1.07	-0.29	0.5405	0.94432	-0.205	0.299	-1.47	2.06	0.45122	0.18578	NC	NC	NC	NC
1431985_at	2210010B09Rik	RIKEN cDNA 2210010B09 gene	244721	Mm.86627	NM_172919//NP_766507	0.092	0.203	0.69	1.5	0.71784	0.55671	0.39	0.275	2.57	1.74	0.15402	0.27355	NC	NC	NC	NC
1456023_at	2210010B09Rik	RIKEN cDNA 2210010B09 gene	244721	Mm.86627	NM_172919//NP_766507	0.345	0.223	2.71	1.72	0.07866	0.47526	-0.05	0.453	-0.32	2.75	0.90477	0.0705	NC	NC	NC	NC
1422434_a_at	2210010C04Rik	RIKEN cDNA 2210010C04 gene	67373	Mm.153729	NM_023333//NP_075822	-0.035	-0.026	-0.35	-0.25	0.87051	0.95391	-0.117	-0.008	-0.21	-0.01	0.93723	0.99555	NC	NC	NC	NC
1422435_at	2210010C04Rik	RIKEN cDNA 2210010C04 gene	67373	Mm.153729	NM_023333//NP_075822	-0.145	0.157	-1.32	1.41	0.43051	0.58834	0.088	0.058	0.44	0.28	0.85944	0.90036	NC	NC	NC	NC
1422436_at	2210010C04Rik	RIKEN cDNA 2210010C04 gene	67373	Mm.153729	NM_023333//NP_075822	-0.096	-0.003	-1.18	-0.03	0.49126	0.99335	-0.031	0.031	-0.34	0.32	0.89669	0.88258	NC	NC	NC	NC
1430890_at	2210010C17Rik	RIKEN cDNA 2210010C17 gene	70080	Mm.98583	NM_027308//NP_081584	-0.234	-0.176	-2.67	-1.97	0.0839	0.38854	0.526	-0.069	3.76	-0.47	0.03668	0.81874	NC	NC	NC	NC
1438074_at	2210010C17Rik	RIKEN cDNA 2210010C17 gene	70080	Mm.98583	NM_027308//NP_081584	0.089	-0.358	0.65	-2.56	0.73778	0.22051	0.244	0.068	1.58	0.42	0.41353	0.84103	NC	NC	NC	NC
1444182_at	2210010C17Rik	RIKEN cDNA 2210010C17 gene	70080	Mm.98583	NM_027308//NP_081584	0.386	-0.003	2.95	-0.02	0.05576	0.99576	0.192	-0.02	1.96	-0.2	0.29013	0.9309	NC	NC	NC	NC
1419124_at	2210010L05Rik	RIKEN cDNA 2210010L05 gene	98682	Mm.269793	NM_133829//NM_178081//NP_598590//NP_835182	0.554	0.08	4.02	0.57	0.01171	0.87511	0.027	0.604	0.21	4.37	0.93917	0.00635	NC	NC	NC	Up TM KO
1424463_at	2210010L05Rik	RIKEN cDNA 2210010L05 gene	98682	Mm.269793	NM_133829//NM_178081//NP_598590//NP_835182	0.956	0.242	7.18	1.79	0.00022	0.45287	0.011	0.97	0.08	6.75	0.97707	0.00031	Up TM WT	NC	NC	Up TM KO
1424464_s_at	2210010L05Rik	RIKEN cDNA 2210010L05 gene	98682	Mm.269793	NM_133829//NM_178081//NP_598590//NP_835182	0.336	0.17	1.56	0.78	0.33671	0.81142	0.126	0.621	0.72	3.41	0.75096	0.0264	NC	NC	NC	Up TM KO
1423989_at	2210010N04Rik	RIKEN cDNA 2210010N04 gene	70381	Mm.239412//Mm.458463	NM_027410//NP_081686	-0.166	0.049	-1.01	0.29	0.56856	0.94468	-0.201	0.712	-1.16	3.92	0.57156	0.01219	NC	NC	NC	Up TM KO
1434175_s_at	2210010N04Rik	RIKEN cDNA 2210010N04 gene	70381	Mm.239412//Mm.458463	NM_027410//NP_081686	0.053	-0.121	0.55	-1.23	0.7825	0.65512	0.229	0.163	1.89	1.29	0.31166	0.44374	NC	NC	NC	NC
1436679_at	2210010N04Rik	RIKEN cDNA 2210010N04 gene	70381	Mm.239412//Mm.458463	NM_027410//NP_081686	-0.113	-0.004	-1.04	-0.04	0.5518	0.99313	-0.126	0.048	-1.41	0.52	0.47399	0.79752	NC	NC	NC	NC
1429953_at	2210011C24Rik	RIKEN cDNA 2210011C24 gene	70134	Mm.41017	XM_907367//XM_985599//XP_912460//XP_990693	0.076	-0.039	0.75	-0.38	0.68749	0.92517	0.098	0.365	0.75	2.66	0.74214	0.08033	NC	NC	NC	NC
1440194_at	2210011C24Rik	RIKEN cDNA 2210011C24 gene	70134	Mm.41017	XM_907367//XM_985599//XP_912460//XP_990693	0.023	-0.113	0.27	-1.3	0.90075	0.6275	-0.026	-0.038	-0.27	-0.37	0.91736	0.86237	NC	NC	NC	NC
1431943_at	2210011K15Rik	RIKEN cDNA 2210011K15 gene	72365	Mm.396373	NA	0.033	-0.061	0.37	-0.67	0.86055	0.84592	0.017	0.084	0.17	0.8	0.95067	0.66473	NC	NC	NC	NC
1418662_at	2210012G02Rik	RIKEN cDNA 2210012G02 gene	66526	Mm.347940	NM_025617//NP_079893	0.623	0.061	5.55	0.54	0.00145	0.88553	-0.107	0.433	-0.92	3.55	0.67341	0.02129	Up TM WT	NC	NC	NC
1431067_at	2210012G02Rik	RIKEN cDNA 2210012G02 gene	66526	Mm.347940	NM_025617//NP_079893	0.305	-0.105	2.01	-0.68	0.19885	0.8422	-0.117	-0.138	-0.7	-0.79	0.76159	0.67316	NC	NC	NC	NC
1430538_at	2210013O21Rik	RIKEN cDNA 2210013O21 gene	70123	Mm.146408	XM_001475273//XM_489371//XM_898756//XM_979021//XP_001475323//XP_489371//XP_903849//XP_984115	-0.566	-0.284	-1.6	-0.79	0.32188	0.80703	-0.569	0.201	-2.3	0.78	0.20634	0.67787	NC	NC	NC	NC
1429073_at	2210015D19Rik	RIKEN cDNA 2210015D19 gene	76508	Mm.260203	XM_001475228//XM_893272//XP_001475278//XP_898365	-0.066	-0.003	-0.44	-0.02	0.83154	0.99694	0.199	0.509	2.24	5.49	0.22008	0.00137	NC	NC	NC	NC
1438285_at	2210015D19Rik	RIKEN cDNA 2210015D19 gene	76508	Mm.260203	XM_001475228//XM_893272//XP_001475278//XP_898365	0.03	0.31	0.22	2.28	0.91989	0.29365	0.249	0.02	1.46	0.11	0.45434	0.96085	NC	NC	NC	NC
1428331_at	2210016F16Rik	RIKEN cDNA 2210016F16 gene	70153	Mm.426287	XM_916662//XP_921755	0.232	0.059	2.22	0.55	0.1532	0.8813	0.062	0.36	0.55	3.03	0.82041	0.04626	NC	NC	NC	NC
1452744_at	2210016F16Rik	RIKEN cDNA 2210016F16 gene	70153	Mm.426287	XM_916662//XP_921755	0.569	-0.007	3.84	-0.05	0.01529	0.99058	-0.055	0.448	-0.46	3.63	0.85231	0.01878	NC	NC	NC	NC
1430637_at	2210016H18Rik	RIKEN cDNA 2210016H18 gene	70125	Mm.18168	NA	-0.943	-0.134	-4.29	-0.6	0.00802	0.86724	0.032	0.686	0.2	4.02	0.94135	0.01048	Dn Tm WT	NC	NC	Up TM KO
1433690_at	2210016L21Rik	RIKEN cDNA 2210016L21 gene	72357	Mm.292672	NM_028211//NP_082487	-0.902	-0.21	-6.2	-1.42	0.00066	0.58499	-0.102	-0.375	-0.7	-2.46	0.76028	0.10736	Dn Tm WT	NC	NC	NC
1433208_at	2210017G18Rik	RIKEN cDNA 2210017G18 gene	70386	NA	NA	-0.143	-0.071	-1.35	-0.66	0.41934	0.84747	-0.045	-0.142	-0.58	-1.74	0.80586	0.27437	NC	NC	NC	NC
1433209_at	2210017G18Rik	RIKEN cDNA 2210017G18 gene	70386	NA	NA	-0.173	-0.034	-1.63	-0.31	0.31326	0.94101	0.105	-0.023	0.64	-0.14	0.78168	0.95364	NC	NC	NC	NC
1424928_at	2210018M11Rik	RIKEN cDNA 2210018M11 gene	233545	Mm.387819	NM_172280//NP_758484	0.577	0.382	4.18	2.73	0.00935	0.18306	-0.038	0.364	-0.25	2.36	0.9225	0.12378	NC	NC	NC	NC
1430028_at	2210018M11Rik	RIKEN cDNA 2210018M11 gene	233545	Mm.387819	NM_172280//NP_758484	0.291	0.401	2.51	3.41	0.10403	0.08158	0.023	0.201	0.16	1.34	0.95268	0.42124	NC	NC	NC	NC
1443424_at	2210018M11Rik	RIKEN cDNA 2210018M11 gene	233545	Mm.387819	NM_172280//NP_758484	-0.282	0.168	-2.77	1.62	0.07244	0.51558	-0.065	-0.209	-0.59	-1.82	0.80297	0.24719	NC	NC	NC	NC
1458217_s_at	2210018M11Rik	RIKEN cDNA 2210018M11 gene	233545	Mm.387819	NM_172280//NP_758484	-0.253	0.061	-2.33	0.55	0.13362	0.88313	-0.163	0.195	-1.12	1.29	0.58609	0.44598	NC	NC	NC	NC
1453640_at	2210019G11Rik	RIKEN cDNA 2210019G11 gene	76957	NA	NA	-0.144	-0.144	-1.46	-1.44	0.37664	0.57905	-0.049	-0.095	-0.41	-0.77	0.8701	0.68201	NC	NC	NC	NC
1453403_at	2210019I11Rik	RIKEN cDNA 2210019I11 gene	70147	Mm.17618	NA	-0.51	0.088	-3.45	0.58	0.02699	0.8715	0.055	0.069	0.49	0.59	0.84184	0.76489	NC	NC	NC	NC
1435378_at	2210020M01Rik	RIKEN cDNA 2210020M01 gene	66528	Mm.275740	NM_183259//NP_899082	-0.017	-0.252	-0.13	-1.95	0.95446	0.39802	-0.017	-0.146	-0.18	-1.48	0.94512	0.36547	NC	NC	NC	NC
1451409_at	2210021J22Rik	RIKEN cDNA 2210021J22 gene	72355	Mm.33706	NM_197998//NP_932115	0.615	0.032	3.53	0.18	0.02394	0.9686	0.599	1.742	2.56	7.14	0.15507	0.0002	Up TM WT	NC	NC	Up TM KO
1432133_at	2210022J03Rik	RIKEN cDNA 2210022J03 gene	76708	Mm.436657	NA	-0.093	-0.199	-0.66	-1.39	0.73237	0.5966	0.072	-0.138	0.48	-0.88	0.84615	0.62879	NC	NC	NC	NC
1424968_at	2210023G05Rik	RIKEN cDNA 2210023G05 gene	72361	Mm.26580	NM_197999//NP_932116	-1.24	0.157	-8.5	1.06	6e-05	0.71889	-1.142	-0.874	-4.55	-3.34	0.01358	0.02941	Dn Tm WT	NC	Dn Tm WT	Dn TM KO
1432355_at	2210039B01Rik	RIKEN cDNA 2210039B01 gene	73644	Mm.369885	XM_001476411//XM_001479272//XP_001476461//XP_001479322	-1.332	0.346	-12.15	3.1	0	0.11789	-0.125	0.671	-0.77	3.94	0.73313	0.01182	Dn Tm WT	NC	NC	Up TM KO
1430356_at	2210402A03Rik	RIKEN cDNA 2210402A03 gene	72280	Mm.205647	NA	-0.089	0.132	-1.06	1.56	0.54136	0.53803	0.252	0.064	1.64	0.4	0.39007	0.85092	NC	NC	NC	NC
1428562_at	2210403K04Rik	RIKEN cDNA 2210403K04 gene	67098	Mm.458401	NA	-0.266	0.369	-1.79	2.44	0.25985	0.24974	0.598	0.259	3.16	1.31	0.07803	0.43623	NC	NC	NC	NC
1430878_at	2210406H18Rik	RIKEN cDNA 2210406H18 gene	70133	Mm.403315	NA	-0.265	0.015	-2.59	0.14	0.09284	0.97456	0.001	0.027	0.01	0.29	0.99595	0.89643	NC	NC	NC	NC
1431769_at	2210406O10Rik	RIKEN cDNA 2210406O10 gene	76710	Mm.165495//Mm.360249	NA	0.058	-0.073	0.49	-0.61	0.80715	0.8654	-0.127	-0.069	-0.8	-0.41	0.71996	0.84401	NC	NC	NC	NC
1425233_at	2210407C18Rik	RIKEN cDNA 2210407C18 gene	78354	Mm.58038	NM_144544//NP_653127	-0.178	-0.046	-1.84	-0.47	0.24624	0.90291	-0.065	-0.012	-0.51	-0.09	0.83556	0.96985	NC	NC	NC	NC
1439292_at	2210408F21Rik	RIKEN cDNA 2210408F21 gene	73652	Mm.441297	XM_895387//XM_921650//XM_972936//XP_900480//XP_926743//XP_978030	-0.01	-0.021	-0.09	-0.18	0.97033	0.96871	0.362	-0.088	2.29	-0.53	0.2091	0.79141	NC	NC	NC	NC
1453502_at	2210408I21Rik	RIKEN cDNA 2210408I21 gene	72371	Mm.81475	NM_001081353//NP_001074822	0.086	-0.045	0.68	-0.35	0.7251	0.93279	-0.003	0	-0.03	0	0.99175	0.99892	NC	NC	NC	NC
1459194_at	2210408I21Rik	RIKEN cDNA 2210408I21 gene	72371	Mm.81475	NM_001081353//NP_001074822	-0.1	-0.129	-0.95	-1.2	0.5938	0.66655	-0.049	-0.014	-0.59	-0.16	0.80283	0.94474	NC	NC	NC	NC
1437087_at	2210408K08Rik	RIKEN cDNA 2210408K08 gene	108743	Mm.439781	NA	-0.061	-0.213	-0.5	-1.7	0.80524	0.48487	-0.212	0.81	-1.46	5.33	0.45604	0.00168	NC	NC	NC	Up TM KO
1432559_at	2210409D07Rik	RIKEN cDNA 2210409D07 gene	70157	Mm.391089	XM_901620//XM_923487//XP_906713//XP_928580	-0.066	0.131	-0.68	1.34	0.72162	0.61638	0.028	-0.094	0.27	-0.88	0.91815	0.63042	NC	NC	NC	NC
1419106_at	2210409E12Rik	RIKEN cDNA 2210409E12 gene	72381	Mm.470082	NR_003492	-0.139	0.14	-1.61	1.59	0.3215	0.52584	0.055	0.145	0.37	0.93	0.88608	0.60665	NC	NC	NC	NC
1449344_s_at	2210409E12Rik	RIKEN cDNA 2210409E12 gene	72381	Mm.470082	NR_003492	-0.21	-0.046	-2.59	-0.56	0.09365	0.88072	0.058	-0.012	0.65	-0.14	0.77866	0.95421	NC	NC	NC	NC
1432755_at	2210409O19Rik	RIKEN cDNA 2210409O19 gene	72379	NA	NA	0.055	-0.118	0.39	-0.83	0.85084	0.79733	0.023	-0.094	0.22	-0.84	0.93425	0.64775	NC	NC	NC	NC
1432756_at	2210409O19Rik	RIKEN cDNA 2210409O19 gene	72379	NA	NA	-0.042	-0.061	-0.33	-0.47	0.87751	0.90208	0.02	-0.041	0.18	-0.36	0.9447	0.87045	NC	NC	NC	NC
1456146_at	2210411A11Rik	RIKEN cDNA 2210411A11 gene	72358	Mm.251864	NA	-0.168	-0.041	-1.22	-0.29	0.47427	0.94479	-0.048	0.002	-0.41	0.02	0.87037	0.99446	NC	NC	NC	NC
1432667_at	2210411G17Rik	RIKEN cDNA 2210411G17 gene	72372	NA	NA	0.063	0.093	0.81	1.18	0.66371	0.67527	-0.114	-0.014	-0.94	-0.11	0.66235	0.96341	NC	NC	NC	NC
1432668_at	2210411G17Rik	RIKEN cDNA 2210411G17 gene	72372	NA	NA	-0.085	0.077	-0.87	0.78	0.63459	0.81154	-0.068	0.017	-0.84	0.2	0.70732	0.93058	NC	NC	NC	NC
1429261_at	2210411K11Rik	RIKEN cDNA 2210411K11 gene	664968	Mm.292837	NM_029384//NP_083660	-1.055	-0.572	-7.57	-4.04	0.00014	0.038	-0.177	-2.363	-1.13	-14.5	0.58263	0	Dn Tm WT	NC	NC	Dn TM KO
1423519_at	2210412D01Rik	RIKEN cDNA 2210412D01 gene	70178	Mm.23914	NM_133722//NP_598483	0.309	0.328	3.07	3.21	0.04724	0.10411	0.483	0.782	4.1	6.36	0.02359	0.00047	NC	NC	NC	Up TM KO
1447179_at	2210412D01Rik	RIKEN cDNA 2210412D01 gene	70178	Mm.23914	NM_133722//NP_598483	0.017	-0.062	0.2	-0.71	0.92978	0.83168	-0.029	0.396	-0.33	4.27	0.89875	0.00724	NC	NC	NC	NC
1445472_at	2210412E05Rik	RIKEN cDNA 2210412E05 gene	75690	Mm.183297//Mm.445870	XM_355890//XM_914186//XP_355890//XP_919279	-0.124	-0.032	-1.42	-0.36	0.3913	0.93036	0.107	-0.242	0.77	-1.67	0.73237	0.29559	NC	NC	NC	NC
1451441_at	2210415F13Rik	RIKEN cDNA 2210415F13 gene	70163	Mm.24119	NM_001083884//NM_027339//NP_001077353//NP_081615	-0.101	-0.114	-1.05	-1.17	0.54632	0.68046	-0.004	-0.059	-0.05	-0.66	0.9859	0.73226	NC	NC	NC	NC
1432665_at	2210416J07Rik	RIKEN cDNA 2210416J07 gene	72374	NA	NA	-0.074	-0.122	-0.45	-0.73	0.82628	0.82732	-0.009	-0.022	-0.06	-0.15	0.98253	0.94731	NC	NC	NC	NC
1432666_at	2210416J07Rik	RIKEN cDNA 2210416J07 gene	72374	NA	NA	0.003	-0.214	0.02	-1.6	0.99235	0.52162	0.083	-0.151	0.85	-1.48	0.69966	0.36627	NC	NC	NC	NC
1453808_at	2210416O15Rik	RIKEN cDNA 2210416O15 gene	70393	Mm.386799	XM_488605//XP_488605	0.008	-0.098	0.07	-0.91	0.9754	0.76829	0.108	-0.066	0.95	-0.56	0.65755	0.77962	NC	NC	NC	NC
1420328_at	2210417D09Rik	RIKEN cDNA 2210417D09 gene	66532	Mm.45888	NM_025620//NP_079896	-0.01	-0.029	-0.09	-0.25	0.97077	0.95271	-0.071	0.075	-0.59	0.59	0.80349	0.76619	NC	NC	NC	NC
1445164_at	2210418O10Rik	RIKEN cDNA 2210418O10 gene	76958	Mm.379980//Mm.436749	NM_029813//NM_172929//NP_084089//NP_766517	0.025	0.056	0.23	0.51	0.91756	0.8948	0.089	-0.058	1.08	-0.67	0.60559	0.7274	NC	NC	NC	NC
1449910_at	2210418O10Rik	RIKEN cDNA 2210418O10 gene	76958	Mm.379980//Mm.436749	NM_029813//NM_172929//NP_084089//NP_766517	0.015	0.213	0.07	0.94	0.97682	0.75946	0.06	0.105	0.39	0.64	0.88076	0.74014	NC	NC	NC	NC
1428500_at	2210419D22Rik	RIKEN cDNA 2210419D22 gene	73661	Mm.321990	NA	-0.45	0.09	-3.13	0.61	0.0431	0.86301	0.228	-0.908	1.57	-5.98	0.41714	0.00075	NC	NC	NC	Dn TM KO
1429637_at	2210419I08Rik	RIKEN cDNA 2210419I08 gene	73663	Mm.460017	NA	0.052	0.014	0.5	0.13	0.80166	0.97578	0.115	-0.098	1.26	-1.03	0.53148	0.55918	NC	NC	NC	NC
1440696_at	2300002D11Rik	RIKEN cDNA 2300002D11 gene	69539	Mm.151594	NM_001081156//NP_001074625	-0.075	0.012	-0.57	0.09	0.77159	0.98412	0.108	-0.13	1.11	-1.28	0.59228	0.45037	NC	NC	NC	NC
1453008_at	2300002D11Rik	RIKEN cDNA 2300002D11 gene	69539	Mm.151594	NM_001081156//NP_001074625	-0.173	0.058	-1.51	0.5	0.35776	0.89733	-0.109	0.007	-0.91	0.06	0.67593	0.98154	NC	NC	NC	NC
1429496_x_at	2300002M23Rik	RIKEN cDNA 2300002M23 gene	69542	Mm.265291	NM_175148//NP_780357	-0.054	-0.104	-0.61	-1.17	0.75366	0.68047	-0.136	0.094	-1.29	0.85	0.52127	0.64261	NC	NC	NC	NC
1433117_at	2300004M11Rik	RIKEN cDNA 2300004M11 gene	70084	Mm.2537	NA	-0.1	0.079	-1.21	0.94	0.47801	0.75913	0.012	-0.039	0.1	-0.31	0.97313	0.88848	NC	NC	NC	NC
1433118_at	2300004M11Rik	RIKEN cDNA 2300004M11 gene	70084	Mm.2537	NA	0.031	-0.065	0.31	-0.65	0.88421	0.85182	-0.082	0.106	-0.75	0.93	0.73992	0.60532	NC	NC	NC	NC
1420599_at	2300006N05Rik	RIKEN cDNA 2300006N05 gene	69464	Mm.158279	NM_027087//NP_081363	-0.04	0.098	-0.36	0.87	0.86411	0.78171	0.134	0.107	1.36	1.04	0.49293	0.55639	NC	NC	NC	NC
1428836_at	2300009A05Rik	RIKEN cDNA 2300009A05 gene	69478	Mm.113942	XM_204313//XM_898537//XM_925361//XM_925362//XP_204313//XP_903630//XP_930454//XP_930455	-0.484	-0.154	-3.57	-1.12	0.02257	0.69887	0.173	-0.398	1.48	-3.26	0.44914	0.03281	NC	NC	NC	NC
1447866_x_at	2300009A05Rik	RIKEN cDNA 2300009A05 gene	69478	Mm.113942	XM_204313//XM_898537//XM_925361//XM_925362//XP_204313//XP_903630//XP_930454//XP_930455	-0.082	-0.034	-0.84	-0.34	0.64835	0.93427	0.035	-0.105	0.35	-1.01	0.89316	0.57162	NC	NC	NC	NC
1432673_at	2300010F08Rik	RIKEN cDNA 2300010F08 gene	71875	NA	NA	0.05	-0.072	0.54	-0.77	0.78506	0.81525	0.108	0.005	1.11	0.05	0.59228	0.98365	NC	NC	NC	NC
1432674_at	2300010F08Rik	RIKEN cDNA 2300010F08 gene	71875	NA	NA	-0.331	0.102	-2.91	0.88	0.05929	0.77879	0.107	-0.088	1.17	-0.92	0.56879	0.61403	NC	NC	NC	NC
1439262_x_at	2310001A20Rik	RIKEN cDNA 2310001A20 gene	71881	Mm.26599	NM_027977//NP_082253	0.066	-0.117	0.7	-1.23	0.71352	0.65819	-0.106	0.137	-0.77	0.95	0.73213	0.59736	NC	NC	NC	NC
1452159_at	2310001A20Rik	RIKEN cDNA 2310001A20 gene	71881	Mm.26599	NM_027977//NP_082253	-0.073	0.077	-0.66	0.68	0.73237	0.84147	-0.107	0.304	-0.94	2.55	0.66253	0.09476	NC	NC	NC	NC
1424872_at	2310001H12Rik	RIKEN cDNA 2310001H12 gene	69504	Mm.441438//Mm.461908	XM_894330//XM_901485//XM_901486//XM_922263//XM_989320//XM_989357//XM_992189//XM_992212//XM_992259//XP_899423//XP_906578//XP_906579//XP_927356//XP_994414//XP_994451//XP_997283//XP_997306//XP_997353	-0.062	-0.163	-0.45	-1.18	0.82335	0.67504	-0.393	0.383	-2.64	2.46	0.1425	0.10731	NC	NC	NC	NC
1446096_at	2310001H17Rik	RIKEN cDNA 2310001H17 gene	76432	Mm.261738	NA	-0.187	-0.199	-1.12	-1.18	0.51598	0.67674	-0.338	-0.314	-2.62	-2.34	0.14485	0.12742	NC	NC	NC	NC
1446342_at	2310001H17Rik	RIKEN cDNA 2310001H17 gene	76432	Mm.261738	NA	-0.982	-0.164	-6.3	-1.03	0.00059	0.72537	-0.385	-0.257	-2.54	-1.62	0.15943	0.31337	Dn Tm WT	NC	NC	NC
1430525_at	2310001K24Rik	RIKEN cDNA 2310001K24 gene	69517	Mm.242917//Mm.395343	NA	-0.243	0.036	-2.11	0.31	0.17579	0.94137	-0.175	-0.434	-1.55	-3.69	0.42274	0.01722	NC	NC	NC	NC
1431000_at	2310002B06Rik	RIKEN cDNA 2310002B06 gene	53951	Mm.220253	NM_181649//NP_857632	0.084	-0.161	0.73	-1.39	0.69759	0.59615	-0.101	0.137	-1.07	1.38	0.60903	0.40505	NC	NC	NC	NC
1437145_s_at	2310002J15Rik	RIKEN cDNA 2310002J15 gene	67859	Mm.46431	NM_026415//NP_080691	-0.298	-0.133	-2.64	-1.16	0.08707	0.6815	-0.092	-0.257	-1.02	-2.74	0.62786	0.07238	NC	NC	NC	NC
1450532_at	2310002J15Rik	RIKEN cDNA 2310002J15 gene	67859	Mm.46431	NM_026415//NP_080691	-0.11	0.042	-1.11	0.42	0.52146	0.91461	-0.205	0.071	-1.75	0.58	0.35311	0.76976	NC	NC	NC	NC
1431340_a_at	2310002J21Rik	RIKEN cDNA 2310002J21 gene	66360	Mm.375091	XM_001480596//XM_919114//XP_001480646//XP_924207	0.238	0.404	1.31	2.19	0.4363	0.32035	0.231	1.229	2.35	11.98	0.19438	0	NC	NC	NC	Up TM KO
1452883_a_at	2310002J21Rik	RIKEN cDNA 2310002J21 gene	66360	Mm.375091	XM_001480596//XM_919114//XP_001480646//XP_924207	-0.125	0.139	-1.01	1.11	0.56667	0.70204	1.092	0.231	7.71	1.56	0.00047	0.33594	NC	NC	Up TM WT	NC
1430462_at	2310002L09Rik	RIKEN cDNA 2310002L09 gene	71886	Mm.158769	NM_027104//NP_081380	0.07	0.017	0.75	0.18	0.68879	0.96785	-0.675	0.154	-2.6	0.57	0.14872	0.77418	NC	NC	NC	NC
1432420_a_at	2310002L09Rik	RIKEN cDNA 2310002L09 gene	71886	Mm.158769	NM_027104//NP_081380	-0.112	-0.007	-0.86	-0.05	0.63626	0.99015	-0.878	-0.026	-3.06	-0.09	0.08694	0.97112	NC	NC	NC	NC
1453275_at	2310002L13Rik	RIKEN cDNA 2310002L13 gene	75577	Mm.58214	XM_128949//XM_915395//XP_128949//XP_920488	0.005	-0.142	0.05	-1.32	0.98184	0.6215	-0.18	0.109	-1.62	0.94	0.39699	0.60474	NC	NC	NC	NC
1428824_at	2310003C23Rik	RIKEN cDNA 2310003C23 gene	76425	Mm.41464	NM_029607//NP_083883	-0.135	-0.014	-1.7	-0.17	0.28797	0.96895	-0.233	-0.007	-2.02	-0.06	0.27415	0.98135	NC	NC	NC	NC
1423206_s_at	2310003F16Rik	RIKEN cDNA 2310003F16 gene	67693	Mm.330525	NM_026318//NP_080594	0.268	-0.047	1.84	-0.32	0.24701	0.93945	0.173	0.918	1.48	7.51	0.44823	0.00014	NC	NC	NC	Up TM KO
1425087_at	2310003F16Rik	RIKEN cDNA 2310003F16 gene	67693	Mm.330525	NM_026318//NP_080594	0.273	0.382	1.92	2.64	0.22402	0.20118	0.051	0.453	0.27	2.29	0.91889	0.13649	NC	NC	NC	NC
1444132_at	2310003H01Rik	RIKEN cDNA 2310003H01 gene	71885	Mm.274890	NM_027980//NP_082256	-0.231	0.053	-1.59	0.36	0.32627	0.92969	0.3	-0.387	2.14	-2.64	0.24259	0.08295	NC	NC	NC	NC
1453368_at	2310003H01Rik	RIKEN cDNA 2310003H01 gene	71885	Mm.274890	NM_027980//NP_082256	-0.011	-0.195	-0.09	-1.62	0.96934	0.51535	-0.098	0.151	-0.81	1.19	0.71739	0.48591	NC	NC	NC	NC
1455850_at	2310003H01Rik	RIKEN cDNA 2310003H01 gene	71885	Mm.274890	NM_027980//NP_082256	-0.141	0.495	-1.14	3.92	0.51083	0.04438	0.216	0.074	1.79	0.59	0.33968	0.76636	NC	NC	NC	NC
1428745_a_at	2310003L22Rik	RIKEN cDNA 2310003L22 gene	69487	Mm.287921	NM_027093//NP_081369	-0.614	-0.435	-4.05	-2.83	0.01126	0.1638	-0.423	-0.56	-2.53	-3.2	0.16123	0.03604	Dn Tm WT	NC	NC	NC
1450987_a_at	2310004I24Rik	RIKEN cDNA 2310004I24 gene	66358	Mm.22511	NM_025510//NP_079786	0.277	0.576	2.69	5.49	0.08137	0.00678	0.424	-0.349	3.21	-2.53	0.07355	0.09779	NC	NC	NC	NC
1427895_at	2310004N24Rik	RIKEN cDNA 2310004N24 gene	69535	Mm.390347	XM_181318//XM_910489//XP_181318//XP_915582	-0.975	0.208	-6.87	1.44	0.0003	0.57796	-0.453	-0.702	-3.4	-5.05	0.05767	0.00245	Dn Tm WT	NC	NC	Dn TM KO
1432093_at	2310005A03Rik	RIKEN cDNA 2310005A03 gene	76731	Mm.410858	NA	-0.014	-0.15	-0.12	-1.29	0.95749	0.63248	-0.025	-0.106	-0.24	-0.98	0.92813	0.58309	NC	NC	NC	NC
1429887_at	2310005C01Rik	RIKEN cDNA 2310005C01 gene	76730	Mm.442195	NA	0.129	-0.288	1.37	-3	0.41262	0.13336	-0.116	0.195	-0.79	1.27	0.72526	0.45472	NC	NC	NC	NC
1425684_at	2310005E10Rik	RIKEN cDNA 2310005E10 gene	67861	Mm.70371	NM_172398//NP_765986	-0.491	-0.027	-3.1	-0.17	0.04518	0.97	0.044	-0.14	0.35	-1.06	0.89409	0.54619	NC	NC	NC	NC
1425685_at	2310005E10Rik	RIKEN cDNA 2310005E10 gene	67861	Mm.70371	NM_172398//NP_765986	-0.085	0.034	-1.03	0.41	0.5585	0.9196	-0.06	-0.039	-0.63	-0.4	0.78564	0.85214	NC	NC	NC	NC
1453173_at	2310005E10Rik	RIKEN cDNA 2310005E10 gene	67861	Mm.70371	NM_172398//NP_765986	-0.592	-0.043	-4.01	-0.28	0.01195	0.94656	-0.293	0.163	-1.78	0.95	0.343	0.59717	Dn Tm WT	NC	NC	NC
1453945_at	2310005E17Rik	RIKEN cDNA 2310005E17 gene	70090	Mm.410857	NA	0.021	-0.115	0.17	-0.96	0.9381	0.75251	0.028	-0.125	0.31	-1.35	0.90579	0.41832	NC	NC	NC	NC
1430466_at	2310005G13Rik	RIKEN cDNA 2310005G13 gene	69457	Mm.58105	NM_183281//NP_899104	-0.038	-0.11	-0.48	-1.38	0.81173	0.6004	-0.055	0.04	-0.62	0.44	0.78967	0.834	NC	NC	NC	NC
1432447_a_at	2310005N01Rik	RIKEN cDNA 2310005N01 gene	70088	Mm.291214	NM_027310//NP_081586	0.505	0.091	2.84	0.5	0.06527	0.89601	0.297	0.582	2.17	4.07	0.23703	0.00982	NC	NC	NC	Up TM KO
1457977_at	2310005N01Rik	RIKEN cDNA 2310005N01 gene	70088	Mm.291214	NM_027310//NP_081586	0.294	0.332	2.24	2.49	0.14898	0.23706	-0.238	0.497	-2.47	4.93	0.17203	0.00287	NC	NC	NC	NC
1428619_at	2310005N03Rik	RIKEN cDNA 2310005N03 gene	66359	Mm.86589	NM_025511//NP_079787	-0.858	-0.023	-8.97	-0.23	4e-05	0.95681	-0.279	-0.758	-1.94	-5.05	0.2939	0.00244	Dn Tm WT	NC	NC	Dn TM KO
1457714_at	2310005N03Rik	RIKEN cDNA 2310005N03 gene	66359	Mm.86589	NM_025511//NP_079787	-0.148	0.005	-1.6	0.05	0.32511	0.98959	0.119	0.007	0.79	0.05	0.72379	0.98392	NC	NC	NC	NC
1454233_at	2310006M14Rik	RIKEN cDNA 2310006M14 gene	76422	Mm.159735	XR_033633//XR_033650	-0.102	0.014	-0.87	0.12	0.63447	0.97781	-0.023	-0.039	-0.19	-0.3	0.94379	0.8905	NC	NC	NC	NC
1429419_at	2310007A19Rik	RIKEN cDNA 2310007A19 gene	66353	Mm.46405	NM_025506//NP_079782	-0.043	-0.01	-0.4	-0.1	0.84654	0.98255	0.155	-0.065	1.45	-0.58	0.45836	0.76928	NC	NC	NC	NC
1453511_at	2310007B03Rik	RIKEN cDNA 2310007B03 gene	71874	Mm.158766	NM_172411//NP_765999	0.03	-0.181	0.32	-1.87	0.88271	0.42283	-0.189	0.211	-1.55	1.66	0.42274	0.29894	NC	NC	NC	NC
1452924_at	2310007D09Rik	RIKEN cDNA 2310007D09 gene	71878	Mm.85162//Mm.396400	NM_027975//NP_082251	0.339	-0.08	3.96	-0.92	0.0128	0.76558	0.185	0.094	1.55	0.76	0.42208	0.68597	NC	NC	NC	NC
1424016_at	2310007F21Rik	RIKEN cDNA 2310007F21 gene	66939	Mm.34338	NM_025857//NP_080133	-0.456	0.189	-3.18	1.3	0.04006	0.62915	-0.624	0.181	-3.65	1.01	0.04184	0.56787	NC	NC	Dn Tm WT	NC
1438379_x_at	2310007F21Rik	RIKEN cDNA 2310007F21 gene	66939	Mm.34338	NM_025857//NP_080133	-0.111	0.035	-1.04	0.33	0.55102	0.93707	-0.076	-0.037	-0.92	-0.43	0.67075	0.8373	NC	NC	NC	NC
1452889_at	2310007H09Rik	RIKEN cDNA 2310007H09 gene	76429	Mm.276721	NM_029609//NP_083885	-0.696	-0.473	-4.56	-3.05	0.00545	0.12567	-0.949	-0.849	-3.43	-2.94	0.05535	0.05319	Dn Tm WT	NC	NC	NC
1433033_at	2310007H11Rik	RIKEN cDNA 2310007H11 gene	69498	Mm.229463	NA	-0.073	-0.042	-0.76	-0.43	0.68232	0.91277	-0.048	-0.19	-0.49	-1.85	0.8431	0.23851	NC	NC	NC	NC
1433034_at	2310007H11Rik	RIKEN cDNA 2310007H11 gene	69498	Mm.229463	NA	-0.037	-0.048	-0.31	-0.4	0.88551	0.92087	-0.071	0.121	-0.47	0.77	0.84894	0.67888	NC	NC	NC	NC
1453829_at	2310007J06Rik	RIKEN cDNA 2310007J06 gene	69489	Mm.150495	NA	-0.114	-0.049	-0.7	-0.29	0.71564	0.94437	0.229	-0.063	1.67	-0.44	0.38032	0.83047	NC	NC	NC	NC
1432280_at	2310007L24Rik	RIKEN cDNA 2310007L24 gene	75573	Mm.159539	XM_126508//XM_912967//XP_126508//XP_918060	-0.119	-0.309	-0.74	-1.9	0.69127	0.41264	-0.057	-0.256	-0.48	-2.06	0.84608	0.18401	NC	NC	NC	NC
1436446_at	2310007O11Rik	RIKEN cDNA 2310007O11 gene	74177	Mm.441228	NA	0.333	0.41	2.1	2.54	0.17879	0.22579	-0.249	-0.041	-1.34	-0.21	0.50186	0.92578	NC	NC	NC	NC
1453311_at	2310008B10Rik	RIKEN cDNA 2310008B10 gene	70094	NA	NA	-0.272	0.311	-1.58	1.78	0.33141	0.45685	0.045	-0.118	0.45	-1.15	0.85534	0.50696	NC	NC	NC	NC
1446276_at	2310008H04Rik	RIKEN cDNA 2310008H04 gene	224008	Mm.244703	NM_146068//NP_666180	0.172	0.046	1.07	0.28	0.53913	0.94758	0.112	-0.062	0.9	-0.47	0.67947	0.817	NC	NC	NC	NC
1451171_at	2310008H04Rik	RIKEN cDNA 2310008H04 gene	224008	Mm.244703	NM_146068//NP_666180	0.104	0.1	0.86	0.81	0.63895	0.80208	0.49	0.493	2.35	2.26	0.19515	0.14118	NC	NC	NC	NC
1420548_a_at	2310008H09Rik	RIKEN cDNA 2310008H09 gene	66356	Mm.389948	NM_023197//NP_075686	-0.095	0.293	-0.71	2.14	0.7097	0.33382	0.274	0.157	2.18	1.19	0.23456	0.48606	NC	NC	NC	NC
1435690_at	2310008H09Rik	RIKEN cDNA 2310008H09 gene	66356	Mm.389948	NM_023197//NP_075686	-0.425	0.514	-3.54	4.21	0.02348	0.03076	-0.161	-0.186	-1.21	-1.34	0.54982	0.42307	NC	NC	NC	NC
1436541_at	2310008H09Rik	RIKEN cDNA 2310008H09 gene	66356	Mm.389948	NM_023197//NP_075686	-0.401	0.48	-1.87	2.21	0.23615	0.31608	-0.24	0.163	-2.07	1.34	0.26249	0.42177	NC	NC	NC	NC
1429898_at	2310008M10Rik	RIKEN cDNA 2310008M10 gene	66357	Mm.300697	NM_025509//NP_079785	2.256	-0.328	9.11	-1.3	3e-05	0.6275	0.488	0.909	3.09	5.5	0.08453	0.00136	Up TM WT	NC	NC	Up TM KO
1449139_at	2310008M10Rik	RIKEN cDNA 2310008M10 gene	66357	Mm.300697	NM_025509//NP_079785	1.068	-0.455	9.92	-4.16	2e-05	0.03275	1.155	0.53	7.51	3.29	0.00058	0.03142	Up TM WT	NC	Up TM WT	NC
1435237_at	2310009A05Rik	RIKEN cDNA 2310009A05 gene	66364	Mm.392089	NA	-0.099	0.098	-1.12	1.1	0.51553	0.70355	0.167	0.231	1.85	2.44	0.32219	0.10978	NC	NC	NC	NC
1435238_x_at	2310009A05Rik	RIKEN cDNA 2310009A05 gene	66364	Mm.392089	NA	-0.098	0.111	-1.16	1.29	0.50134	0.63107	0.161	0.354	1.55	3.27	0.42262	0.03249	NC	NC	NC	NC
1435776_at	2310009B15Rik	RIKEN cDNA 2310009B15 gene	69549	Mm.264673	NM_001081226//NP_001074695	-0.072	-0.071	-0.55	-0.53	0.78206	0.88846	0.309	0.317	3.36	3.3	0.06062	0.03093	NC	NC	NC	NC
1455761_at	2310009B15Rik	RIKEN cDNA 2310009B15 gene	69549	Mm.264673	NM_001081226//NP_001074695	-0.008	0.179	-0.08	1.95	0.97131	0.39563	-0.084	0.155	-0.77	1.38	0.73085	0.40735	NC	NC	NC	NC
1429895_at	2310010G23Rik	RIKEN cDNA 2310010G23 gene	69591	NA	NA	0.101	0.064	0.63	0.39	0.74416	0.92182	0.163	0.289	1.46	2.49	0.45547	0.10337	NC	NC	NC	NC
1439962_at	2310010J17Rik	RIKEN cDNA 2310010J17 gene	78329	Mm.389940	XM_896611//XM_922997//XP_901704//XP_928090	-0.243	-0.207	-2.25	-1.89	0.14723	0.41703	0.544	-0.408	3.01	-2.16	0.09288	0.16166	NC	NC	NC	NC
1432107_at	2310010M20Rik	RIKEN cDNA 2310010M20 gene	69576	Mm.432545	XM_001477664//XM_001479637//XP_001477714//XP_001479687	-0.029	-0.128	-0.24	-1.05	0.91359	0.72127	-0.3	0.137	-2.55	1.11	0.15716	0.52094	NC	NC	NC	NC
1429274_at	2310010M24Rik	RIKEN cDNA 2310010M24 gene	71897	Mm.41381	NM_027990//NP_082266	-0.056	-0.144	-0.32	-0.82	0.87915	0.79777	-0.175	0.038	-1.82	0.38	0.33162	0.86019	NC	NC	NC	NC
1435111_at	2310011E23Rik	RIKEN cDNA 2310011E23 gene	69610	Mm.459021	NA	-0.099	-0.009	-0.92	-0.08	0.60947	0.98491	-0.138	0.098	-1.41	0.96	0.47481	0.59359	NC	NC	NC	NC
1452043_at	2310011J03Rik	RIKEN cDNA 2310011J03 gene	66374	Mm.383824	NM_025521//NP_079797	0.205	0.273	2.29	3	0.14035	0.13404	0.113	0.917	0.92	7.12	0.67223	0.00021	NC	NC	NC	Up TM KO
1428914_at	2310014D11Rik	RIKEN cDNA 2310014D11 gene	69633	Mm.392005	NA	0.542	0.686	3.79	4.72	0.01628	0.01676	-0.194	-0.013	-1.84	-0.12	0.32541	0.96048	NC	Up TM KO	NC	NC
1429226_at	2310014F06Rik	RIKEN cDNA 2310014F06 gene	69625	Mm.283231	NA	0.012	-0.091	0.12	-0.95	0.95832	0.75779	-0.161	-0.22	-1.71	-2.24	0.36489	0.14468	NC	NC	NC	NC
1453552_at	2310014F07Rik	RIKEN cDNA 2310014F07 gene	69631	Mm.29959	NA	-0.146	-0.068	-0.94	-0.43	0.60064	0.91357	-0.688	-0.491	-4.03	-2.75	0.02617	0.07089	NC	NC	Dn Tm WT	NC
1428695_at	2310014G06Rik	RIKEN cDNA 2310014G06 gene	654795	Mm.387102	NM_001082975//NP_001076444	-0.146	0.135	-0.9	0.82	0.61858	0.79794	-0.027	1.588	-0.18	10.29	0.94618	1e-05	NC	NC	NC	Up TM KO
1459269_at	2310014G06Rik	RIKEN cDNA 2310014G06 gene	654795	Mm.387102	NM_001082975//NP_001076444	0.041	-0.123	0.47	-1.4	0.81489	0.5921	-0.126	0.117	-0.92	0.82	0.67326	0.65904	NC	NC	NC	NC
1431299_a_at	2310014H01Rik	RIKEN cDNA 2310014H01 gene	76448	Mm.359982//Mm.421125	XM_001003622//XM_001474189//XP_001003622//XP_001474239	-0.253	-0.133	-2.22	-1.15	0.15372	0.68823	0.106	0.465	1.19	5	0.56071	0.00261	NC	NC	NC	NC
1430715_at	2310014L17Rik	RIKEN cDNA 2310014L17 gene	381845	Mm.439896	NM_029809//NP_084085	0.818	-0.206	5.46	-1.35	0.00162	0.61048	0.186	0.781	1.02	4.1	0.62805	0.00943	Up TM WT	NC	NC	Up TM KO
1435572_at	2310014L17Rik	RIKEN cDNA 2310014L17 gene	381845	Mm.439896	NM_029809//NP_084085	2.496	-0.573	5.64	-1.27	0.00129	0.64005	0.816	2.216	1.89	4.91	0.31112	0.00297	Up TM WT	NC	NC	Up TM KO
1436104_a_at	2310015A05Rik	RIKEN cDNA 2310015A05 gene	72315	Mm.297777	XM_354949//XM_910493//XM_984819//XP_354949//XP_915586//XP_989913	-0.253	0.063	-2.11	0.52	0.17699	0.89221	0.136	0.006	1.56	0.06	0.41843	0.97941	NC	NC	NC	NC
1436105_at	2310015A05Rik	RIKEN cDNA 2310015A05 gene	72315	Mm.297777	XM_354949//XM_910493//XM_984819//XP_354949//XP_915586//XP_989913	0.036	-0.17	0.37	-1.75	0.85859	0.46349	-0.143	0.075	-1.54	0.78	0.42803	0.67815	NC	NC	NC	NC
1436106_x_at	2310015A05Rik	RIKEN cDNA 2310015A05 gene	72315	Mm.297777	XM_354949//XM_910493//XM_984819//XP_354949//XP_915586//XP_989913	-0.101	-0.129	-0.9	-1.13	0.61963	0.69251	-0.101	-0.165	-0.88	-1.37	0.68949	0.40814	NC	NC	NC	NC
1445437_at	2310015A05Rik	RIKEN cDNA 2310015A05 gene	72315	Mm.297777	XM_354949//XM_910493//XM_984819//XP_354949//XP_915586//XP_989913	-0.155	-0.071	-1.8	-0.82	0.25781	0.79929	-0.003	0.112	-0.03	0.92	0.99253	0.61342	NC	NC	NC	NC
1455568_at	2310015A05Rik	RIKEN cDNA 2310015A05 gene	72315	Mm.297777	XM_354949//XM_910493//XM_984819//XP_354949//XP_915586//XP_989913	-0.132	-0.095	-1.43	-1.01	0.3874	0.7342	-0.06	-0.119	-0.65	-1.25	0.77956	0.46355	NC	NC	NC	NC
1439804_at	2310015A10Rik	RIKEN cDNA 2310015A10 gene	69548	Mm.269712	NA	-0.027	0.239	-0.23	2.01	0.91654	0.37725	0.144	0.021	1.11	0.15	0.59084	0.94724	NC	NC	NC	NC
1447255_at	2310015A10Rik	RIKEN cDNA 2310015A10 gene	69548	Mm.269712	NA	0.04	-0.001	0.37	-0.01	0.85884	0.99787	-0.076	0.146	-0.63	1.16	0.78627	0.49951	NC	NC	NC	NC
1430036_at	2310015B20Rik	RIKEN cDNA 2310015B20 gene	69563	Mm.64672	XM_483917//XM_907184//XP_483917//XP_912277	-0.111	0.126	-1.13	1.26	0.51512	0.64538	-0.094	-0.069	-1.31	-0.92	0.5113	0.6107	NC	NC	NC	NC
1431714_at	2310015D24Rik	RIKEN cDNA 2310015D24 gene	70100	Mm.158330	XM_001474641//XP_001474691	-0.046	-0.142	-0.33	-1.03	0.87477	0.72713	-0.231	-0.125	-1.33	-0.69	0.50265	0.71577	NC	NC	NC	NC
1431572_at	2310015K22Rik	RIKEN cDNA 2310015K22 gene	69565	Mm.416888	XM_001473304//XP_001473354	-0.212	-0.128	-1.81	-1.08	0.25436	0.71187	0.04	-0.202	0.36	-1.72	0.89067	0.27993	NC	NC	NC	NC
1421031_a_at	2310016C08Rik	RIKEN cDNA 2310016C08 gene	69573	Mm.45161	NM_023516//NP_076005	0.809	0.226	5.04	1.38	0.00282	0.59793	0.376	2.736	1.6	11.12	0.40753	1e-05	Up TM WT	NC	NC	Up TM KO
1424099_at	2310016C16Rik	RIKEN cDNA 2310016C16 gene	69590	Mm.12715	NM_027127//NP_081403	-0.18	-0.107	-1.38	-0.81	0.40615	0.80179	-0.088	0.15	-0.87	1.43	0.69092	0.38592	NC	NC	NC	NC
1431558_at	2310016D03Rik	RIKEN cDNA 2310016D03 gene	69566	Mm.396405	NA	-0.045	-0.043	-0.51	-0.48	0.79909	0.9008	0.207	-0.289	2.37	-3.17	0.19088	0.03761	NC	NC	NC	NC
1444369_at	2310016D23Rik	RIKEN cDNA 2310016D23 gene	76443	Mm.58131	XM_001487790//XP_001487840	-0.209	-0.047	-2.25	-0.49	0.14789	0.89865	-0.087	-0.119	-0.89	-1.16	0.6847	0.50223	NC	NC	NC	NC
1432322_at	2310016E02Rik	RIKEN cDNA 2310016E02 gene	67695	Mm.21450	NM_024460//NP_077780	0.106	-0.073	1	-0.69	0.56956	0.84	0.092	-0.113	1.03	-1.2	0.62365	0.48104	NC	NC	NC	NC
1435522_a_at	2310016E02Rik	RIKEN cDNA 2310016E02 gene	67695	Mm.21450	NM_024460//NP_077780	-0.152	0.047	-1.27	0.39	0.45221	0.9222	0.345	1.216	2.82	9.53	0.11586	2e-05	NC	NC	NC	Up TM KO
1439465_x_at	2310016E02Rik	RIKEN cDNA 2310016E02 gene	67695	Mm.21450	NM_024460//NP_077780	0.323	-0.148	1.82	-0.82	0.25135	0.79897	0.349	0	1.7	0	0.36971	0.99966	NC	NC	NC	NC
1432445_at	2310016G11Rik	RIKEN cDNA 2310016G11 gene	69578	Mm.379168	XM_001003421//XP_001003421	-0.043	-0.309	-0.43	-3.06	0.8336	0.12376	0.031	-0.104	0.28	-0.92	0.91459	0.61307	NC	NC	NC	NC
1455006_at	2310016M24Rik	RIKEN cDNA 2310016M24 gene	66379	Mm.5265	NM_183256//NP_899079	0.035	-0.01	0.35	-0.1	0.87041	0.98212	0.103	0.488	0.71	3.19	0.75828	0.03679	NC	NC	NC	NC
1429342_s_at	2310021H06Rik	RIKEN cDNA 2310021H06 gene	67135	Mm.140317	NM_025990//NP_080266	0.033	-0.191	0.28	-1.63	0.89514	0.51155	0.025	-0.013	0.22	-0.1	0.93425	0.96502	NC	NC	NC	NC
1428383_a_at	2310021P13Rik	RIKEN cDNA 2310021P13 gene	268721	Mm.275082	NM_027996//NP_082272	0.637	0.693	3.86	4.13	0.01483	0.03411	0.168	0.091	1.24	0.64	0.54049	0.74073	Up TM WT	Up TM KO	NC	NC
1440998_at	2310021P13Rik	RIKEN cDNA 2310021P13 gene	268721	Mm.275082	NM_027996//NP_082272	0.104	-0.002	0.67	-0.01	0.72877	0.99715	0.25	0.163	1.41	0.88	0.47281	0.62793	NC	NC	NC	NC
1431712_a_at	2310022A10Rik	RIKEN cDNA 2310022A10 gene	66367	Mm.29831	NM_001122767//NM_175107//NP_001116239//NP_780316	0.018	0.292	0.14	2.24	0.95152	0.30422	-0.022	0.429	-0.2	3.57	0.94214	0.02047	NC	NC	NC	NC
1428910_at	2310022B05Rik	RIKEN cDNA 2310022B05 gene	69551	Mm.261920	NM_175149//NP_780358	-0.132	0.504	-0.94	3.55	0.59859	0.06901	-0.563	0.126	-4.73	1.02	0.01102	0.56764	NC	NC	NC	NC
1452715_at	2310022K01Rik	RIKEN cDNA 2310022K01 gene	71909	Mm.290410	XM_001001304//XM_355883//XM_913747//XP_001001304//XP_355883//XP_918840	-0.648	0.244	-5.63	2.09	0.00131	0.3509	-0.226	-0.006	-1.97	-0.05	0.28811	0.98225	Dn Tm WT	NC	NC	NC
1428293_at	2310022M17Rik	RIKEN cDNA 2310022M17 gene	69556	Mm.34183	NM_001024919//NP_001020090	0.162	0.084	1.34	0.68	0.42549	0.8415	0.025	0.546	0.22	4.7	0.93329	0.00394	NC	NC	NC	NC
1431407_at	2310024H09Rik	RIKEN cDNA 2310024H09 gene	74181	NA	NA	0	-0.038	0	-0.35	0.99923	0.93188	-0.13	-0.027	-1.76	-0.36	0.34818	0.87031	NC	NC	NC	NC
1435351_at	2310026E23Rik	RIKEN cDNA 2310026E23 gene	67621	Mm.45533	NM_026279//NP_080555	-0.069	0.042	-0.82	0.49	0.65732	0.89777	0.265	0.023	2.49	0.21	0.16797	0.92793	NC	NC	NC	NC
1438308_at	2310026E23Rik	RIKEN cDNA 2310026E23 gene	67621	Mm.45533	NM_026279//NP_080555	0.014	-0.059	0.14	-0.55	0.95258	0.88235	0.239	-0.13	2.02	-1.05	0.27269	0.5502	NC	NC	NC	NC
1432145_at	2310026I22Rik	RIKEN cDNA 2310026I22 gene	69593	Mm.410854	NA	-0.06	0.038	-0.42	0.26	0.83946	0.95155	-0.065	0.069	-0.49	0.5	0.84136	0.80721	NC	NC	NC	NC
1429801_at	2310028H24Rik	RIKEN cDNA 2310028H24 gene	71901	Mm.39215	NM_027993//NP_082269	-0.027	0.062	-0.27	0.62	0.89938	0.86101	-0.097	0.267	-0.84	2.23	0.70407	0.14734	NC	NC	NC	NC
1433616_a_at	2310028O11Rik	RIKEN cDNA 2310028O11 gene	433771	Mm.305990	XM_901483//XM_924570//XP_906576//XP_929663	-0.531	-0.142	-4.66	-1.22	0.00475	0.65858	-0.057	0.187	-0.45	1.4	0.85799	0.39576	NC	NC	NC	NC
1436001_at	2310028O11Rik	RIKEN cDNA 2310028O11 gene	433771	Mm.305990	XM_901483//XM_924570//XP_906576//XP_929663	0.402	0.494	3.01	3.63	0.05162	0.06283	-0.087	0.378	-0.71	2.97	0.75665	0.05139	NC	NC	NC	NC
1455126_x_at	2310028O11Rik	RIKEN cDNA 2310028O11 gene	433771	Mm.305990	XM_901483//XM_924570//XP_906576//XP_929663	-0.548	-0.205	-5.76	-2.11	0.00113	0.34273	-0.219	0.116	-1.81	0.92	0.33247	0.61045	NC	NC	NC	NC
1454031_at	2310029O18Rik	RIKEN cDNA 2310029O18 gene	76946	NA	NA	-0.019	-0.107	-0.18	-1	0.93686	0.73758	0.058	0.36	0.43	2.57	0.86425	0.09186	NC	NC	NC	NC
1449357_at	2310030G06Rik	RIKEN cDNA 2310030G06 gene	66952	Mm.273375	NM_025865//NP_080141	0.66	-0.885	5.5	-7.25	0.00154	0.00116	-0.149	-0.043	-0.73	-0.2	0.74649	0.92984	Up TM WT	Dn TM KO	NC	NC
1429213_at	2310030N02Rik	RIKEN cDNA 2310030N02 gene	76947	Mm.275265	NM_001085493//NP_001078962//XM_131300//XM_905831//XP_131300//XP_910924	-0.47	-0.24	-3.81	-1.91	0.01599	0.40783	-0.276	-0.431	-3.22	-4.82	0.07232	0.00337	NC	NC	NC	NC
1430419_at	2310031A07Rik	RIKEN cDNA 2310031A07 gene	69621	Mm.471853	NA	0.364	-0.037	2.31	-0.23	0.13604	0.95737	-0.138	0.209	-1.33	1.93	0.50546	0.219	NC	NC	NC	NC
1427356_at	2310031A18Rik	RIKEN cDNA 2310031A18 gene	69627	Mm.271600	NM_001081120//NP_001074589	-0.909	0.302	-5.49	1.79	0.00156	0.45068	-0.359	-0.642	-2.34	-4	0.19842	0.01081	Dn Tm WT	NC	NC	Dn TM KO
1429835_at	2310033E01Rik	RIKEN cDNA 2310033E01 gene	641361	Mm.333661	NM_001037143//NP_001032220	-0.13	0.064	-1.2	0.58	0.48226	0.87329	0.215	0.201	2.2	1.97	0.22975	0.20646	NC	NC	NC	NC
1430256_at	2310033K02Rik	RIKEN cDNA 2310033K02 gene	69553	Mm.68454	NM_001080708//NP_001074177	0.093	-0.253	0.64	-1.72	0.74049	0.47411	0.002	0.065	0.02	0.71	0.99318	0.70721	NC	NC	NC	NC
1457368_at	2310033K02Rik	RIKEN cDNA 2310033K02 gene	69553	Mm.68454	NM_001080708//NP_001074177	-0.008	-0.093	-0.07	-0.84	0.97483	0.79322	0.085	-0.134	0.85	-1.28	0.70129	0.44871	NC	NC	NC	NC
1418999_at	2310033P09Rik	RIKEN cDNA 2310033P09 gene	67862	Mm.358708//Mm.402734	NM_024210//NP_077172	-0.247	0.188	-2.43	1.82	0.1168	0.44048	-0.274	-0.194	-2.22	-1.51	0.22284	0.35653	NC	NC	NC	NC
1459267_at	2310033P09Rik	RIKEN cDNA 2310033P09 gene	67862	Mm.358708//Mm.402734	NM_024210//NP_077172	-0.032	-0.151	-0.28	-1.29	0.89883	0.6341	0.079	-0.151	0.87	-1.6	0.69137	0.31911	NC	NC	NC	NC
1449986_at	2310034C09Rik	RIKEN cDNA 2310034C09 gene	117172	Mm.160339	NM_054100//NP_473441	-0.055	0.033	-0.63	0.37	0.74656	0.92842	-0.053	0.063	-0.68	0.76	0.7703	0.6841	NC	NC	NC	NC
1440229_at	2310034G01Rik	RIKEN cDNA 2310034G01 gene	75579	Mm.436708	XM_001478866//XM_001479129//XP_001478916//XP_001479179	-0.184	-0.273	-1.66	-2.41	0.30464	0.25844	0.194	0.086	1.46	0.62	0.45603	0.75151	NC	NC	NC	NC
1430964_at	2310034O05Rik	RIKEN cDNA 2310034O05 gene	69571	Mm.396412	NA	-0.496	-0.139	-2.62	-0.72	0.08943	0.82985	0.125	-0.207	1.29	-2.05	0.52046	0.1869	NC	NC	NC	NC
1430126_at	2310035C23Rik	RIKEN cDNA 2310035C23 gene	227446	Mm.337339	NM_029349//NM_173187//NP_083625//NP_775279	0.231	0.256	1.8	1.96	0.25892	0.39075	-0.293	0.548	-2.72	4.88	0.12925	0.00307	NC	NC	NC	NC
1433726_at	2310035C23Rik	RIKEN cDNA 2310035C23 gene	227446	Mm.337339	NM_029349//NM_173187//NP_083625//NP_775279	0.196	0.08	1.51	0.6	0.35589	0.86614	-0.301	-0.101	-2.74	-0.88	0.12712	0.62869	NC	NC	NC	NC
1438361_at	2310035C23Rik	RIKEN cDNA 2310035C23 gene	227446	Mm.337339	NM_029349//NM_173187//NP_083625//NP_775279	0.103	0.247	0.71	1.67	0.70857	0.49657	-0.037	-0.068	-0.32	-0.57	0.9017	0.77206	NC	NC	NC	NC
1438362_x_at	2310035C23Rik	RIKEN cDNA 2310035C23 gene	227446	Mm.337339	NM_029349//NM_173187//NP_083625//NP_775279	0.043	0.271	0.21	1.32	0.92374	0.62223	-0.028	0.117	-0.26	1.02	0.92161	0.5659	NC	NC	NC	NC
1439138_at	2310035C23Rik	RIKEN cDNA 2310035C23 gene	227446	Mm.337339	NM_029349//NM_173187//NP_083625//NP_775279	-0.281	0.096	-1.16	0.39	0.49916	0.92229	-0.096	0.015	-0.65	0.1	0.78002	0.96602	NC	NC	NC	NC
1441052_at	2310035C23Rik	RIKEN cDNA 2310035C23 gene	227446	Mm.337339	NM_029349//NM_173187//NP_083625//NP_775279	-0.009	-0.069	-0.05	-0.34	0.98336	0.93436	-0.21	0.221	-1.21	1.22	0.551	0.47537	NC	NC	NC	NC
1454707_at	2310035C23Rik	RIKEN cDNA 2310035C23 gene	227446	Mm.337339	NM_029349//NM_173187//NP_083625//NP_775279	0.301	0.111	1.81	0.66	0.25536	0.85001	-0.257	0.188	-2.65	1.86	0.14056	0.23733	NC	NC	NC	NC
1457503_at	2310035C23Rik	RIKEN cDNA 2310035C23 gene	227446	Mm.337339	NM_029349//NM_173187//NP_083625//NP_775279	-0.092	-0.06	-0.86	-0.55	0.63742	0.88318	-0.074	-0.111	-0.7	-1	0.75926	0.57341	NC	NC	NC	NC
1457678_at	2310035C23Rik	RIKEN cDNA 2310035C23 gene	227446	Mm.337339	NM_029349//NM_173187//NP_083625//NP_775279	-0.152	-0.039	-1.07	-0.27	0.5402	0.94917	-0.083	0.076	-0.65	0.57	0.77893	0.7729	NC	NC	NC	NC
1458336_at	2310035C23Rik	RIKEN cDNA 2310035C23 gene	227446	Mm.337339	NM_029349//NM_173187//NP_083625//NP_775279	-0.277	-0.076	-2.01	-0.54	0.19973	0.88371	-0.329	-0.397	-2.23	-2.57	0.22245	0.09227	NC	NC	NC	NC
1428241_at	2310035K24Rik	RIKEN cDNA 2310035K24 gene	69596	Mm.2937	NM_027129//NP_081405	0.924	-0.612	7.22	-4.7	0.00021	0.01704	0.308	0.124	2.17	0.84	0.23661	0.65074	Up TM WT	Dn TM KO	NC	NC
1432295_a_at	2310035K24Rik	RIKEN cDNA 2310035K24 gene	69596	Mm.2937	NM_027129//NP_081405	0.851	-0.538	5.12	-3.18	0.00254	0.10731	0.262	0.149	2.14	1.16	0.24198	0.49883	Up TM WT	NC	NC	NC
1445881_at	2310035P21Rik	RIKEN cDNA 2310035P21 gene	75683	NA	NA	0.158	-0.016	1.35	-0.13	0.41915	0.97582	0.119	-0.254	1.07	-2.18	0.60853	0.15738	NC	NC	NC	NC
1428201_at	2310036O22Rik	RIKEN cDNA 2310036O22 gene	68544	Mm.196005	NM_026760//NP_081036	0.49	0.018	3.78	0.13	0.01649	0.97578	-0.051	0.415	-0.61	4.76	0.79365	0.00365	NC	NC	NC	NC
1416171_at	2310037I24Rik	RIKEN cDNA 2310037I24 gene	69612	Mm.296240	NM_133714//NP_598475	0.551	0.391	5.09	3.55	0.00265	0.069	-0.002	0.452	-0.01	2.32	0.99607	0.13078	NC	NC	NC	NC
1440486_at	2310037I24Rik	RIKEN cDNA 2310037I24 gene	69612	Mm.296240	NM_133714//NP_598475	0.034	-0.065	0.35	-0.67	0.86627	0.8443	0.079	-0.153	0.87	-1.6	0.69284	0.32156	NC	NC	NC	NC
1432975_at	2310038E17Rik	RIKEN cDNA 2310038E17 gene	71903	Mm.442371	NM_001079865//NP_001073334	-0.019	-0.119	-0.21	-1.29	0.92599	0.63293	-0.092	0.084	-0.97	0.84	0.65191	0.64911	NC	NC	NC	NC
1432976_at	2310038E17Rik	RIKEN cDNA 2310038E17 gene	71903	Mm.442371	NM_001079865//NP_001073334	0.072	0.074	0.64	0.64	0.74322	0.85375	-0.081	-0.107	-0.93	-1.17	0.66849	0.49439	NC	NC	NC	NC
1418928_a_at	2310038H17Rik	RIKEN cDNA 2310038H17 gene	67099	Mm.46394	NM_025964//NP_080240	0.177	-0.166	1.35	-1.25	0.41942	0.65015	0.237	0.268	2.05	2.23	0.26564	0.1477	NC	NC	NC	NC
1449274_at	2310038H17Rik	RIKEN cDNA 2310038H17 gene	67099	Mm.46394	NM_025964//NP_080240	0.557	-0.119	3.41	-0.71	0.0285	0.83168	0.281	0.415	1.9	2.68	0.30862	0.07848	NC	NC	NC	NC
1449275_at	2310038H17Rik	RIKEN cDNA 2310038H17 gene	67099	Mm.46394	NM_025964//NP_080240	0.677	-0.202	5.37	-1.57	0.00183	0.53225	0.21	0.771	1.79	6.31	0.3389	0.0005	Up TM WT	NC	NC	Up TM KO
1432261_at	2310039D24Rik	RIKEN cDNA 2310039D24 gene	75704	Mm.379243	XM_134476//XM_910911//XP_134476//XP_916004	-0.23	0	-1.61	0	0.31902	0.99962	-0.442	-0.051	-4.31	-0.47	0.01831	0.8176	NC	NC	NC	NC
1420551_at	2310039E09Rik	RIKEN cDNA 2310039E09 gene	68016	Mm.133444	NM_026509//NP_080785	-0.23	0.092	-2.27	0.9	0.14343	0.77333	-0.592	-0.026	-2.18	-0.09	0.23461	0.96891	NC	NC	NC	NC
1417348_at	2310039H08Rik	RIKEN cDNA 2310039H08 gene	67101	Mm.358702	NM_025966//NP_080242	-0.143	0.084	-1.37	0.79	0.41241	0.80742	0.532	-0.311	2.7	-1.51	0.13275	0.35473	NC	NC	NC	NC
1428739_at	2310040A07Rik	RIKEN cDNA 2310040A07 gene	69638	Mm.372459	XM_001473388//XM_912979//XP_001473438//XP_918072	0.251	-2.726	0.66	-7.06	0.73183	0.00138	-0.463	-2.19	-3.56	-16.11	0.04755	0	NC	Dn TM KO	NC	Dn TM KO
1452893_s_at	2310040A07Rik	RIKEN cDNA 2310040A07 gene	69638	Mm.372459	XM_001473388//XM_912979//XP_001473438//XP_918072	0.289	-2.541	0.69	-5.99	0.71605	0.00408	-0.304	-2.612	-1.56	-12.8	0.42169	0	NC	Dn TM KO	NC	Dn TM KO
1429536_at	2310040C09Rik	RIKEN cDNA 2310040C09 gene	69640	Mm.458559	NM_178618//NP_848733	-0.059	0.152	-0.51	1.27	0.80113	0.64237	0.084	-0.061	0.94	-0.66	0.66401	0.73343	NC	NC	NC	NC
1453184_at	2310040C09Rik	RIKEN cDNA 2310040C09 gene	69640	Mm.458559	NM_178618//NP_848733	0.117	-0.002	1.24	-0.02	0.46351	0.99694	0.265	-0.162	2.14	-1.25	0.24256	0.46018	NC	NC	NC	NC
1432554_at	2310040G07Rik	RIKEN cDNA 2310040G07 gene	70284	Mm.421842	NA	0.116	-0.022	0.9	-0.17	0.61744	0.97025	0.068	-0.109	0.78	-1.19	0.72911	0.48795	NC	NC	NC	NC
1443575_at	2310040G24Rik	RIKEN cDNA 2310040G24 gene	381792	Mm.423385	XM_001479091//XM_001480154//XP_001479141//XP_001480204	0.817	-0.377	5.74	-2.61	0.00114	0.20857	0.278	0.102	1.58	0.55	0.4122	0.78173	Up TM WT	NC	NC	NC
1449963_at	2310040M23Rik	RIKEN cDNA 2310040M23 gene	75586	Mm.75707	NM_029351//NP_083627	-0.002	0.03	-0.02	0.35	0.99198	0.93115	-0.059	-0.047	-0.68	-0.52	0.76793	0.79675	NC	NC	NC	NC
1429598_at	2310042D19Rik	RIKEN cDNA 2310042D19 gene	74183	Mm.431343	NM_172417//NP_766005	-0.091	0.116	-0.6	0.74	0.75925	0.82246	-1.164	0.209	-2.59	0.44	0.15141	0.83047	NC	NC	NC	NC
1444727_at	2310042D19Rik	RIKEN cDNA 2310042D19 gene	74183	Mm.431343	NM_172417//NP_766005	0.011	-0.365	0.1	-3.23	0.9654	0.10106	-0.039	-0.16	-0.33	-1.29	0.90071	0.44348	NC	NC	NC	NC
1423494_at	2310042E22Rik	RIKEN cDNA 2310042E22 gene	66561	Mm.422867	NM_025634//NP_079910	-0.018	0.143	-0.2	1.6	0.92824	0.52201	-0.159	-0.047	-1.7	-0.48	0.36895	0.81242	NC	NC	NC	NC
1431472_at	2310043D23Rik	RIKEN cDNA 2310043D23 gene	71931	Mm.443434	NA	-0.129	-0.078	-1.06	-0.63	0.54136	0.85752	-0.051	-0.122	-0.47	-1.07	0.84939	0.54217	NC	NC	NC	NC
1429844_at	2310043J07Rik	RIKEN cDNA 2310043J07 gene	69665	Mm.75713	XM_485688//XM_916650//XP_485688//XP_921743	0.021	-0.026	0.19	-0.23	0.93437	0.9576	0.146	-0.183	1.11	-1.33	0.59124	0.42577	NC	NC	NC	NC
1449560_at	2310043L02Rik	RIKEN cDNA 2310043L02 gene	69664	Mm.38303	NM_027157//NP_081433	-0.306	-0.029	-3.05	-0.29	0.04852	0.9457	-0.121	-0.103	-1.08	-0.89	0.60343	0.62691	NC	NC	NC	NC
1440008_at	2310043L19Rik	RIKEN cDNA 2310043L19 gene	75589	Mm.86666	NA	-0.093	0.02	-0.96	0.2	0.59196	0.96419	0.069	-0.094	0.58	-0.75	0.80469	0.68818	NC	NC	NC	NC
1453442_at	2310043M15Rik	RIKEN cDNA 2310043M15 gene	71930	Mm.443436	NA	-0.209	-0.101	-1.69	-0.8	0.2938	0.80462	0.036	-0.053	0.23	-0.33	0.92931	0.88026	NC	NC	NC	NC
1428083_at	2310043N10Rik	RIKEN cDNA 2310043N10 gene	66961	Mm.281895	NR_003513//XR_035481//XR_035482	0.126	0.592	0.28	1.29	0.89738	0.63318	-0.282	3.168	-0.61	6.57	0.79389	0.00037	NC	NC	NC	Up TM KO
1424913_at	2310044G17Rik	RIKEN cDNA 2310044G17 gene	217732	Mm.22337	NM_173735//NP_776096	1.019	-0.044	6.56	-0.28	0.00043	0.94779	0.2	0.74	0.98	3.46	0.64703	0.02454	Up TM WT	NC	NC	Up TM KO
1424914_at	2310044G17Rik	RIKEN cDNA 2310044G17 gene	217732	Mm.22337	NM_173735//NP_776096	0.724	-0.149	3.43	-0.7	0.02796	0.83739	-0.107	0.061	-1.22	0.67	0.54642	0.72805	Up TM WT	NC	NC	NC
1424915_s_at	2310044G17Rik	RIKEN cDNA 2310044G17 gene	217732	Mm.22337	NM_173735//NP_776096	0.498	-0.154	2.95	-0.9	0.05582	0.77184	-0.247	-0.128	-2.23	-1.11	0.22183	0.52543	NC	NC	NC	NC
1424038_a_at	2310044H10Rik	RIKEN cDNA 2310044H10 gene	69683	Mm.294759	NM_197991//NP_932108	-0.312	-0.003	-2.7	-0.03	0.07999	0.99561	0.019	-0.352	0.15	-2.6	0.95623	0.08838	NC	NC	NC	NC
1452227_at	2310045A20Rik	RIKEN cDNA 2310045A20 gene	231238	Mm.235020	NM_172710//NP_766298	0.274	-0.412	1.9	-2.81	0.23001	0.16713	0.162	0.166	0.75	0.74	0.74042	0.69569	NC	NC	NC	NC
1458275_at	2310045A20Rik	RIKEN cDNA 2310045A20 gene	231238	Mm.235020	NM_172710//NP_766298	0.056	-0.128	0.55	-1.24	0.78135	0.6512	-0.028	-0.068	-0.24	-0.57	0.92583	0.77635	NC	NC	NC	NC
1429079_a_at	2310045N01Rik	RIKEN cDNA 2310045N01 gene	72368	Mm.644	XM_486121//XM_922052//XP_486121//XP_927145	-0.246	-0.263	-2.66	-2.8	0.08426	0.1685	0.226	-0.73	1.94	-6.01	0.29482	0.00072	NC	NC	NC	Dn TM KO
1433296_at	2310045N14Rik	RIKEN cDNA 2310045N14 gene	76755	NA	NA	0.042	-0.138	0.42	-1.35	0.83818	0.61092	0.155	-0.26	1.45	-2.34	0.45822	0.12775	NC	NC	NC	NC
1454547_at	2310045N14Rik	RIKEN cDNA 2310045N14 gene	76755	NA	NA	-0.028	-0.085	-0.24	-0.72	0.91093	0.83111	-0.046	-0.141	-0.28	-0.83	0.9146	0.65479	NC	NC	NC	NC
1453059_at	2310046A06Rik	RIKEN cDNA 2310046A06 gene	69642	Mm.35008	XM_001478683//XM_001478691//XM_001480901//XM_001480902//XP_001478733//XP_001478741//XP_001480951//XP_001480952	0.126	-0.188	0.97	-1.42	0.58761	0.58488	-0.156	-0.306	-0.84	-1.58	0.70458	0.32902	NC	NC	NC	NC
1429292_a_at	2310046K01Rik	RIKEN cDNA 2310046K01 gene	69698	Mm.258262	NM_027172//NP_081448	-0.03	-0.208	-0.3	-2.1	0.88698	0.34748	-0.151	0.371	-1.41	3.32	0.47356	0.03042	NC	NC	NC	NC
1454264_at	2310046K23Rik	RIKEN cDNA 2310046K23 gene	76968	Mm.195782	NA	-0.07	-0.04	-0.63	-0.35	0.7461	0.93211	-0.031	-0.067	-0.22	-0.45	0.93496	0.82743	NC	NC	NC	NC
1439784_at	2310046O06Rik	RIKEN cDNA 2310046O06 gene	78323	Mm.25814	NM_175273//NP_780482	-0.108	0.599	-0.86	4.69	0.6372	0.01731	0.177	0.257	1.48	2.06	0.44706	0.18492	NC	Up TM KO	NC	NC
1428431_at	2310047A01Rik	RIKEN cDNA 2310047A01 gene	71918	Mm.41904	NM_001101433//NP_001094903//XM_908180//XM_975187//XP_913273//XP_980281	-1.017	-0.078	-9.96	-0.75	2e-05	0.82153	-0.356	-1.532	-2.97	-12.25	0.0972	0	Dn Tm WT	NC	NC	Dn TM KO
1428432_at	2310047A01Rik	RIKEN cDNA 2310047A01 gene	71918	Mm.41904	NM_001101433//NP_001094903//XM_908180//XM_975187//XP_913273//XP_980281	-1.031	0.034	-5.33	0.17	0.00194	0.96986	-0.243	-2.452	-1.48	-14.26	0.44941	0	Dn Tm WT	NC	NC	Dn TM KO
1452201_at	2310047B19Rik	RIKEN cDNA 2310047B19 gene	66962	Mm.46647	XM_150151//XM_913186//XP_150151//XP_918279	1.799	0.174	10.02	0.95	2e-05	0.75609	1.326	-0.972	7.11	-4.99	0.00083	0.00267	Up TM WT	NC	Up TM WT	Dn TM KO
1458587_at	2310047D07Rik	RIKEN cDNA 2310047D07 gene	69657	Mm.44573	XM_975744//XM_990491//XP_980838//XP_995585	-0.118	-0.185	-0.79	-1.21	0.6728	0.66238	0.227	-0.036	1.3	-0.2	0.51664	0.93092	NC	NC	NC	NC
1435076_at	2310047D13Rik	RIKEN cDNA 2310047D13 gene	116972	NA	NM_027773//NP_082049	-0.139	-0.249	-1.2	-2.12	0.48115	0.34005	-0.093	0.391	-0.54	2.18	0.82295	0.15834	NC	NC	NC	NC
1428990_at	2310047K21Rik	RIKEN cDNA 2310047K21 gene	71928	Mm.285871	XM_001479258//XM_001479929//XP_001479308//XP_001479979	-0.371	0.178	-3.55	1.68	0.02314	0.49286	-0.139	0.134	-1.12	1.03	0.58693	0.55819	NC	NC	NC	NC
1429968_at	2310047L11Rik	RIKEN cDNA 2310047L11 gene	70280	Mm.278477	NA	0.013	0.025	0.14	0.27	0.94998	0.94884	0.186	-0.147	1.76	-1.33	0.35037	0.42832	NC	NC	NC	NC
1428723_at	2310047M10Rik	RIKEN cDNA 2310047M10 gene	71923	Mm.340257	NM_028005//NP_082281	0.853	0.127	5.48	0.8	0.00159	0.80502	-0.01	0.136	-0.08	1.1	0.97668	0.52991	Up TM WT	NC	NC	NC
1457631_at	2310047N11Rik	RIKEN cDNA 2310047N11 gene	78381	Mm.405083	NA	-0.114	-0.061	-1.29	-0.67	0.44553	0.8437	0.201	0.029	2.38	0.33	0.18886	0.88112	NC	NC	NC	NC
1418963_at	2310047O13Rik	RIKEN cDNA 2310047O13 gene	66960	Mm.34059	NM_024185//NP_077147	0.048	-0.176	0.24	-0.87	0.91223	0.78215	-0.24	0.363	-1.34	1.95	0.50022	0.21344	NC	NC	NC	NC
1430460_at	2310047O13Rik	RIKEN cDNA 2310047O13 gene	66960	Mm.34059	NM_024185//NP_077147	-0.175	0.176	-1.35	1.33	0.4202	0.61741	-0.02	-0.096	-0.25	-1.15	0.92345	0.50496	NC	NC	NC	NC
1430787_at	2310050B05Rik	RIKEN cDNA 2310050B05 gene	69678	Mm.81562	NA	-0.055	0.003	-0.6	0.03	0.75672	0.99382	-0.265	0.053	-2.24	0.42	0.21957	0.8391	NC	NC	NC	NC
1458369_at	2310050B05Rik	RIKEN cDNA 2310050B05 gene	69678	Mm.81562	NA	-0.217	-0.153	-2.17	-1.51	0.16315	0.55483	-0.411	-0.062	-2.78	-0.4	0.12125	0.85103	NC	NC	NC	NC
1417808_at	2310050C09Rik	RIKEN cDNA 2310050C09 gene	66533	Mm.144259	XM_001478535//XM_904773//XP_001478585//XP_909866	-0.11	0.027	-0.89	0.22	0.6235	0.96089	0.241	-0.063	1.71	-0.43	0.36556	0.83834	NC	NC	NC	NC
1453841_at	2310050P20Rik	RIKEN cDNA 2310050P20 gene	72389	NA	NA	-0.035	0.08	-0.35	0.77	0.87036	0.81525	0.178	-0.213	1.51	-1.74	0.43605	0.27376	NC	NC	NC	NC
1428288_at	2310051E17Rik	RIKEN cDNA 2310051E17 gene	70273	Mm.392684	XM_001479552//XP_001479602	0.638	0.514	4.67	3.71	0.00465	0.05723	-0.137	-0.515	-0.74	-2.66	0.74514	0.08082	Up TM WT	NC	NC	NC
1428289_at	2310051E17Rik	RIKEN cDNA 2310051E17 gene	70273	Mm.392684	XM_001479552//XP_001479602	0.641	0.506	6.72	5.22	0.00036	0.00939	-0.228	-0.555	-1.25	-2.91	0.53491	0.05552	Up TM WT	NC	NC	NC
1452723_at	2310051E17Rik	RIKEN cDNA 2310051E17 gene	70273	Mm.392684	XM_001479552//XP_001479602	0.034	0.169	0.31	1.55	0.88321	0.54096	0.124	0.011	0.98	0.08	0.64575	0.97258	NC	NC	NC	NC
1435636_at	2310051F07Rik	RIKEN cDNA 2310051F07 gene	108745	Mm.23095//Mm.391971//Mm.392673	NA	0.473	-0.059	3.58	-0.44	0.02237	0.9117	0.327	0.062	2.29	0.42	0.20832	0.84288	NC	NC	NC	NC
1455389_s_at	2310051F07Rik	RIKEN cDNA 2310051F07 gene	108745	Mm.23095//Mm.391971//Mm.392673	NA	0.262	-0.097	1.91	-0.69	0.22521	0.8378	0.357	-0.063	3.03	-0.51	0.09029	0.8006	NC	NC	NC	NC
1421684_at	2310051M13Rik	RIKEN cDNA 2310051M13 gene	70202	Mm.158337	NM_027344//NP_081620	-0.117	0.105	-1.07	0.95	0.54113	0.75779	0.183	-0.178	1.54	-1.43	0.42667	0.38407	NC	NC	NC	NC
1443339_at	2310056P07Rik	RIKEN cDNA 2310056P07 gene	70186	Mm.212991//Mm.445219	NM_027342//NP_081618	-0.147	0.043	-1.37	0.39	0.41039	0.92202	-0.023	0.123	-0.11	0.58	0.96941	0.7715	NC	NC	NC	NC
1451385_at	2310056P07Rik	RIKEN cDNA 2310056P07 gene	70186	Mm.212991//Mm.445219	NM_027342//NP_081618	-0.275	-0.086	-2.92	-0.9	0.05856	0.7729	-0.243	-0.088	-2.03	-0.71	0.27168	0.7103	NC	NC	NC	NC
1430446_at	2310057B04Rik	RIKEN cDNA 2310057B04 gene	69690	Mm.32643	XM_001476219//XP_001476269	-0.103	-0.17	-0.87	-1.41	0.632	0.58754	-0.028	0.001	-0.3	0.01	0.90989	0.99865	NC	NC	NC	NC
1432464_a_at	2310057J16Rik	RIKEN cDNA 2310057J16 gene	69697	Mm.390010	NM_027171//NP_081447	-0.486	0.495	-2.87	2.88	0.06259	0.15434	-0.696	-0.862	-4.61	-5.47	0.0127	0.00141	NC	NC	Dn Tm WT	Dn TM KO
1419643_s_at	2310057J18Rik	RIKEN cDNA 2310057J18 gene	67719	Mm.440480	NM_026336//NP_080612	-0.052	-0.07	-0.54	-0.72	0.78654	0.82992	0.111	-0.011	1.18	-0.11	0.56186	0.96122	NC	NC	NC	NC
1429508_at	2310057M21Rik	RIKEN cDNA 2310057M21 gene	68277	Mm.121122	NM_026655//NP_080931	0.71	0.136	3.85	0.73	0.01503	0.82794	-0.124	0.565	-0.63	2.74	0.78698	0.07185	Up TM WT	NC	NC	NC
1430862_at	2310057M21Rik	RIKEN cDNA 2310057M21 gene	68277	Mm.121122	NM_026655//NP_080931	0.098	-0.058	1.11	-0.64	0.52251	0.85375	0.093	0.064	0.78	0.51	0.72843	0.79944	NC	NC	NC	NC
1439419_at	2310057M21Rik	RIKEN cDNA 2310057M21 gene	68277	Mm.121122	NM_026655//NP_080931	0.235	-0.076	2.22	-0.7	0.15345	0.83456	0.086	0.003	0.91	0.03	0.67551	0.99163	NC	NC	NC	NC
1421575_at	2310057N15Rik	RIKEN cDNA 2310057N15 gene	69696	Mm.358728	NM_027170//NP_081446	0.025	-0.109	0.26	-1.13	0.90451	0.6949	0.039	-0.019	0.41	-0.19	0.87256	0.93402	NC	NC	NC	NC
1432794_at	2310058F05Rik	RIKEN cDNA 2310058F05 gene	71915	NA	NA	-0.094	0.032	-1.1	0.36	0.52769	0.92901	0.05	0.066	0.67	0.85	0.77131	0.64207	NC	NC	NC	NC
1432795_at	2310058F05Rik	RIKEN cDNA 2310058F05 gene	71915	NA	NA	-0.158	-0.081	-1.25	-0.64	0.46125	0.85666	0.212	-0.14	2.03	-1.28	0.27206	0.44791	NC	NC	NC	NC
1429215_at	2310058N22Rik	RIKEN cDNA 2310058N22 gene	71921	Mm.440654	NA	0.038	0.03	0.33	0.26	0.87712	0.95241	-0.197	0.288	-0.97	1.36	0.65066	0.41552	NC	NC	NC	NC
1432600_at	2310061A09Rik	RIKEN cDNA 2310061A09 gene	70403	NA	NA	-0.024	0.121	-0.22	1.12	0.91955	0.69636	-0.225	-0.197	-2.02	-1.7	0.27326	0.28772	NC	NC	NC	NC
1454294_at	2310061A09Rik	RIKEN cDNA 2310061A09 gene	70403	NA	NA	-0.142	-0.118	-1.55	-1.26	0.34333	0.64613	0.085	-0.011	0.73	-0.09	0.74675	0.96891	NC	NC	NC	NC
1427921_s_at	2310061C15Rik	RIKEN cDNA 2310061C15 gene	66531	Mm.4011	NM_026844//NP_081120	-0.118	-0.035	-1.18	-0.35	0.49214	0.93331	0.034	-0.196	0.3	-1.68	0.90792	0.29289	NC	NC	NC	NC
1427922_at	2310061C15Rik	RIKEN cDNA 2310061C15 gene	66531	Mm.4011	NM_026844//NP_081120	0.225	-0.044	2.01	-0.39	0.20035	0.9222	0.117	-0.114	0.86	-0.8	0.69692	0.66616	NC	NC	NC	NC
1432484_at	2310061C15Rik	RIKEN cDNA 2310061C15 gene	66531	Mm.4011	NM_026844//NP_081120	-0.141	-0.014	-1.22	-0.12	0.47167	0.97779	0.117	-0.07	0.96	-0.56	0.65264	0.78042	NC	NC	NC	NC
1452597_at	2310061C15Rik	RIKEN cDNA 2310061C15 gene	66531	Mm.4011	NM_026844//NP_081120	-0.061	-0.178	-0.43	-1.24	0.83401	0.65205	-0.159	-0.296	-1.61	-2.87	0.4023	0.05937	NC	NC	NC	NC
1428350_at	2310061F22Rik	RIKEN cDNA 2310061F22 gene	66965	Mm.334869	NM_153775//NP_722470	0.326	0.255	3.5	2.7	0.02504	0.18923	-0.016	0.615	-0.19	7.19	0.94234	0.00019	NC	NC	NC	Up TM KO
1439387_x_at	2310061F22Rik	RIKEN cDNA 2310061F22 gene	66965	Mm.334869	NM_153775//NP_722470	0.627	0.38	4.34	2.59	0.00744	0.21257	-0.172	1.241	-1.03	7.1	0.62484	0.00021	Up TM WT	NC	NC	Up TM KO
1430493_at	2310061G22Rik	RIKEN cDNA 2310061G22 gene	70407	NA	NA	-0.214	-0.103	-2.42	-1.15	0.11716	0.68584	-0.042	-0.022	-0.33	-0.16	0.89875	0.94407	NC	NC	NC	NC
1434155_a_at	2310061I04Rik	RIKEN cDNA 2310061I04 gene	69662	Mm.260159	NM_001033630//NP_001028802//XM_001002280//XM_128627//XP_001002280//XP_128627	-0.522	-0.036	-2.81	-0.19	0.06892	0.96711	0.275	-0.703	1.77	-4.33	0.34675	0.0067	NC	NC	NC	Dn TM KO
1437985_a_at	2310061I04Rik	RIKEN cDNA 2310061I04 gene	69662	Mm.260159	NM_001033630//NP_001028802//XM_001002280//XM_128627//XP_001002280//XP_128627	-0.541	-0.259	-3.13	-1.48	0.04301	0.56758	0.253	-0.684	1.38	-3.59	0.48308	0.02013	NC	NC	NC	Dn TM KO
1449304_at	2310061J03Rik	RIKEN cDNA 2310061J03 gene	66391	NA	NM_133677//NP_598438	0.594	0.396	4.79	3.14	0.00398	0.11253	-0.063	-0.402	-0.4	-2.46	0.87435	0.10681	Up TM WT	NC	NC	NC
1431504_at	2310061N02Rik	RIKEN cDNA 2310061N02 gene	69661	Mm.58243	XM_001473644//XM_001480614//XP_001473694//XP_001480664	-0.334	0.049	-2.53	0.37	0.10095	0.92865	0.145	-0.13	1.47	-1.26	0.45383	0.45833	NC	NC	NC	NC
1453657_at	2310065F04Rik	RIKEN cDNA 2310065F04 gene	74184	Mm.162554	NA	-0.117	-0.059	-1.03	-0.51	0.55789	0.89387	-0.06	-0.056	-0.73	-0.65	0.74682	0.73638	NC	NC	NC	NC
1417243_at	2310065K24Rik	RIKEN cDNA 2310065K24 gene	102122	Mm.250425	NM_028221//NP_082497	1.422	-0.089	14.17	-0.87	0	0.78234	0.341	0.5	2.37	3.32	0.19164	0.03011	Up TM WT	NC	NC	NC
1424239_at	2310066E14Rik	RIKEN cDNA 2310066E14 gene	75687	Mm.41261	NM_001081241//NP_001074710	-0.418	0.368	-3.22	2.79	0.03762	0.17081	-0.601	1.086	-3.57	6.18	0.04678	0.00059	NC	NC	Dn Tm WT	Up TM KO
1440239_at	2310066E14Rik	RIKEN cDNA 2310066E14 gene	75687	Mm.41261	NM_001081241//NP_001074710	-0.066	-0.214	-0.59	-1.87	0.76486	0.42328	-0.057	-0.253	-0.49	-2.07	0.84333	0.183	NC	NC	NC	NC
1430428_at	2310066F23Rik	RIKEN cDNA 2310066F23 gene	70409	NA	NA	-0.076	0.001	-0.76	0.01	0.685	0.99787	-0.072	-0.168	-0.62	-1.39	0.79015	0.40212	NC	NC	NC	NC
1426984_at	2310067B10Rik	RIKEN cDNA 2310067B10 gene	71947	Mm.23168	NM_028014//NP_082290	-0.185	-0.261	-1.76	-2.44	0.27034	0.24989	-0.137	-0.336	-1.08	-2.53	0.60501	0.09713	NC	NC	NC	NC
1453448_at	2310067E19Rik	RIKEN cDNA 2310067E19 gene	76455	Mm.443440	NM_172427//NP_766015	-0.689	0.09	-3.56	0.46	0.02303	0.90658	-0.004	-0.267	-0.04	-2.56	0.9896	0.09284	Dn Tm WT	NC	NC	NC
1431764_at	2310067P03Rik	RIKEN cDNA 2310067P03 gene	70286	Mm.410853	NA	-0.066	-0.011	-0.54	-0.09	0.78484	0.98402	0.064	0.043	0.67	0.43	0.7708	0.8362	NC	NC	NC	NC
1430412_at	2310068C19Rik	RIKEN cDNA 2310068C19 gene	70205	NA	NA	-0.123	0.097	-1.44	1.12	0.38155	0.69804	0.096	-0.106	0.87	-0.92	0.69034	0.61145	NC	NC	NC	NC
1433022_at	2310068G24Rik	RIKEN cDNA 2310068G24 gene	70185	NA	NA	-0.032	-0.247	-0.19	-1.45	0.93255	0.5751	-0.048	0.029	-0.58	0.34	0.80783	0.87693	NC	NC	NC	NC
1433023_at	2310068G24Rik	RIKEN cDNA 2310068G24 gene	70185	NA	NA	-0.05	-0.123	-0.41	-0.99	0.84407	0.74187	0.026	0.17	0.21	1.33	0.9358	0.42694	NC	NC	NC	NC
1435399_at	2310068J10Rik	RIKEN cDNA 2310068J10 gene	108992	Mm.34359	NA	-0.052	0.189	-0.49	1.76	0.80803	0.46274	-0.239	0.091	-1.77	0.64	0.34741	0.74008	NC	NC	NC	NC
1432268_at	2310068J16Rik	RIKEN cDNA 2310068J16 gene	70281	Mm.28811	NA	0.118	-0.066	0.91	-0.5	0.61563	0.89768	-0.176	-0.167	-1.24	-1.13	0.5379	0.51506	NC	NC	NC	NC
1431599_at	2310069B03Rik	RIKEN cDNA 2310069B03 gene	69652	Mm.96357	NA	-0.064	-0.002	-0.73	-0.02	0.7001	0.99694	0.156	-0.106	1.22	-0.79	0.54654	0.67099	NC	NC	NC	NC
1433248_at	2310075M01Rik	RIKEN cDNA 2310075M01 gene	70213	NA	NA	-0.181	-0.016	-1.18	-0.1	0.49215	0.98197	0.25	-0.031	2.19	-0.26	0.23106	0.90702	NC	NC	NC	NC
1454524_at	2310075M01Rik	RIKEN cDNA 2310075M01 gene	70213	NA	NA	0.044	0	0.32	0	0.88052	0.99932	0.379	-0.579	2.6	-3.81	0.14828	0.01437	NC	NC	NC	NC
1442077_at	2310076G05Rik	RIKEN cDNA 2310076G05 gene	76963	Mm.443438	NA	-0.048	0.013	-0.43	0.11	0.83401	0.97942	0.174	-0.184	1.4	-1.42	0.47672	0.39034	NC	NC	NC	NC
1429505_at	2310076G13Rik	RIKEN cDNA 2310076G13 gene	71938	Mm.376247	NA	-0.115	-0.037	-0.64	-0.2	0.74135	0.96436	0	0.897	0	3.58	0.99929	0.02015	NC	NC	NC	Up TM KO
1453174_at	2310076G13Rik	RIKEN cDNA 2310076G13 gene	71938	Mm.376247	NA	-0.212	0.045	-1.37	0.29	0.41042	0.94561	0.115	0.946	0.82	6.49	0.71296	0.00041	NC	NC	NC	Up TM KO
1424937_at	2310076L09Rik	RIKEN cDNA 2310076L09 gene	66968	Mm.254985	NM_001077348//NM_025874//NP_001070816//NP_080150	1.678	0.515	4.92	1.48	0.00332	0.56302	-0.77	-3.514	-2.23	-9.74	0.22203	2e-05	Up TM WT	NC	NC	Dn TM KO
1441915_s_at	2310076L09Rik	RIKEN cDNA 2310076L09 gene	66968	Mm.254985	NM_001077348//NM_025874//NP_001070816//NP_080150	1.604	0.388	4.82	1.15	0.0038	0.68803	-0.877	-3.169	-2.99	-10.33	0.09519	1e-05	Up TM WT	NC	NC	Dn TM KO
1433201_at	2310079F09Rik	RIKEN cDNA 2310079F09 gene	70290	Mm.452905	NA	0.114	-0.043	0.81	-0.3	0.65871	0.94235	-0.31	0.049	-2.73	0.42	0.12761	0.8422	NC	NC	NC	NC
1460536_at	2310079F09Rik	RIKEN cDNA 2310079F09 gene	70290	Mm.452905	NA	-0.351	0.081	-3.99	0.9	0.01224	0.77157	-0.069	-0.143	-0.63	-1.25	0.78599	0.45989	NC	NC	NC	NC
1460410_at	2310079F23Rik	RIKEN cDNA 2310079F23 gene	78890	Mm.98522	NM_030208//NP_084484	0.106	0.332	0.9	2.77	0.61726	0.17373	-0.069	0.324	-0.91	4.07	0.67491	0.00976	NC	NC	NC	NC
1454242_at	2310079G19Rik	RIKEN cDNA 2310079G19 gene	69699	Mm.158296	XM_484566//XM_489598//XP_484566//XP_489598	-0.011	-0.158	-0.1	-1.38	0.96691	0.60057	0.123	-0.186	1.15	-1.66	0.57667	0.2988	NC	NC	NC	NC
1417779_at	2310079N02Rik	RIKEN cDNA 2310079N02 gene	66566	Mm.25296	NM_025636//NP_079912	-0.745	-0.106	-4.02	-0.56	0.01173	0.87887	-0.027	-0.047	-0.2	-0.33	0.94083	0.88026	Dn Tm WT	NC	NC	NC
1457774_at	2310079N02Rik	RIKEN cDNA 2310079N02 gene	66566	Mm.25296	NM_025636//NP_079912	-0.26	-0.228	-1.78	-1.54	0.26377	0.54467	0.25	0.19	1.29	0.94	0.52208	0.60404	NC	NC	NC	NC
1417463_a_at	2400001E08Rik	RIKEN cDNA 2400001E08 gene	66508	Mm.30003//Mm.214841//Mm.359278	NM_025605//NP_079881	0.118	-0.243	1.1	-2.23	0.52715	0.3088	0.034	-0.113	0.3	-0.97	0.90867	0.58809	NC	NC	NC	NC
1427572_at	2400001E08Rik	RIKEN cDNA 2400001E08 gene	66508	Mm.30003//Mm.214841//Mm.359278	NM_025605//NP_079881	0.312	-0.084	2.4	-0.64	0.12115	0.85655	-0.017	0.19	-0.12	1.29	0.96572	0.4421	NC	NC	NC	NC
1434124_x_at	2400001E08Rik	RIKEN cDNA 2400001E08 gene	66508	Mm.30003//Mm.214841//Mm.359278	NM_025605//NP_079881	0.162	-0.114	1.82	-1.26	0.25258	0.64438	-0.059	0.445	-0.66	4.79	0.77545	0.00349	NC	NC	NC	NC
1448718_at	2400001E08Rik	RIKEN cDNA 2400001E08 gene	66508	Mm.30003//Mm.214841//Mm.359278	NM_025605//NP_079881	-0.013	-0.071	-0.12	-0.69	0.95688	0.838	0.081	0.112	0.91	1.2	0.67511	0.48224	NC	NC	NC	NC
1423837_at	2400003C14Rik	RIKEN cDNA 2400003C14 gene	71955	Mm.290036	NM_028018//NP_082294	0.238	0.197	2.42	1.97	0.1183	0.3894	-0.161	0.296	-1.28	2.25	0.52425	0.14318	NC	NC	NC	NC
1423838_s_at	2400003C14Rik	RIKEN cDNA 2400003C14 gene	71955	Mm.290036	NM_028018//NP_082294	0.231	0.267	2.16	2.45	0.16571	0.24642	-0.207	0.261	-1.91	2.3	0.30276	0.13363	NC	NC	NC	NC
1439834_at	2400009B08Rik	RIKEN cDNA 2400009B08 gene	68234	Mm.415621	NA	-0.225	-0.174	-1.89	-1.44	0.23229	0.57867	-0.259	0.074	-2.25	0.62	0.21754	0.75147	NC	NC	NC	NC
1424564_at	2410001C21Rik	RIKEN cDNA 2410001C21 gene	66404	Mm.25157	NM_025542//NP_079818	0.31	0.227	2.54	1.83	0.09956	0.43705	-0.688	0.528	-4.63	3.4	0.01244	0.02669	NC	NC	Dn Tm WT	NC
1460362_at	2410001C21Rik	RIKEN cDNA 2410001C21 gene	66404	Mm.25157	NM_025542//NP_079818	0.144	0.082	1.18	0.66	0.49151	0.84842	-0.461	0.674	-3.61	5.05	0.04464	0.00245	NC	NC	NC	Up TM KO
1460672_at	2410002F23Rik	RIKEN cDNA 2410002F23 gene	66976	Mm.274492	NM_025880//NP_080156	1.052	1.233	4.81	5.55	0.00384	0.00638	0.392	1.379	1.57	5.29	0.41555	0.00177	Up TM WT	Up TM KO	NC	Up TM KO
1428088_at	2410002I01Rik	RIKEN cDNA 2410002I01 gene	78777	Mm.23672	NM_183137//NP_898960	0.424	0.149	3.37	1.17	0.03009	0.68097	-0.083	0.461	-0.53	2.83	0.82434	0.06305	NC	NC	NC	NC
1441808_at	2410002I01Rik	RIKEN cDNA 2410002I01 gene	78777	Mm.23672	NM_183137//NP_898960	-0.126	0.029	-1.13	0.26	0.51116	0.95127	-0.091	-0.047	-1.3	-0.64	0.51761	0.74109	NC	NC	NC	NC
1418667_at	2410002O22Rik	RIKEN cDNA 2410002O22 gene	66975	Mm.272541//Mm.461194	NM_001093759//NM_001093760//NM_025879//NP_001087228//NP_001087229//NP_080155//NR_003546	0.177	-0.445	1.3	-3.21	0.44	0.10377	-0.408	0.375	-2.17	1.91	0.23622	0.22335	NC	NC	NC	NC
1441576_at	2410002O22Rik	RIKEN cDNA 2410002O22 gene	66975	Mm.272541//Mm.461194	NM_001093759//NM_001093760//NM_025879//NP_001087228//NP_001087229//NP_080155//NR_003546	0.14	-0.015	1.31	-0.13	0.43824	0.97606	-0.038	0.023	-0.27	0.15	0.91945	0.94768	NC	NC	NC	NC
1453332_at	2410002O22Rik	RIKEN cDNA 2410002O22 gene	66975	Mm.272541//Mm.461194	NM_001093759//NM_001093760//NM_025879//NP_001087228//NP_001087229//NP_080155//NR_003546	0.061	0.682	0.42	4.59	0.84046	0.01977	-0.245	0.246	-0.83	0.8	0.70924	0.66671	NC	Up TM KO	NC	NC
1441939_x_at	2410003I16Rik	RIKEN cDNA 2410003I16 gene	399625	NA	NA	0.039	-0.002	0.46	-0.02	0.81968	0.99694	-0.084	0.013	-1.05	0.16	0.61408	0.94492	NC	NC	NC	NC
1429701_at	2410003J06Rik	RIKEN cDNA 2410003J06 gene	71967	Mm.379207	NM_001113734//NM_028025//NP_001107206//NP_082301//XM_001474912//XM_135953//XM_893039//XP_001474962//XP_135953//XP_898132	-0.089	0.018	-0.75	0.15	0.68917	0.97334	0.023	0.028	0.22	0.26	0.93361	0.90701	NC	NC	NC	NC
1428495_at	2410003K15Rik	RIKEN cDNA 2410003K15 gene	75593	Mm.281018//Mm.439947	NA	-0.013	0.006	-0.11	0.05	0.96091	0.98959	0.217	0.536	1.64	3.88	0.39133	0.01296	NC	NC	NC	NC
1429377_at	2410004A20Rik	RIKEN cDNA 2410004A20 gene	66991	Mm.379366//Mm.472679	NM_025890//NP_080166	-0.213	-0.122	-1.96	-1.1	0.21358	0.70425	-0.071	0.102	-0.71	0.98	0.75658	0.58491	NC	NC	NC	NC
1419174_at	2410004B18Rik	RIKEN cDNA 2410004B18 gene	66421	Mm.25137	NM_025555//NP_079831	0.493	0.244	5.19	2.53	0.00232	0.2268	-0.261	0.819	-1.92	5.75	0.30176	0.00099	NC	NC	NC	Up TM KO
1436612_at	2410004I01Rik	RIKEN cDNA 2410004I01 gene	69739	Mm.276539	NA	-0.058	0.049	-0.46	0.38	0.82281	0.92437	0.04	-0.123	0.4	-1.19	0.87323	0.48494	NC	NC	NC	NC
1418719_at	2410004L22Rik	RIKEN cDNA 2410004L22 gene	76478	Mm.27355	NM_029621//NP_083897	-0.212	-0.127	-1.6	-0.94	0.32493	0.75898	0.138	0.332	1.19	2.75	0.55907	0.071	NC	NC	NC	NC
1431991_at	2410004P03Rik	RIKEN cDNA 2410004P03 gene	73667	Mm.159048	XM_126830//XM_920599//XP_126830//XP_925692	-0.042	0.016	-0.39	0.15	0.85196	0.97348	0.112	0.016	0.92	0.12	0.67329	0.95776	NC	NC	NC	NC
1418658_at	2410005O16Rik	RIKEN cDNA 2410005O16 gene	66302	Mm.440686	NM_025476//NP_079752	-0.453	0.016	-4.95	0.18	0.0032	0.96881	-0.148	0.083	-0.98	0.53	0.64523	0.79225	NC	NC	NC	NC
1438034_at	2410005O16Rik	RIKEN cDNA 2410005O16 gene	66302	Mm.440686	NM_025476//NP_079752	-0.38	0.203	-1.56	0.82	0.33879	0.79874	-0.081	-0.295	-0.76	-2.66	0.73537	0.08129	NC	NC	NC	NC
1457017_at	2410005O16Rik	RIKEN cDNA 2410005O16 gene	66302	Mm.440686	NM_025476//NP_079752	-0.278	-0.044	-2.03	-0.32	0.19391	0.94023	0.158	-0.448	1.14	-3.1	0.57833	0.04213	NC	NC	NC	NC
1457999_at	2410005O16Rik	RIKEN cDNA 2410005O16 gene	66302	Mm.440686	NM_025476//NP_079752	-0.379	-0.125	-1.54	-0.5	0.3476	0.89651	-0.793	-0.459	-5.06	-2.81	0.00738	0.06514	NC	NC	Dn Tm WT	NC
1460155_at	2410005O16Rik	RIKEN cDNA 2410005O16 gene	66302	Mm.440686	NM_025476//NP_079752	-0.406	-0.096	-3.02	-0.7	0.05036	0.83461	-0.139	-0.215	-1.2	-1.77	0.55659	0.26491	NC	NC	NC	NC
1432500_at	2410006F04Rik	RIKEN cDNA 2410006F04 gene	78313	NA	NA	-0.024	-0.048	-0.18	-0.34	0.93795	0.93491	-0.036	0.136	-0.32	1.17	0.90357	0.49775	NC	NC	NC	NC
1447936_at	2410006H16Rik	RIKEN cDNA 2410006H16 gene	69221	Mm.270874	XM_001479267//XM_001479728//XP_001479317//XP_001479778	2.151	0.629	12.02	3.46	0	0.07715	2.754	1.774	13.35	8.23	1e-05	7e-05	Up TM WT	NC	Up TM WT	Up TM KO
1454215_at	2410007B07Rik	RIKEN cDNA 2410007B07 gene	69193	Mm.374088	NA	0.052	-0.058	0.39	-0.44	0.85036	0.91096	0.107	-0.043	1.22	-0.47	0.54564	0.81821	NC	NC	NC	NC
1452847_at	2410008K03Rik	RIKEN cDNA 2410008K03 gene	71962	Mm.7852	NM_028022//NP_082298	0.254	-0.656	1.65	-4.18	0.30787	0.03212	0.354	-0.338	2.75	-2.52	0.12492	0.09918	NC	Dn TM KO	NC	NC
1432118_at	2410012E07Rik	RIKEN cDNA 2410012E07 gene	73648	Mm.410851	NA	-0.025	-0.012	-0.25	-0.12	0.90856	0.9781	0.187	-0.288	1.93	-2.84	0.2985	0.0624	NC	NC	NC	NC
1428515_at	2410012H22Rik	RIKEN cDNA 2410012H22 gene	69747	Mm.141150	XM_001473892//XM_126343//XP_001473942//XP_126343	0.475	-0.023	3.4	-0.16	0.02889	0.97123	0.406	1.451	3.51	12.01	0.05049	0	NC	NC	NC	Up TM KO
1444833_at	2410012H22Rik	RIKEN cDNA 2410012H22 gene	69747	Mm.141150	XM_001473892//XM_126343//XP_001473942//XP_126343	-0.052	0.201	-0.44	1.67	0.83055	0.49452	-0.074	0.037	-0.57	0.27	0.80955	0.90137	NC	NC	NC	NC
1429818_at	2410012M07Rik	RIKEN cDNA 2410012M07 gene	71979	Mm.140843	XM_486251//XM_906868//XP_486251//XP_911961	-0.089	-0.062	-0.69	-0.47	0.71829	0.90209	0.152	-0.157	1.84	-1.82	0.32571	0.24884	NC	NC	NC	NC
1436508_at	2410014A08Rik	RIKEN cDNA 2410014A08 gene	109154	Mm.153963	NM_175403//NP_780612	0.917	-0.184	3.17	-0.62	0.04033	0.85959	0.905	-0.16	5.91	-1	0.00276	0.57492	Up TM WT	NC	Up TM WT	NC
1436509_at	2410014A08Rik	RIKEN cDNA 2410014A08 gene	109154	Mm.153963	NM_175403//NP_780612	0.087	-0.164	0.43	-0.8	0.83302	0.80324	1.338	-1.71	7.93	-9.7	0.00039	2e-05	NC	NC	Up TM WT	Dn TM KO
1448569_at	2410014A08Rik	RIKEN cDNA 2410014A08 gene	109154	Mm.153963	NM_175403//NP_780612	0.458	-0.105	3.15	-0.71	0.04181	0.83293	1.064	-0.166	6.49	-0.97	0.00152	0.59015	NC	NC	Up TM WT	NC
1458652_at	2410014A08Rik	RIKEN cDNA 2410014A08 gene	109154	Mm.153963	NM_175403//NP_780612	-0.092	0.196	-0.83	1.73	0.65293	0.47089	-0.185	0.247	-1.98	2.54	0.28404	0.09665	NC	NC	NC	NC
1427237_at	2410015M20Rik	RIKEN cDNA 2410015M20 gene	224904	Mm.34002	NM_153152//NP_694792	0.006	-0.136	0.05	-1.19	0.98156	0.67269	0.038	-0.09	0.45	-1.02	0.85797	0.56338	NC	NC	NC	NC
1427909_at	2410015M20Rik	RIKEN cDNA 2410015M20 gene	224904	Mm.34002	NM_153152//NP_694792	-0.338	-0.333	-2.59	-2.51	0.09303	0.23257	0.248	-0.194	1.65	-1.24	0.38746	0.46653	NC	NC	NC	NC
1416439_at	2410015N17Rik	RIKEN cDNA 2410015N17 gene	66422	Mm.29898	NM_023203//NP_075692	-0.473	-0.205	-4.16	-1.77	0.00972	0.4583	0.325	-0.066	2.86	-0.55	0.11094	0.78151	NC	NC	NC	NC
1446352_at	2410016O06Rik	RIKEN cDNA 2410016O06 gene	71952	Mm.251483	NM_023633//NP_076122	-0.232	-0.054	-2.29	-0.52	0.13996	0.89142	-0.131	0.095	-1.15	0.8	0.57434	0.66729	NC	NC	NC	NC
1448413_at	2410016O06Rik	RIKEN cDNA 2410016O06 gene	71952	Mm.251483	NM_023633//NP_076122	0.387	1.083	4.33	11.92	0.00758	3e-05	-0.064	0.799	-0.4	4.84	0.87401	0.00327	NC	Up TM KO	NC	Up TM KO
1453394_at	2410017I17Rik	RIKEN cDNA 2410017I17 gene	637119	Mm.75890	XM_912715//XP_917808	0.016	0.104	0.21	1.28	0.92678	0.63596	0.329	-0.182	2.73	-1.45	0.12861	0.37862	NC	NC	NC	NC
1430848_a_at	2410017P07Rik	RIKEN cDNA 2410017P07 gene	103268	Mm.338605//Mm.445901	NM_026643//NP_080919	-0.176	-0.006	-1.4	-0.04	0.39891	0.99157	0.248	-0.217	2.41	-2.02	0.18371	0.19579	NC	NC	NC	NC
1441563_at	2410017P07Rik	RIKEN cDNA 2410017P07 gene	103268	Mm.338605//Mm.445901	NM_026643//NP_080919	0.169	-0.278	1.45	-2.35	0.37909	0.27639	0.068	-0.137	0.47	-0.91	0.84918	0.6177	NC	NC	NC	NC
1454047_a_at	2410017P07Rik	RIKEN cDNA 2410017P07 gene	103268	Mm.338605//Mm.445901	NM_026643//NP_080919	-0.355	0.192	-2.51	1.33	0.10482	0.61664	0.057	-0.493	0.37	-3.07	0.88601	0.04403	NC	NC	NC	NC
1455207_at	2410017P09Rik	RIKEN cDNA 2410017P09 gene	69709	Mm.250552	XR_001632//XR_030747	0.223	0.081	1.51	0.54	0.35673	0.88508	0.5	0.801	4.09	6.28	0.02414	0.00052	NC	NC	NC	Up TM KO
1447637_at	2410018C17Rik	RIKEN cDNA 2410018C17 gene	74504	Mm.294695	NM_178390//NP_848477	0.146	0.096	1.35	0.87	0.42098	0.78267	0.233	-0.114	1.83	-0.85	0.32844	0.64211	NC	NC	NC	NC
1451118_a_at	2410018C17Rik	RIKEN cDNA 2410018C17 gene	74504	Mm.294695	NM_178390//NP_848477	0.462	0.256	3.69	2.02	0.01886	0.37485	0.001	0.413	0.01	3.97	0.99799	0.01143	NC	NC	NC	NC
1417146_at	2410018C20Rik	RIKEN cDNA 2410018C20 gene	67873	Mm.278085	NM_026423//NP_080699	0.393	0.41	4.26	4.36	0.00842	0.02568	-0.081	1.124	-0.83	11.06	0.70785	1e-05	NC	NC	NC	Up TM KO
1426549_at	2410018C20Rik	RIKEN cDNA 2410018C20 gene	67873	Mm.278085	NM_026423//NP_080699	-0.072	-0.091	-0.73	-0.91	0.69622	0.76856	-0.103	-0.042	-0.84	-0.33	0.7055	0.88047	NC	NC	NC	NC
1452591_a_at	2410018G20Rik	RIKEN cDNA 2410018G20 gene	72083	Mm.22351	NM_029354//NP_083630	-0.049	-0.122	-0.46	-1.12	0.82209	0.69651	-0.197	0.672	-1.47	4.79	0.45235	0.00349	NC	NC	NC	Up TM KO
1430845_at	2410018L13Rik	RIKEN cDNA 2410018L13 gene	69732	Mm.391403	NM_028362//NP_082638	0.173	0.009	1.28	0.07	0.44713	0.98714	0.171	0.023	1.55	0.2	0.42281	0.93159	NC	NC	NC	NC
1431317_at	2410018L13Rik	RIKEN cDNA 2410018L13 gene	69732	Mm.391403	NM_028362//NP_082638	-0.155	0.017	-1.44	0.16	0.38169	0.97228	0.037	-0.044	0.4	-0.46	0.87479	0.82247	NC	NC	NC	NC
1429671_at	2410018M08Rik	RIKEN cDNA 2410018M08 gene	71970	Mm.422716	NM_183088//NP_898911	-0.595	1.026	-1.84	3.12	0.24636	0.11519	-0.418	-0.337	-1.94	-1.5	0.29511	0.35857	NC	NC	NC	NC
1454214_a_at	2410019A14Rik	RIKEN cDNA 2410019A14 gene	229937	Mm.24586	NM_001081094//NP_001074563	0.327	0.718	2.26	4.88	0.14571	0.01404	0.017	1.197	0.09	6.45	0.97397	0.00043	NC	Up TM KO	NC	Up TM KO
1420113_s_at	2410022L05Rik	RIKEN cDNA 2410022L05 gene	66423	Mm.29063	NM_025556//NP_079832	-0.335	-0.094	-1.73	-0.48	0.27894	0.902	-0.435	-0.437	-2.32	-2.23	0.20145	0.14684	NC	NC	NC	NC
1420114_s_at	2410022L05Rik	RIKEN cDNA 2410022L05 gene	66423	Mm.29063	NM_025556//NP_079832	0.015	-0.166	0.14	-1.58	0.94997	0.52997	-0.049	-0.043	-0.44	-0.37	0.86029	0.86346	NC	NC	NC	NC
1448971_at	2410022L05Rik	RIKEN cDNA 2410022L05 gene	66423	Mm.29063	NM_025556//NP_079832	-0.175	-0.066	-1.24	-0.46	0.46599	0.90635	-0.242	-0.232	-1.95	-1.79	0.29325	0.25712	NC	NC	NC	NC
1441783_at	2410022M11Rik	RIKEN cDNA 2410022M11 gene	69755	Mm.297636//Mm.440097	NA	0.076	0.238	0.54	1.65	0.78708	0.50477	0.105	-0.209	1.07	-2.05	0.60611	0.18762	NC	NC	NC	NC
1453081_at	2410022M11Rik	RIKEN cDNA 2410022M11 gene	69755	Mm.297636//Mm.440097	NA	-0.122	0.607	-0.96	4.71	0.58793	0.01693	0.11	-0.668	0.67	-3.87	0.77238	0.01309	NC	Up TM KO	NC	Dn TM KO
1431881_at	2410024F20Rik	RIKEN cDNA 2410024F20 gene	73650	Mm.396435	NA	-0.13	0.11	-1.09	0.9	0.53156	0.77096	-0.153	-0.035	-1.55	-0.34	0.42419	0.87583	NC	NC	NC	NC
1432302_s_at	2410024N13Rik	RIKEN cDNA 2410024N13 gene	70000	Mm.460061	NA	-0.047	0.028	-0.54	0.32	0.78613	0.93945	-0.025	-0.05	-0.25	-0.48	0.92245	0.81435	NC	NC	NC	NC
1452914_at	2410024N18Rik	RIKEN cDNA 2410024N18 gene	70229	Mm.279932	NA	0.045	1.587	0.2	6.99	0.92765	0.00147	-0.253	-1.893	-0.94	-6.74	0.66245	0.00031	NC	Up TM KO	NC	Dn TM KO
1428403_at	2410025L10Rik	RIKEN cDNA 2410025L10 gene	381668	Mm.348782//Mm.472278	NM_028596//NP_082872	0.089	0.443	0.72	3.52	0.70319	0.07123	0.234	-0.057	1.39	-0.32	0.48061	0.88326	NC	NC	NC	NC
1428404_at	2410025L10Rik	RIKEN cDNA 2410025L10 gene	381668	Mm.348782//Mm.472278	NM_028596//NP_082872	0.214	0.515	1.33	3.15	0.42706	0.11017	0.197	0.125	1.67	1.01	0.38154	0.56779	NC	NC	NC	NC
1434029_at	2410025L10Rik	RIKEN cDNA 2410025L10 gene	381668	Mm.348782//Mm.472278	NM_028596//NP_082872	0.026	0.302	0.18	2.11	0.93534	0.34495	-0.079	0.486	-0.73	4.3	0.74732	0.00698	NC	NC	NC	NC
1439470_at	2410025L10Rik	RIKEN cDNA 2410025L10 gene	381668	Mm.348782//Mm.472278	NM_028596//NP_082872	-0.065	0.083	-0.51	0.64	0.79749	0.8542	0.15	-0.229	1.46	-2.14	0.45603	0.16747	NC	NC	NC	NC
1441698_at	2410025L10Rik	RIKEN cDNA 2410025L10 gene	381668	Mm.348782//Mm.472278	NM_028596//NP_082872	0.158	-0.119	1.33	-0.99	0.42839	0.74309	-0.001	-0.173	-0.01	-1.87	0.99669	0.2351	NC	NC	NC	NC
1458511_at	2410025L10Rik	RIKEN cDNA 2410025L10 gene	381668	Mm.348782//Mm.472278	NM_028596//NP_082872	0.07	-0.023	0.63	-0.2	0.74694	0.96413	0.197	0.02	1.97	0.19	0.28687	0.9335	NC	NC	NC	NC
1432963_at	2410049M19Rik	RIKEN cDNA 2410049M19 gene	76772	Mm.458436	NA	-0.046	-0.003	-0.37	-0.02	0.85859	0.99575	-0.113	0.065	-1.21	0.66	0.5501	0.73048	NC	NC	NC	NC
1432964_at	2410049M19Rik	RIKEN cDNA 2410049M19 gene	76772	Mm.458436	NA	0.203	-0.087	1.87	-0.79	0.23777	0.8067	0.166	-0.066	1.51	-0.57	0.43881	0.77219	NC	NC	NC	NC
1422107_at	2410066E13Rik	RIKEN cDNA 2410066E13 gene	68235	Mm.233860	NM_026629//NP_080905	-0.04	0.016	-0.49	0.2	0.80821	0.96554	0.216	-0.462	1.52	-3.12	0.4339	0.04096	NC	NC	NC	NC
1434581_at	2410066E13Rik	RIKEN cDNA 2410066E13 gene	68235	Mm.233860	NM_026629//NP_080905	0.352	0.246	3.69	2.53	0.01897	0.22708	-0.054	0.052	-0.36	0.33	0.88876	0.87952	NC	NC	NC	NC
1425146_at	2410075B13Rik	RIKEN cDNA 2410075B13 gene	223648	Mm.443924	XR_035296//XR_035335	-0.649	0.397	-5.27	3.17	0.0021	0.10892	-0.249	0.042	-1.14	0.19	0.58042	0.93554	Dn Tm WT	NC	NC	NC
1425147_at	2410075B13Rik	RIKEN cDNA 2410075B13 gene	223648	Mm.443924	XR_035296//XR_035335	-0.502	0.186	-3.89	1.42	0.01416	0.58644	-0.196	0.149	-0.95	0.69	0.65799	0.71659	NC	NC	NC	NC
1429203_at	2410076I21Rik	RIKEN cDNA 2410076I21 gene	73673	Mm.205196	XM_001480342//XM_001480346//XM_134948//XP_001480392//XP_001480396//XP_134948	0.701	-0.883	1.6	-1.99	0.32236	0.38438	-0.424	0.577	-1.58	2.06	0.41204	0.18495	NC	NC	NC	NC
1441957_x_at	2410076I21Rik	RIKEN cDNA 2410076I21 gene	73673	Mm.205196	XM_001480342//XM_001480346//XM_134948//XP_001480392//XP_001480396//XP_134948	0.157	-0.23	0.72	-1.04	0.70148	0.72352	-0.173	-0.004	-1.78	-0.04	0.34403	0.98552	NC	NC	NC	NC
1452063_at	2410081M15Rik	RIKEN cDNA 2410081M15 gene	73680	Mm.32997	NM_028603//NP_082879	1.189	0.661	8.96	4.9	4e-05	0.01373	0.237	0.2	1.24	1	0.54029	0.57414	Up TM WT	Up TM KO	NC	NC
1440381_at	2410085M17Rik	RIKEN cDNA 2410085M17 gene	73706	Mm.35117	NA	0.156	0.618	0.89	3.47	0.62435	0.0757	0.127	-0.68	0.87	-4.43	0.69285	0.0058	NC	NC	NC	Dn TM KO
1430273_at	2410087M07Rik	RIKEN cDNA 2410087M07 gene	73687	Mm.455661	NA	-0.027	-0.065	-0.33	-0.79	0.8779	0.80903	-0.109	-0.043	-0.78	-0.29	0.73035	0.8939	NC	NC	NC	NC
1437439_at	2410089E03Rik	RIKEN cDNA 2410089E03 gene	73692	Mm.164436//Mm.458646	XR_001543//XR_001570	-0.099	-0.088	-0.94	-0.82	0.59922	0.79741	-0.049	-0.067	-0.39	-0.5	0.88093	0.80424	NC	NC	NC	NC
1441571_at	2410089E03Rik	RIKEN cDNA 2410089E03 gene	73692	Mm.164436//Mm.458646	XR_001543//XR_001570	-0.005	-0.048	-0.06	-0.49	0.98061	0.89918	0.045	-0.254	0.38	-2.07	0.88213	0.18368	NC	NC	NC	NC
1443422_at	2410089E03Rik	RIKEN cDNA 2410089E03 gene	73692	Mm.164436//Mm.458646	XR_001543//XR_001570	-0.044	-0.03	-0.35	-0.23	0.86627	0.95683	0.038	0.106	0.39	1.03	0.88103	0.55929	NC	NC	NC	NC
1443691_at	2410089E03Rik	RIKEN cDNA 2410089E03 gene	73692	Mm.164436//Mm.458646	XR_001543//XR_001570	-0.136	-0.093	-1.17	-0.78	0.49561	0.8094	-0.07	-0.051	-0.76	-0.53	0.73827	0.78997	NC	NC	NC	NC
1444220_at	2410089E03Rik	RIKEN cDNA 2410089E03 gene	73692	Mm.164436//Mm.458646	XR_001543//XR_001570	0.243	-0.145	2.64	-1.55	0.08696	0.54113	0.055	0.062	0.53	0.57	0.82517	0.77393	NC	NC	NC	NC
1452951_at	2410089E03Rik	RIKEN cDNA 2410089E03 gene	73692	Mm.164436//Mm.458646	XR_001543//XR_001570	-0.179	0.273	-1.38	2.07	0.40726	0.35817	0.32	0.274	1.83	1.5	0.32694	0.35824	NC	NC	NC	NC
1458493_a_at	2410089E03Rik	RIKEN cDNA 2410089E03 gene	73692	Mm.164436//Mm.458646	XR_001543//XR_001570	0.075	-0.244	0.63	-2.02	0.74668	0.37477	-0.225	0.199	-2.08	1.75	0.25959	0.26932	NC	NC	NC	NC
1427904_s_at	2410091C18Rik	RIKEN cDNA 2410091C18 gene	73694	Mm.104959	NM_028611//NM_144760//NP_082887//NP_658905	-0.35	-0.142	-2.94	-1.17	0.05672	0.67849	-0.405	0.566	-3.32	4.45	0.06356	0.00565	NC	NC	NC	NC
1432515_at	2410124H12Rik	RIKEN cDNA 2410124H12 gene	76785	Mm.444318	XM_001473308//XM_001475819//XP_001473358//XP_001475869	-0.022	0.078	-0.15	0.53	0.94544	0.88851	-0.093	-0.197	-0.86	-1.75	0.69603	0.27142	NC	NC	NC	NC
1428771_at	2410127E18Rik	RIKEN cDNA 2410127E18 gene	76788	Mm.277308//Mm.462397	NM_029742//NP_084018	0.972	0.101	6.41	0.66	0.00052	0.84954	0.513	0.63	2.42	2.84	0.18234	0.06181	Up TM WT	NC	NC	NC
1433997_at	2410127E18Rik	RIKEN cDNA 2410127E18 gene	76788	Mm.277308//Mm.462397	NM_029742//NP_084018	0.316	-0.23	2.92	-2.09	0.05848	0.35052	-0.021	0.197	-0.18	1.66	0.94512	0.29843	NC	NC	NC	NC
1452909_at	2410127E18Rik	RIKEN cDNA 2410127E18 gene	76788	Mm.277308//Mm.462397	NM_029742//NP_084018	-0.051	-0.216	-0.3	-1.24	0.89008	0.65094	-0.084	-0.058	-0.96	-0.63	0.65335	0.74604	NC	NC	NC	NC
1429458_at	2410127L17Rik	RIKEN cDNA 2410127L17 gene	67383	Mm.306602	NM_026120//NP_080396	0.046	0.024	0.45	0.23	0.82782	0.95753	0.124	0.397	0.92	2.8	0.67296	0.06545	NC	NC	NC	NC
1437552_at	2410127L17Rik	RIKEN cDNA 2410127L17 gene	67383	Mm.306602	NM_026120//NP_080396	0.055	-0.173	0.46	-1.4	0.82308	0.59405	0.357	0.458	2.01	2.46	0.27725	0.10697	NC	NC	NC	NC
1434663_at	2410129H14Rik	RIKEN cDNA 2410129H14 gene	76789	Mm.38912	NM_175245//NP_780454	0	0.071	0	0.42	0.99906	0.91487	0.459	0.187	4.53	1.77	0.01392	0.26487	NC	NC	NC	NC
1434664_at	2410129H14Rik	RIKEN cDNA 2410129H14 gene	76789	Mm.38912	NM_175245//NP_780454	0.066	0.077	0.4	0.46	0.84599	0.90419	0.346	0.4	2.4	2.66	0.18495	0.08053	NC	NC	NC	NC
1446290_at	2410129H14Rik	RIKEN cDNA 2410129H14 gene	76789	Mm.38912	NM_175245//NP_780454	0.161	-0.133	1.46	-1.19	0.37554	0.67204	-0.1	0.049	-1.05	0.49	0.61693	0.81032	NC	NC	NC	NC
1455052_a_at	2410129H14Rik	RIKEN cDNA 2410129H14 gene	76789	Mm.38912	NM_175245//NP_780454	-0.043	0.073	-0.36	0.61	0.86494	0.86494	0.279	0.201	2.67	1.84	0.13747	0.24289	NC	NC	NC	NC
1431108_at	2410131K14Rik	RIKEN cDNA 2410131K14 gene	76792	Mm.103428	NM_001081236//NP_001074705	0.337	1.548	2.23	10.07	0.15136	0.00012	-0.113	0.224	-0.78	1.49	0.72755	0.36341	NC	Up TM KO	NC	NC
1455935_at	2410131K14Rik	RIKEN cDNA 2410131K14 gene	76792	Mm.103428	NM_001081236//NP_001074705	1.033	1.736	4.31	7.13	0.00777	0.0013	0.282	0.598	1.26	2.55	0.53405	0.09409	Up TM WT	Up TM KO	NC	NC
1442388_at	2410137F16Rik	RIKEN cDNA 2410137F16 gene	76798	Mm.444322	NA	-0.175	-0.023	-1.78	-0.23	0.26438	0.95689	-0.031	-0.032	-0.28	-0.28	0.91497	0.90083	NC	NC	NC	NC
1432454_at	2410137M14Rik	RIKEN cDNA 2410137M14 gene	76797	Mm.159787	NM_029747//NP_084023	-0.188	0.027	-1.46	0.2	0.37515	0.96401	-0.015	-0.354	-0.14	-3.18	0.95789	0.03726	NC	NC	NC	NC
1420058_s_at	2410166I05Rik	RIKEN cDNA 2410166I05 gene	76824	Mm.30153	NM_029759//NP_084035	-0.314	-0.189	-3.19	-1.89	0.03912	0.41703	0.176	-0.224	1.48	-1.81	0.44779	0.25088	NC	NC	NC	NC
1420059_at	2410166I05Rik	RIKEN cDNA 2410166I05 gene	76824	Mm.30153	NM_029759//NP_084035	-0.275	-0.119	-2.75	-1.17	0.07467	0.67951	0.196	-0.082	1.7	-0.68	0.36941	0.72207	NC	NC	NC	NC
1426374_at	2410166I05Rik	RIKEN cDNA 2410166I05 gene	76824	Mm.30153	NM_029759//NP_084035	-0.264	-0.21	-2.27	-1.78	0.14439	0.45687	0.085	-0.066	0.84	-0.62	0.70643	0.75187	NC	NC	NC	NC
1432489_a_at	2410187C16Rik	RIKEN cDNA 2410187C16 gene	76773	Mm.26771	NM_029734//NP_084010	-0.411	0.21	-2.1	1.06	0.17805	0.71825	0.285	0.61	2.2	4.51	0.22842	0.00519	NC	NC	NC	Up TM KO
1434144_s_at	2410187C16Rik	RIKEN cDNA 2410187C16 gene	76773	Mm.26771	NM_029734//NP_084010	-0.154	-0.134	-1.12	-0.96	0.51616	0.75277	0.59	0.237	3.53	1.36	0.04912	0.41409	NC	NC	Up TM WT	NC
1442015_at	2500002B13Rik	RIKEN cDNA 2500002B13 gene	78353	Mm.426240	NA	-0.124	0.183	-0.81	1.19	0.65891	0.67239	0.116	0.529	1.22	5.32	0.54644	0.00172	NC	NC	NC	NC
1423408_a_at	2500003M10Rik	RIKEN cDNA 2500003M10 gene	66511	Mm.154136	NM_023215//NP_075704	0.1	0.226	0.74	1.64	0.6932	0.50739	0.052	0.576	0.44	4.68	0.86064	0.00406	NC	NC	NC	NC
1423409_a_at	2500003M10Rik	RIKEN cDNA 2500003M10 gene	66511	Mm.154136	NM_023215//NP_075704	0.056	0.199	0.39	1.36	0.85143	0.60848	0.007	0.84	0.06	7.19	0.98366	0.00019	NC	NC	NC	Up TM KO
1430305_at	2500004C02Rik	RIKEN cDNA 2500004C02 gene	72326	Mm.400102	XM_001004869//XM_001473601//XP_001004869//XP_001473651	0.062	-0.119	0.63	-1.18	0.748	0.67629	-0.001	-0.049	-0.01	-0.5	0.99597	0.80589	NC	NC	NC	NC
1457675_at	2510002D24Rik	RIKEN cDNA 2510002D24 gene	72307	Mm.36907	NM_001033164//NP_001028336	0.09	-0.126	0.55	-0.75	0.7831	0.8202	-0.042	-0.006	-0.36	-0.05	0.88815	0.98225	NC	NC	NC	NC
1443679_at	2510003B16Rik	RIKEN cDNA 2510003B16 gene	76786	Mm.373813	NA	-0.336	0.247	-3.34	2.42	0.03165	0.25585	0.052	0	0.5	0	0.83577	0.99925	NC	NC	NC	NC
1452874_at	2510003E04Rik	RIKEN cDNA 2510003E04 gene	72320	Mm.258955	NM_028197//NP_082473	0.472	0.142	5.21	1.54	0.00225	0.54339	-0.033	-0.226	-0.21	-1.38	0.93853	0.4067	NC	NC	NC	NC
1415763_a_at	2510006D16Rik	RIKEN cDNA 2510006D16 gene	76799	Mm.293096	NM_029748//NP_084024	0.033	0.011	0.27	0.09	0.90165	0.98368	0.403	1.117	4.3	11.42	0.01855	1e-05	NC	NC	NC	Up TM KO
1425054_a_at	2510006D16Rik	RIKEN cDNA 2510006D16 gene	76799	Mm.293096	NM_029748//NP_084024	0.149	0.008	1.15	0.06	0.50569	0.98838	0.527	1.218	5.2	11.51	0.00625	1e-05	NC	NC	NC	Up TM KO
1428097_at	2510009E07Rik	RIKEN cDNA 2510009E07 gene	72190	Mm.131606	NM_001001881//NP_001001881	-0.281	-0.073	-2.29	-0.59	0.14017	0.87132	-0.372	0.184	-2.8	1.33	0.11815	0.42761	NC	NC	NC	NC
1440062_at	2510009E07Rik	RIKEN cDNA 2510009E07 gene	72190	Mm.131606	NM_001001881//NP_001001881	-0.061	0.047	-0.43	0.33	0.83401	0.9373	0.128	0.133	0.84	0.83	0.70685	0.65165	NC	NC	NC	NC
1452760_at	2510012J08Rik	RIKEN cDNA 2510012J08 gene	70312	Mm.87628	NM_027381//NP_081657	0.822	0.948	6.79	7.69	0.00033	0.00078	0.036	1.023	0.22	6.03	0.93412	0.0007	Up TM WT	Up TM KO	NC	Up TM KO
1430906_at	2510016G02Rik	RIKEN cDNA 2510016G02 gene	72438	Mm.394279	NA	0.066	0.03	0.66	0.3	0.73183	0.94389	0.2	0.013	1.85	0.11	0.32074	0.96122	NC	NC	NC	NC
1430393_at	2510017J16Rik	RIKEN cDNA 2510017J16 gene	66574	NA	NA	-0.232	-0.124	-1.86	-0.98	0.23998	0.74418	0.066	-0.091	0.43	-0.57	0.86297	0.77393	NC	NC	NC	NC
1432650_at	2510019K15Rik	RIKEN cDNA 2510019K15 gene	67142	NA	NA	-0.276	-0.069	-1.65	-0.41	0.30773	0.919	0.19	-0.872	1.21	-5.3	0.55265	0.00175	NC	NC	NC	Dn TM KO
1432651_at	2510019K15Rik	RIKEN cDNA 2510019K15 gene	67142	NA	NA	-0.213	-0.053	-1.69	-0.42	0.29232	0.916	0.099	-0.13	0.83	-1.04	0.70982	0.55679	NC	NC	NC	NC
1429245_at	2510022D24Rik	RIKEN cDNA 2510022D24 gene	66567	NA	XM_001004662//XP_001004662	0.135	-0.28	0.93	-1.89	0.60493	0.4173	0.401	-0.333	2.15	-1.71	0.24149	0.28405	NC	NC	NC	NC
1453066_at	2510022D24Rik	RIKEN cDNA 2510022D24 gene	66567	NA	XM_001004662//XP_001004662	-0.143	0.002	-1.22	0.02	0.47196	0.99708	0.113	-0.273	0.75	-1.74	0.74075	0.27429	NC	NC	NC	NC
1420732_at	2510027J23Rik	RIKEN cDNA 2510027J23 gene	66568	Mm.263163	NM_025637//NP_079913	-0.183	0.006	-1.81	0.06	0.25521	0.98816	-0.091	0.094	-0.88	0.87	0.68748	0.63459	NC	NC	NC	NC
1438646_x_at	2510039O18Rik	RIKEN cDNA 2510039O18 gene	77034	Mm.183076	NM_029841//NP_084117	0.194	0.152	1.72	1.32	0.28416	0.62232	-0.128	-0.159	-1.04	-1.25	0.61819	0.46346	NC	NC	NC	NC
1451078_at	2510039O18Rik	RIKEN cDNA 2510039O18 gene	77034	Mm.183076	NM_029841//NP_084117	0.297	0.459	1.96	2.98	0.21247	0.13635	-0.055	-0.13	-0.48	-1.09	0.84573	0.53291	NC	NC	NC	NC
1431679_at	2510042H12Rik	RIKEN cDNA 2510042H12 gene	76939	NA	NA	0.041	-0.088	0.46	-0.97	0.82	0.74806	-0.04	-0.01	-0.4	-0.09	0.87467	0.96929	NC	NC	NC	NC
1420430_a_at	2510048L02Rik	RIKEN cDNA 2510048L02 gene	67119	Mm.154305	NM_025977//NP_080253	-0.252	0.044	-1.68	0.29	0.2952	0.94567	0.204	0.008	1.45	0.05	0.46086	0.98185	NC	NC	NC	NC
1423216_a_at	2510049I19Rik	RIKEN cDNA 2510049I19 gene	67922	Mm.28327	NM_026455//NP_080731	-0.148	0.002	-0.82	0.01	0.65462	0.99736	0.247	-0.139	3.01	-1.62	0.09258	0.3147	NC	NC	NC	NC
1423217_a_at	2510049I19Rik	RIKEN cDNA 2510049I19 gene	67922	Mm.28327	NM_026455//NP_080731	-0.038	0.035	-0.21	0.19	0.92474	0.96618	-0.011	-0.15	-0.09	-1.13	0.97588	0.51454	NC	NC	NC	NC
1440916_at	2510049J12Rik	RIKEN cDNA 2510049J12 gene	70291	Mm.133694	NM_001101431//NP_001094901//XM_132808//XM_917312//XP_132808//XP_922405	-0.381	0.053	-2.64	0.36	0.08653	0.92893	-0.36	-0.058	-1.99	-0.3	0.28311	0.88983	NC	NC	NC	NC
1429126_at	2600001M11Rik	RIKEN cDNA 2600001M11 gene	76531	Mm.432123	NA	0.257	0.261	1.88	1.88	0.23451	0.42102	-0.086	0.802	-0.59	5.3	0.80214	0.00175	NC	NC	NC	Up TM KO
1429967_at	2600002B07Rik	RIKEN cDNA 2600002B07 gene	72343	Mm.450322	NA	-0.121	0.187	-0.97	1.47	0.58515	0.56859	-0.279	-0.106	-2.53	-0.92	0.1608	0.61033	NC	NC	NC	NC
1432448_at	2600006K01Rik	RIKEN cDNA 2600006K01 gene	70319	Mm.410850	NA	-0.07	-0.106	-0.61	-0.91	0.75223	0.76892	0.177	-0.14	1.36	-1.03	0.49327	0.56184	NC	NC	NC	NC
1434702_at	2600009E05Rik	RIKEN cDNA 2600009E05 gene	77006	Mm.440063	NM_029832//NP_084108	-0.088	-0.002	-1.08	-0.02	0.53351	0.99604	0.309	-0.197	2.42	-1.48	0.18155	0.36817	NC	NC	NC	NC
1435871_at	2600009P04Rik	RIKEN cDNA 2600009P04 gene	66572	Mm.390167//Mm.398084	NA	0.007	-0.087	0.04	-0.55	0.98448	0.88217	0.004	0.271	0.04	2.81	0.98972	0.06497	NC	NC	NC	NC
1455484_at	2600009P04Rik	RIKEN cDNA 2600009P04 gene	66572	Mm.390167//Mm.398084	NA	-0.059	-0.126	-0.76	-1.61	0.68354	0.51997	-0.01	-0.101	-0.1	-0.99	0.97174	0.58	NC	NC	NC	NC
1429909_at	2600010E01Rik	RIKEN cDNA 2600010E01 gene	72446	Mm.24138	NM_001083810//NM_001110849//NM_175181//NP_001077279//NP_001104319//NP_780390	-0.155	-0.036	-1.1	-0.25	0.52545	0.95313	0.041	-0.039	0.34	-0.31	0.89567	0.88859	NC	NC	NC	NC
1447914_x_at	2600010E01Rik	RIKEN cDNA 2600010E01 gene	72446	Mm.24138	NM_001083810//NM_001110849//NM_175181//NP_001077279//NP_001104319//NP_780390	-0.02	-0.032	-0.25	-0.39	0.90901	0.92353	0.136	0.035	1.26	0.31	0.53321	0.88859	NC	NC	NC	NC
1452834_at	2600010E01Rik	RIKEN cDNA 2600010E01 gene	72446	Mm.24138	NM_001083810//NM_001110849//NM_175181//NP_001077279//NP_001104319//NP_780390	-0.295	-0.218	-2.21	-1.61	0.15591	0.52064	0.043	0.113	0.33	0.83	0.90068	0.6551	NC	NC	NC	NC
1454051_at	2600011E07Rik	RIKEN cDNA 2600011E07 gene	72125	Mm.275499	NM_028113//NP_082389	0.579	0.031	1.92	0.1	0.2237	0.98197	0.073	-0.146	0.33	-0.64	0.89833	0.73996	NC	NC	NC	NC
1430946_at	2600014E21Rik	RIKEN cDNA 2600014E21 gene	72134	NA	NA	-0.03	-0.258	-0.24	-2.05	0.91305	0.36392	-0.104	0.076	-1.08	0.75	0.60421	0.68897	NC	NC	NC	NC
1428552_at	2610001J05Rik	RIKEN cDNA 2610001J05 gene	66520	Mm.29615	XR_035242//XR_035283	-0.057	-0.412	-0.63	-4.52	0.7436	0.02124	-0.121	0.821	-1.08	6.99	0.60526	0.00024	NC	NC	NC	Up TM KO
1448002_x_at	2610001J05Rik	RIKEN cDNA 2610001J05 gene	66520	Mm.29615	XR_035242//XR_035283	-0.083	-0.007	-0.78	-0.06	0.67456	0.98836	-0.039	0.129	-0.39	1.23	0.8804	0.46997	NC	NC	NC	NC
1429812_at	2610002D18Rik	RIKEN cDNA 2610002D18 gene	69885	Mm.141592	NM_001081099//NP_001074568	-0.051	0.038	-0.61	0.45	0.75464	0.90829	-0.141	0.057	-1.49	0.57	0.44472	0.7718	NC	NC	NC	NC
1445293_at	2610002D18Rik	RIKEN cDNA 2610002D18 gene	69885	Mm.141592	NM_001081099//NP_001074568	-0.083	-0.036	-0.97	-0.41	0.5846	0.91772	-0.109	0.032	-1.06	0.3	0.61133	0.89283	NC	NC	NC	NC
1458905_x_at	2610002D18Rik	RIKEN cDNA 2610002D18 gene	69885	Mm.141592	NM_001081099//NP_001074568	-0.113	0.026	-1.17	0.26	0.49541	0.95119	-0.119	-0.024	-1.15	-0.22	0.57542	0.92117	NC	NC	NC	NC
1431003_a_at	2610002J02Rik	RIKEN cDNA 2610002J02 gene	67513	Mm.10374	NM_001033134//NP_001028306	-0.311	0.457	-1.81	2.62	0.25441	0.207	-0.424	1.866	-2.51	10.56	0.16548	1e-05	NC	NC	NC	Up TM KO
1438154_x_at	2610002J02Rik	RIKEN cDNA 2610002J02 gene	67513	Mm.10374	NM_001033134//NP_001028306	-0.204	0.227	-1.24	1.36	0.4641	0.60732	-0.171	1.498	-1.01	8.46	0.63296	6e-05	NC	NC	NC	Up TM KO
1442780_at	2610002J02Rik	RIKEN cDNA 2610002J02 gene	67513	Mm.10374	NM_001033134//NP_001028306	0.123	-0.063	1.23	-0.62	0.47073	0.86216	-0.221	0.122	-2.31	1.22	0.20311	0.47232	NC	NC	NC	NC
1456310_a_at	2610002J02Rik	RIKEN cDNA 2610002J02 gene	67513	Mm.10374	NM_001033134//NP_001028306	-0.24	0.278	-1.24	1.41	0.46579	0.58936	-0.348	2.092	-1.51	8.69	0.43721	5e-05	NC	NC	NC	Up TM KO
1428561_at	2610002J23Rik	RIKEN cDNA 2610002J23 gene	69886	Mm.391799//Mm.391887	NA	0.236	0.757	1.87	5.89	0.23762	0.00455	0.012	0.058	0.08	0.37	0.97797	0.86386	NC	Up TM KO	NC	NC
1419690_at	2610002M06Rik	RIKEN cDNA 2610002M06 gene	67028	Mm.37274	NM_025921//NP_080197	1.107	0.122	7.15	0.78	0.00022	0.81256	0.731	1.454	5.01	9.54	0.00777	2e-05	Up TM WT	NC	Up TM WT	Up TM KO
1424743_at	2610003J06Rik	RIKEN cDNA 2610003J06 gene	72106	Mm.279844	NM_028101//NP_082377	-0.519	-0.377	-4.95	-3.54	0.00318	0.06973	-0.341	-0.69	-2.57	-4.99	0.15412	0.00266	NC	NC	NC	Dn TM KO
1430361_at	2610005M20Rik	RIKEN cDNA 2610005M20 gene	70308	Mm.472324	XM_001478675//XP_001478725	0.061	0.042	0.49	0.33	0.80806	0.93693	0.016	-0.013	0.16	-0.13	0.95355	0.95639	NC	NC	NC	NC
1453542_at	2610007B07Rik	RIKEN cDNA 2610007B07 gene	72439	NA	NA	0.156	-0.172	1.11	-1.19	0.52376	0.66981	-0.055	-0.076	-0.59	-0.78	0.80195	0.67402	NC	NC	NC	NC
1429281_at	2610008E11Rik	RIKEN cDNA 2610008E11 gene	72128	Mm.297854	NM_001004362//NP_001004362	0.17	0.686	0.91	3.6	0.61448	0.06498	0.056	0.241	0.33	1.37	0.89799	0.41075	NC	NC	NC	NC
1453966_at	2610008G14Rik	RIKEN cDNA 2610008G14 gene	70320	Mm.101096//Mm.400908	NA	-0.24	0.002	-2.3	0.02	0.13837	0.99622	-0.062	0.142	-0.5	1.1	0.83866	0.52732	NC	NC	NC	NC
1432890_at	2610011E03Rik	RIKEN cDNA 2610011E03 gene	72460	NA	NA	0.043	-0.074	0.39	-0.66	0.85352	0.84994	0.257	-0.048	2.47	-0.44	0.17284	0.83335	NC	NC	NC	NC
1454404_at	2610011E03Rik	RIKEN cDNA 2610011E03 gene	72460	NA	NA	-0.013	-0.047	-0.1	-0.37	0.96581	0.92689	-0.251	-0.212	-1.41	-1.14	0.47506	0.50904	NC	NC	NC	NC
1433051_at	2610011I18Rik	RIKEN cDNA 2610011I18 gene	70295	NA	NA	0.193	-0.096	1.61	-0.79	0.3208	0.8092	0.268	-0.189	2.31	-1.56	0.20287	0.33604	NC	NC	NC	NC
1454453_at	2610011I18Rik	RIKEN cDNA 2610011I18 gene	70295	NA	NA	0.153	-0.228	1.3	-1.89	0.44214	0.41502	-0.051	0.075	-0.61	0.85	0.79604	0.64398	NC	NC	NC	NC
1432606_at	2610012C04Rik	RIKEN cDNA 2610012C04 gene	70299	NA	NA	0.021	0.005	0.22	0.05	0.92079	0.98945	-0.053	-0.25	-0.7	-3.14	0.76025	0.03957	NC	NC	NC	NC
1432607_at	2610012C04Rik	RIKEN cDNA 2610012C04 gene	70299	NA	NA	-0.129	-0.045	-1.07	-0.37	0.5399	0.92789	0.076	-0.046	0.72	-0.41	0.75413	0.84439	NC	NC	NC	NC
1438722_at	2610014I16Rik	RIKEN cDNA 2610014I16 gene	66300	Mm.407138	XM_001476774//XM_001480001//XP_001476824//XP_001480051	-0.055	0.134	-0.44	1.05	0.83148	0.72165	0.112	0.024	1.18	0.24	0.56507	0.91574	NC	NC	NC	NC
1455135_at	2610014I16Rik	RIKEN cDNA 2610014I16 gene	66300	Mm.407138	XM_001476774//XM_001480001//XP_001476824//XP_001480051	0.706	0.831	5.45	6.3	0.00166	0.003	0.583	0.887	3.35	4.88	0.06129	0.00309	Up TM WT	Up TM KO	NC	Up TM KO
1427497_at	2610015P09Rik	RIKEN cDNA 2610015P09 gene	212153	Mm.209835	XM_915882//XM_990993//XP_920975//XP_996087	-0.145	-0.008	-1.39	-0.07	0.40147	0.98637	0.265	-0.171	1.97	-1.22	0.28691	0.47537	NC	NC	NC	NC
1441044_at	2610015P09Rik	RIKEN cDNA 2610015P09 gene	212153	Mm.209835	XM_915882//XM_990993//XP_920975//XP_996087	-0.124	0.139	-1.1	1.22	0.52466	0.66042	0.069	-0.031	0.7	-0.3	0.75991	0.89216	NC	NC	NC	NC
1453971_at	2610015P09Rik	RIKEN cDNA 2610015P09 gene	212153	Mm.209835	XM_915882//XM_990993//XP_920975//XP_996087	0.03	-0.013	0.33	-0.14	0.87467	0.9756	-0.029	-0.249	-0.29	-2.35	0.91322	0.12504	NC	NC	NC	NC
1432013_a_at	2610016C23Rik	RIKEN cDNA 2610016C23 gene	71804	Mm.262151	NM_027930//NP_082206	-0.141	0.064	-1.06	0.48	0.54297	0.902	0.035	-0.06	0.34	-0.55	0.89616	0.78206	NC	NC	NC	NC
1430893_at	2610016E04Rik	RIKEN cDNA 2610016E04 gene	100039008	NA	NM_001122647//NP_001116119//XM_001472055//XP_001472105	-1.804	0.408	-3.29	0.73	0.03395	0.8266	-2.018	-2.588	-3.33	-4.09	0.06305	0.00953	Dn Tm WT	NC	NC	Dn TM KO
1435678_at	2610017I09Rik	RIKEN cDNA 2610017I09 gene	66297	Mm.45203	XR_035175//XR_035349	-0.111	-0.206	-1.12	-2.05	0.51594	0.36392	0.044	-0.057	0.52	-0.65	0.82921	0.73894	NC	NC	NC	NC
1443562_at	2610017I09Rik	RIKEN cDNA 2610017I09 gene	66297	Mm.45203	XR_035175//XR_035349	0.012	0.006	0.12	0.06	0.96079	0.98855	0.098	-0.135	1.05	-1.38	0.61487	0.40442	NC	NC	NC	NC
1428188_at	2610019A05Rik	RIKEN cDNA 2610019A05 gene	72149	Mm.403722	NM_028126//NP_082402	-0.093	0.173	-0.95	1.73	0.59703	0.47368	-0.025	0.289	-0.21	2.28	0.93755	0.13712	NC	NC	NC	NC
1433185_at	2610019A05Rik	RIKEN cDNA 2610019A05 gene	72149	Mm.403722	NM_028126//NP_082402	-0.096	0.056	-0.93	0.53	0.60292	0.88796	0.351	-0.277	1.98	-1.49	0.28542	0.3609	NC	NC	NC	NC
1433186_at	2610019A05Rik	RIKEN cDNA 2610019A05 gene	72149	Mm.403722	NM_028126//NP_082402	-0.138	-0.076	-1.37	-0.74	0.41294	0.82508	-0.121	-0.196	-0.93	-1.45	0.6656	0.3783	NC	NC	NC	NC
1438591_at	2610019A05Rik	RIKEN cDNA 2610019A05 gene	72149	Mm.403722	NM_028126//NP_082402	0.002	-0.133	0.02	-1.16	0.99325	0.68351	-0.062	0.134	-0.68	1.42	0.76647	0.38754	NC	NC	NC	NC
1419798_at	2610019E17Rik	RIKEN cDNA 2610019E17 gene	75614	Mm.440235	NA	1.965	-1.625	10.83	-8.81	1e-05	0.0003	0.578	0.381	4.28	2.7	0.01908	0.07609	Up TM WT	Dn TM KO	NC	NC
1428357_at	2610019F03Rik	RIKEN cDNA 2610019F03 gene	72148	Mm.5727	NM_173744//NP_776105	-0.588	0.128	-5.04	1.08	0.00283	0.71164	-0.805	-0.938	-7.14	-7.96	0.00081	9e-05	Dn Tm WT	NC	Dn Tm WT	Dn TM KO
1429202_at	2610019N06Rik	RIKEN cDNA 2610019N06 gene	66299	Mm.436803	NA	-0.035	0.189	-0.26	1.34	0.90698	0.61477	0.125	0.216	0.77	1.27	0.73313	0.45322	NC	NC	NC	NC
1455769_at	2610019N06Rik	RIKEN cDNA 2610019N06 gene	66299	Mm.436803	NA	-0.047	-0.004	-0.56	-0.05	0.77712	0.9907	0.084	0.031	0.8	0.28	0.72158	0.90035	NC	NC	NC	NC
1430618_at	2610020C07Rik	RIKEN cDNA 2610020C07 gene	69918	Mm.440400	NA	-0.245	0.057	-2.6	0.6	0.0917	0.86715	0.001	-0.178	0.01	-1.49	0.99734	0.36353	NC	NC	NC	NC
1456666_at	2610020C07Rik	RIKEN cDNA 2610020C07 gene	69918	Mm.440400	NA	0.064	-0.046	0.62	-0.44	0.74851	0.91096	0.058	-0.045	0.66	-0.49	0.77649	0.80744	NC	NC	NC	NC
1420101_at	2610020H08Rik	RIKEN cDNA 2610020H08 gene	434234	Mm.38237//Mm.396185	NM_001004187//NM_028129//NP_001004187//NP_082405	-0.056	-0.009	-0.44	-0.07	0.83039	0.98637	0.046	-0.093	0.36	-0.7	0.8892	0.7139	NC	NC	NC	NC
1430214_a_at	2610020H08Rik	RIKEN cDNA 2610020H08 gene	434234	Mm.38237//Mm.396185	NM_001004187//NM_028129//NP_001004187//NP_082405	-0.262	0.195	-2.25	1.65	0.1469	0.50529	-0.184	-0.08	-1.55	-0.64	0.42482	0.74124	NC	NC	NC	NC
1430215_at	2610020H08Rik	RIKEN cDNA 2610020H08 gene	434234	Mm.38237//Mm.396185	NM_001004187//NM_028129//NP_001004187//NP_082405	-0.024	0.089	-0.18	0.64	0.93686	0.85655	0.136	-0.134	1.45	-1.37	0.45802	0.41071	NC	NC	NC	NC
1434327_at	2610020H08Rik	RIKEN cDNA 2610020H08 gene	434234	Mm.38237//Mm.396185	NM_001004187//NM_028129//NP_001004187//NP_082405	-0.083	-0.048	-0.6	-0.34	0.75883	0.93427	-0.012	-0.151	-0.15	-1.84	0.95418	0.24385	NC	NC	NC	NC
1436673_at	2610020H08Rik	RIKEN cDNA 2610020H08 gene	434234	Mm.38237//Mm.396185	NM_001004187//NM_028129//NP_001004187//NP_082405	0.6	0.591	3.14	3.05	0.04219	0.12619	-0.073	0.855	-0.53	5.97	0.82443	0.00076	Up TM WT	NC	NC	Up TM KO
1453627_at	2610020P09Rik	RIKEN cDNA 2610020P09 gene	72153	Mm.452021	NA	-0.02	0.177	-0.26	2.26	0.90625	0.29851	0.092	-0.003	1.17	-0.03	0.56804	0.98952	NC	NC	NC	NC
1435891_x_at	2610021A01Rik	RIKEN cDNA 2610021A01 gene	668572	Mm.272733	XR_030795//XR_031644	-0.029	0.192	-0.2	1.3	0.92845	0.63044	0.029	-0.082	0.27	-0.73	0.9187	0.701	NC	NC	NC	NC
1438786_a_at	2610021A01Rik	RIKEN cDNA 2610021A01 gene	668572	Mm.272733	XR_030795//XR_031644	-0.098	0.33	-0.5	1.65	0.80556	0.5049	0.16	-0.006	0.75	-0.03	0.74174	0.99188	NC	NC	NC	NC
1433355_at	2610021J01Rik	RIKEN cDNA 2610021J01 gene	69214	NA	NA	-0.106	0.039	-1.16	0.42	0.49983	0.91627	0.062	-0.145	0.48	-1.08	0.84615	0.5388	NC	NC	NC	NC
1433356_at	2610021J01Rik	RIKEN cDNA 2610021J01 gene	69214	NA	NA	-0.136	-0.046	-1.61	-0.54	0.31897	0.88409	-0.036	-0.008	-0.44	-0.09	0.8589	0.96919	NC	NC	NC	NC
1430339_at	2610021K21Rik	RIKEN cDNA 2610021K21 gene	78767	Mm.235920	NM_030172//NP_084448	0.121	-0.124	1.4	-1.41	0.39785	0.58834	0.084	0.109	0.72	0.89	0.75259	0.62484	NC	NC	NC	NC
1431666_at	2610021K21Rik	RIKEN cDNA 2610021K21 gene	78767	Mm.235920	NM_030172//NP_084448	-0.186	-0.076	-2.05	-0.83	0.18934	0.79725	-0.034	-0.149	-0.44	-1.84	0.85944	0.24238	NC	NC	NC	NC
1431667_s_at	2610021K21Rik	RIKEN cDNA 2610021K21 gene	78767	Mm.235920	NM_030172//NP_084448	-0.092	0.113	-0.89	1.08	0.62533	0.71222	0.05	-0.015	0.53	-0.15	0.82517	0.94942	NC	NC	NC	NC
1429556_at	2610024B07Rik	RIKEN cDNA 2610024B07 gene	269987	Mm.24685	NA	-0.061	0.132	-0.53	1.13	0.78896	0.69254	-0.12	0.459	-0.73	2.7	0.74658	0.07651	NC	NC	NC	NC
1432961_at	2610024D14Rik	RIKEN cDNA 2610024D14 gene	70410	NA	NA	-0.052	-0.051	-0.53	-0.51	0.79026	0.89418	-0.063	-0.101	-0.72	-1.11	0.7535	0.52136	NC	NC	NC	NC
1432962_at	2610024D14Rik	RIKEN cDNA 2610024D14 gene	70410	NA	NA	-0.02	-0.034	-0.26	-0.43	0.90629	0.91294	0.114	-0.19	1.05	-1.69	0.61462	0.2912	NC	NC	NC	NC
1434620_s_at	2610024E20Rik	RIKEN cDNA 2610024E20 gene	225358	Mm.292258	NM_146084//NP_666196	0.871	0.442	5.89	2.94	0.00096	0.14358	-0.568	-0.194	-2.02	-0.66	0.27324	0.73177	Up TM WT	NC	NC	NC
1442897_at	2610024E20Rik	RIKEN cDNA 2610024E20 gene	225358	Mm.292258	NM_146084//NP_666196	-0.148	-0.071	-1.14	-0.54	0.51001	0.88496	0.058	-0.025	0.44	-0.18	0.85891	0.93755	NC	NC	NC	NC
1418222_at	2610024G14Rik	RIKEN cDNA 2610024G14 gene	56412	Mm.129136	NM_019836//NP_062810	0.039	0.554	0.22	3.11	0.92002	0.11605	0.082	0.317	0.61	2.28	0.79358	0.13784	NC	NC	NC	NC
1454933_at	2610027C15Rik	RIKEN cDNA 2610027C15 gene	230752	Mm.41569	NM_172145//NP_742157	-0.436	-0.218	-2.57	-1.27	0.09634	0.64365	0.033	-0.183	0.3	-1.6	0.90842	0.32165	NC	NC	NC	NC
1454178_at	2610027F03Rik	RIKEN cDNA 2610027F03 gene	69904	Mm.158306	NA	0.168	-0.036	1.72	-0.37	0.28145	0.92816	-0.107	-0.067	-0.95	-0.57	0.65835	0.77284	NC	NC	NC	NC
1442445_at	2610027H17Rik	RIKEN cDNA 2610027H17 gene	71811	Mm.441673	NA	-0.037	0.046	-0.32	0.4	0.87978	0.92009	0.013	0.389	0.09	2.41	0.97625	0.11596	NC	NC	NC	NC
1444060_at	2610027K06Rik	RIKEN cDNA 2610027K06 gene	69909	Mm.440214	NA	-0.069	0.066	-0.53	0.5	0.78859	0.89733	-0.233	-0.027	-1.74	-0.19	0.35664	0.93382	NC	NC	NC	NC
1440659_at	2610027L16Rik	RIKEN cDNA 2610027L16 gene	67842	Mm.180338	NM_026403//NP_080679	0.058	0.261	0.53	2.34	0.78794	0.27647	0.002	-0.064	0.01	-0.44	0.99579	0.83384	NC	NC	NC	NC
1451039_at	2610027L16Rik	RIKEN cDNA 2610027L16 gene	67842	Mm.180338	NM_026403//NP_080679	0.554	0.192	4.51	1.54	0.00586	0.54398	-0.046	0.341	-0.48	3.41	0.84691	0.02615	NC	NC	NC	NC
1421089_a_at	2610028A01Rik	RIKEN cDNA 2610028A01 gene	72400	Mm.379214	NM_028228//NP_082504	0.282	0.494	2.25	3.87	0.14796	0.04747	0.264	0.207	1.34	1.01	0.50042	0.56947	NC	NC	NC	NC
1431551_at	2610028D06Rik	RIKEN cDNA 2610028D06 gene	76359	Mm.449908	NA	-0.016	-0.021	-0.12	-0.16	0.9575	0.97117	-0.136	0.279	-1.51	2.97	0.43826	0.05142	NC	NC	NC	NC
1456708_at	2610028E06Rik	RIKEN cDNA 2610028E06 gene	72395	Mm.112888	XM_001476754//XP_001476804	-0.158	-0.036	-1.65	-0.37	0.30766	0.92772	0.194	-0.276	1.58	-2.15	0.41359	0.16441	NC	NC	NC	NC
1453919_at	2610028H24Rik	RIKEN cDNA 2610028H24 gene	76964	Mm.472489	NM_029816//NP_084092	-0.32	0.05	-2.45	0.37	0.11369	0.92703	0.161	-0.007	1.5	-0.06	0.44114	0.97975	NC	NC	NC	NC
1460474_at	2610028L16Rik	RIKEN cDNA 2610028L16 gene	76368	NA	NA	-0.131	0.286	-1.15	2.48	0.5027	0.24107	0.115	0.054	0.77	0.35	0.73379	0.87445	NC	NC	NC	NC
1417921_at	2610029G23Rik	RIKEN cDNA 2610029G23 gene	67683	Mm.273405	NM_026312//NP_080588	0.405	0.106	2.25	0.58	0.14719	0.87423	0.356	1.048	2.04	5.76	0.26823	0.00098	NC	NC	NC	Up TM KO
1428897_at	2610029I01Rik	RIKEN cDNA 2610029I01 gene	77032	Mm.87238	XM_001474504//XM_001475329//XP_001474554//XP_001475379	-1.923	-0.467	-5.41	-1.29	0.00173	0.63179	-1.364	-0.917	-4.71	-3.04	0.01126	0.04615	Dn Tm WT	NC	Dn Tm WT	Dn TM KO
1427937_at	2610030H06Rik	RIKEN cDNA 2610030H06 gene	67048	Mm.41102//Mm.371816//Mm.471658	NM_001081356//NP_001074825	-0.363	-0.109	-2.49	-0.73	0.10659	0.8258	-0.001	0.103	0	0.41	0.99904	0.84632	NC	NC	NC	NC
1434232_a_at	2610030H06Rik	RIKEN cDNA 2610030H06 gene	67048	Mm.41102//Mm.371816//Mm.471658	NM_001081356//NP_001074825	-0.166	-0.099	-1.36	-0.8	0.41451	0.80605	-0.837	0.416	-4.56	2.17	0.01339	0.15918	NC	NC	Dn Tm WT	NC
1434233_at	2610030H06Rik	RIKEN cDNA 2610030H06 gene	67048	Mm.41102//Mm.371816//Mm.471658	NM_001081356//NP_001074825	-0.071	-0.202	-0.64	-1.8	0.73937	0.44859	-0.686	0.384	-5.09	2.73	0.00709	0.07297	NC	NC	Dn Tm WT	NC
1452607_at	2610030H06Rik	RIKEN cDNA 2610030H06 gene	67048	Mm.41102//Mm.371816//Mm.471658	NM_001081356//NP_001074825	-0.387	-0.141	-3.72	-1.34	0.01799	0.61581	-0.164	0.101	-1.48	0.87	0.44937	0.63287	NC	NC	NC	NC
1430264_at	2610030P05Rik	RIKEN cDNA 2610030P05 gene	69258	NA	NA	-0.112	-0.004	-1.03	-0.04	0.55572	0.99218	-0.052	-0.118	-0.56	-1.21	0.81552	0.47743	NC	NC	NC	NC
1428450_at	2610034B18Rik	RIKEN cDNA 2610034B18 gene	70420	Mm.34266	NM_027420//NP_081696	-0.568	0.082	-4.58	0.65	0.00535	0.85205	-0.57	0.379	-4.23	2.69	0.02043	0.0771	NC	NC	NC	NC
1460483_at	2610034E01Rik	RIKEN cDNA 2610034E01 gene	69236	Mm.440848	NA	0.079	0.12	0.53	0.8	0.78815	0.80461	-0.069	0.263	-0.64	2.32	0.78455	0.13094	NC	NC	NC	NC
1425408_a_at	2610034M16Rik	RIKEN cDNA 2610034M16 gene	69239	Mm.246732	NM_027001//NP_081277	-0.119	0.014	-1.16	0.14	0.50165	0.97559	-0.037	-0.081	-0.34	-0.71	0.8966	0.70811	NC	NC	NC	NC
1447695_at	2610035D17Rik	RIKEN cDNA 2610035D17 gene	72386	Mm.266961	XM_001472535//XM_902349//XP_001472585//XP_907442	-0.234	-0.013	-2.6	-0.14	0.09138	0.97532	0.083	-0.064	0.63	-0.47	0.78699	0.82022	NC	NC	NC	NC
1453261_at	2610035D17Rik	RIKEN cDNA 2610035D17 gene	72386	Mm.266961	XM_001472535//XM_902349//XP_001472585//XP_907442	0.01	0.064	0.07	0.41	0.9775	0.91859	-0.079	0.437	-0.71	3.73	0.75772	0.01612	NC	NC	NC	NC
1458706_at	2610035D17Rik	RIKEN cDNA 2610035D17 gene	72386	Mm.266961	XM_001472535//XM_902349//XP_001472585//XP_907442	0.24	-0.099	2.79	-1.13	0.07084	0.69251	0.268	-0.021	1.8	-0.14	0.33701	0.95395	NC	NC	NC	NC
1430350_at	2610035F20Rik	RIKEN cDNA 2610035F20 gene	69248	Mm.235369	NA	0.045	-0.195	0.45	-1.95	0.82366	0.39477	0.207	-0.02	2.1	-0.2	0.25394	0.93092	NC	NC	NC	NC
1427080_at	2610036D13Rik	RIKEN cDNA 2610036D13 gene	75425	Mm.29068	NM_029282//NP_083558	-0.149	0.165	-1.22	1.32	0.47469	0.62059	-0.086	-0.324	-0.93	-3.37	0.66593	0.02791	NC	NC	NC	NC
1429156_at	2610036L11Rik	RIKEN cDNA 2610036L11 gene	66311	Mm.251779	NM_001109747//NP_001103217//XM_488549//XM_906204//XP_488549//XP_911297	0.386	-0.932	2.89	-6.86	0.06134	0.00169	0.188	0.566	0.94	2.71	0.66178	0.07532	NC	Dn TM KO	NC	NC
1453053_at	2610036L11Rik	RIKEN cDNA 2610036L11 gene	66311	Mm.251779	NM_001109747//NP_001103217//XM_488549//XM_906204//XP_488549//XP_911297	0.699	-1.094	4.99	-7.68	0.00304	0.00078	-0.162	0.015	-1.25	0.11	0.53689	0.96127	Up TM WT	Dn TM KO	NC	NC
1453519_at	2610037D02Rik	RIKEN cDNA 2610037D02 gene	70040	Mm.363762//Mm.437832	NA	-0.121	0.029	-1.34	0.31	0.42593	0.94172	0.1	0.103	0.87	0.86	0.69012	0.63745	NC	NC	NC	NC
1459189_at	2610037D02Rik	RIKEN cDNA 2610037D02 gene	70040	Mm.363762//Mm.437832	NA	-0.101	0.011	-0.83	0.09	0.65	0.98412	-0.027	0.002	-0.26	0.02	0.92196	0.99401	NC	NC	NC	NC
1459515_at	2610037D02Rik	RIKEN cDNA 2610037D02 gene	70040	Mm.363762//Mm.437832	NA	0.041	0.042	0.45	0.46	0.82367	0.90495	0.209	-0.123	1.95	-1.09	0.29363	0.53126	NC	NC	NC	NC
1428483_a_at	2610039C10Rik	RIKEN cDNA 2610039C10 gene	66578	Mm.180363	NM_025642//NP_079918	-0.868	-0.193	-8.35	-1.83	6e-05	0.4373	-0.514	0.227	-4.95	2.09	0.00841	0.17798	Dn Tm WT	NC	NC	NC
1453314_x_at	2610039C10Rik	RIKEN cDNA 2610039C10 gene	66578	Mm.180363	NM_025642//NP_079918	-0.671	-0.366	-6.05	-3.25	0.00078	0.09915	-0.427	0.197	-2.77	1.22	0.12269	0.47248	Dn Tm WT	NC	NC	NC
1431262_at	2610042L04Rik	RIKEN cDNA 2610042L04 gene	554327	Mm.460196	XR_032590	-0.146	0.056	-1.63	0.62	0.31204	0.86059	0.223	0.003	2.11	0.03	0.2512	0.99003	NC	NC	NC	NC
1428693_at	2610044O15Rik	RIKEN cDNA 2610044O15 gene	72139	Mm.426514//Mm.458613	NM_153780//NP_722475	-0.141	0.257	-1.25	2.24	0.45949	0.3054	-0.141	0.165	-0.95	1.06	0.65852	0.54502	NC	NC	NC	NC
1452876_x_at	2610044O15Rik	RIKEN cDNA 2610044O15 gene	72139	Mm.426514//Mm.458613	NM_153780//NP_722475	0.247	-0.027	2.08	-0.23	0.18197	0.95788	-0.021	0.09	-0.18	0.72	0.94673	0.7045	NC	NC	NC	NC
1434300_at	2610101N10Rik	RIKEN cDNA 2610101N10 gene	67958	Mm.292742//Mm.392755	NM_001114977//NM_026476//NP_001108449//NP_080752	-0.157	0.218	-0.83	1.14	0.65061	0.6894	-0.308	0.226	-2.5	1.75	0.16719	0.27028	NC	NC	NC	NC
1444131_at	2610101N10Rik	RIKEN cDNA 2610101N10 gene	67958	Mm.292742//Mm.392755	NM_001114977//NM_026476//NP_001108449//NP_080752	-0.021	-0.141	-0.19	-1.24	0.9327	0.65334	0.361	-0.234	3.14	-1.95	0.07959	0.21373	NC	NC	NC	NC
1454914_at	2610101N10Rik	RIKEN cDNA 2610101N10 gene	67958	Mm.292742//Mm.392755	NM_001114977//NM_026476//NP_001108449//NP_080752	-0.176	0.229	-1.53	1.96	0.34909	0.39401	0.215	0.43	1.66	3.18	0.3848	0.03725	NC	NC	NC	NC
1432773_at	2610105M22Rik	RIKEN cDNA 2610105M22 gene	70453	NA	NA	0.018	-0.102	0.17	-0.97	0.9386	0.74832	-0.035	0.061	-0.31	0.51	0.90666	0.80032	NC	NC	NC	NC
1432774_at	2610105M22Rik	RIKEN cDNA 2610105M22 gene	70453	NA	NA	0.003	-0.03	0.03	-0.24	0.99035	0.95551	0.144	-0.109	1.34	-0.97	0.50108	0.59052	NC	NC	NC	NC
1432152_at	2610109H07Rik	RIKEN cDNA 2610109H07 gene	70433	Mm.275288	NM_027426//NP_081702	0.103	-0.198	0.81	-1.53	0.6629	0.54558	0.071	-0.013	0.73	-0.13	0.74947	0.95738	NC	NC	NC	NC
1456158_at	2610109H07Rik	RIKEN cDNA 2610109H07 gene	70433	Mm.275288	NM_027426//NP_081702	-0.235	0.133	-1.97	1.09	0.21132	0.70865	-0.184	-0.046	-1.71	-0.41	0.36532	0.84487	NC	NC	NC	NC
[truncated: 43,230 more rows]
